# Supplementary material for: Brown Fat Determination and Development from Muscle Precursor Cells by Novel Action of Bone Morphogenetic Protein 6
Source: PLoS One. 2014 Mar 21;9(3):e92608. doi: 10.1371/journal.pone.0092608 (PMC3962431; doi:10.1371/journal.pone.0092608)
Supplement: Table S1 — Associated with Figure 3E. (XLS) [file pone.0092608.s007.xls]

## Sheet: Sheet1
Row	Description	Gene Symbol [NetAffx v31] [C]	Gene Title [NetAffx v31]	No BMP6_Post-Induced_Forskolin	No BMP6_Post-Induced_Forskolin	No BMP6_Post-Induced_Forskolin	BMP6_Post-Induced_Forskolin	BMP6_Post-Induced_Forskolin	BMP6_Post-Induced_Forskolin		P-Value	BH Q-Value	FC(No BMP6_Forkskolin/BMP6_Forskolin)	FC (BMP6_Forkskolin/No BMP6_Forkskolin)
1422651_at	adipocyte, C1Q and collagen domain containing	Adipoq	adiponectin, C1Q and collagen domain containing	18.1024	21.8726	24.8426	1966.23	1819.24	1662.92		1.79769e-06	0.00539494	0.0118967	84.0572
1451054_at	orosomucoid 1	Orm1	orosomucoid 1	13.7303	14.7571	14.5796	973.419	768.402	685.709		2.83601e-06	0.00539494	0.0177411	56.3662
1437902_s_at	retinoic acid receptor responder (tazarotene induced) 2	Rarres2	retinoic acid receptor responder (tazarotene induced) 2	7.16289	14.4996	18.4862	694.329	488.176	506.56		0.00024015	0.0196068	0.0237698	42.0702
1451263_a_at	fatty acid binding protein 4, adipocyte	Fabp4	fatty acid binding protein 4, adipocyte	34.573	97.9746	77.8282	2816.25	3216.46	1565.92		0.0007091	0.0320915	0.027686	36.1193
1417023_a_at	fatty acid binding protein 4, adipocyte	Fabp4	fatty acid binding protein 4, adipocyte	292.447	320.167	285.421	7081.75	6467.73	8169.4		1.99e-06	0.00539494	0.0413482	24.1849
1418595_at	plasma membrane associated protein, S3-12	Plin4	perilipin 4	26.3731	32.8424	31.2248	663.408	564.185	715.056		5.81671e-06	0.0065089	0.0465551	21.4799
1416321_s_at	proline arginine-rich end leucine-rich repeat	Prelp	proline arginine-rich end leucine-rich repeat	19.6357	27.1128	30.7134	432.804	342.856	423.003		5.55445e-05	0.0120071	0.0646235	15.4742
1418454_at	microfibrillar associated protein 5	Mfap5	microfibrillar associated protein 5	11.7269	8.26464	9.93098	154.394	109.227	116.254		6.55258e-05	0.0127194	0.0787695	12.6953
1419534_at		Olr1	oxidized low density lipoprotein (lectin-like) receptor 1	10.3483	17.6639	8.53313	152.534	139.934	168.873		0.000325252	0.0229158	0.0792154	12.6238
1456084_x_at	fibromodulin	Fmod	fibromodulin	6.47846	4.2298	9.60179	83.6321	79.1974	89.0995		0.000423882	0.0254262	0.0806182	12.4042
1456295_at	RIKEN cDNA B230114P17 gene	B230114P17Rik	RIKEN cDNA B230114P17 gene	3.27674	4.76687	3.8255	41.236	39.2559	46.2553		0.000200795	0.0191945	0.093644	10.6787
1417936_at		Ccl9	chemokine (C-C motif) ligand 9	8.56965	14.0337	8.60744	124.833	95.7585	105.894		0.00160491	0.0447002	0.0955961	10.4607
1418423_s_at	serine (or cysteine) proteinase inhibitor, clade B, member 9f	Gm11397 : Serpinb9e : Serpinb9f : Serpinb9g	predicted gene 11397 : serine (or cysteine) peptidase inhibitor, clade B, member 9e : serine (or cysteine) peptidase inhibitor, clade B, member 9f : serine (or cysteine) peptidase inhibitor, clade B, member 9g	48.0551	43.759	51.6655	534.189	453.471	472.118		4.62876e-06	0.0065089	0.0982887	10.1741
1423606_at	periostin, osteoblast specific factor	Postn	periostin, osteoblast specific factor	200.954	218.598	193.363	2129.83	2009.69	2060.65		5.29892e-07	0.00539494	0.0988546	10.1159
1416022_at	fatty acid binding protein 5, epidermal	Fabp5	fatty acid binding protein 5, epidermal	154.854	176.44	180.634	1804.73	1528.89	1657.05		4.66885e-06	0.0065089	0.102577	9.74875
1426785_s_at	monoglyceride lipase	Mgll	monoglyceride lipase	34.4437	42.437	39.7198	424.822	337.009	369.553		1.54371e-05	0.00807012	0.10306	9.70308
1428891_at	RIKEN cDNA 9130213B05 gene	Parm1	prostate androgen-regulated mucin-like protein 1	31.2312	29.5428	33.487	313.964	272.727	283.223		2.33325e-06	0.00539494	0.108357	9.22878
1449312_at	neuropeptide Y receptor Y5	Npy5r	neuropeptide Y receptor Y5	5.54428	4.81067	4.26305	39.2131	61.8159	32.7457		0.00283434	0.0582698	0.109273	9.15137
1448395_at	secreted frizzled-related sequence protein 1	Sfrp1	secreted frizzled-related protein 1	7.903	15.7851	7.25839	79.577	83.1488	97.8574		0.00611229	0.0854365	0.118758	8.42045
1453836_a_at	monoglyceride lipase	Mgll	monoglyceride lipase	28.4718	21.233	31.5257	238.672	212.319	232.985		6.5222e-05	0.0127194	0.118762	8.42018
1450391_a_at	monoglyceride lipase	Mgll	monoglyceride lipase	28.6803	28.8377	34.7641	255.742	234.323	285.526		1.52452e-05	0.00807012	0.118983	8.40456
1423166_at	CD36 antigen	Cd36	CD36 antigen	180.32	158.436	153.712	1468.35	1224.95	1422.75		8.94049e-06	0.00786517	0.119646	8.35801
1450883_a_at	CD36 antigen	Cd36	CD36 antigen	232.422	302.585	282.724	2111.43	1962.71	2143.87		1.69692e-05	0.00807012	0.13151	7.60399
1428143_a_at	patatin-like phospholipase domain containing 2	Pnpla2	patatin-like phospholipase domain containing 2	42.1716	58.9333	55.2638	406.558	372.149	384.751		4.45233e-05	0.0117911	0.1344	7.44047
1449368_at	decorin	Dcn	decorin	303.688	278.688	308.042	2222.7	2023.83	2224.64		1.4901e-06	0.00539494	0.137598	7.26756
1449824_at	proteoglycan 4 (megakaryocyte stimulating factor, articular superficial zone protein)	Prg4	proteoglycan 4 (megakaryocyte stimulating factor, articular superficial zone protein)	372.938	328.621	350.013	2691.34	2212.59	2631.87		1.0602e-05	0.00786517	0.139544	7.16622
1417275_at	myelin and lymphocyte protein, T-cell differentiation protein	Mal	myelin and lymphocyte protein, T-cell differentiation protein	4.16289	14.8532	12.6742	88.3829	53.3727	83.9083		0.00438738	0.0724933	0.140431	7.12092
1435084_at	RIKEN cDNA C730049O14 gene	C730049O14Rik	RIKEN cDNA C730049O14 gene	27.2246	30.1935	33.5393	222.873	202.529	217.282		8.00505e-06	0.00761401	0.141528	7.06576
1416021_a_at	fatty acid binding protein 5, epidermal	Fabp5 : Gm6166	fatty acid binding protein 5, epidermal : predicted gene 6166	559.019	564.756	687.36	3800.26	3835.09	4557.55		2.86793e-05	0.0102736	0.14854	6.73219
1424187_at	RIKEN cDNA 2610001E17 gene	Ccdc80	coiled-coil domain containing 80	128.375	148.697	140.136	906.505	809.739	1042.3		2.3979e-05	0.00930923	0.151243	6.61189
1452050_at	calcium/calmodulin-dependent protein kinase ID	Camk1d	calcium/calmodulin-dependent protein kinase ID	7.20932	5.99372	6.03505	44.1507	34.4155	45.9116		0.000848716	0.0332593	0.15455	6.47039
1450884_at	CD36 antigen	Cd36	CD36 antigen	29.8528	38.1533	27.223	218.811	186.508	210.6		7.36929e-05	0.0131592	0.154613	6.46777
1416743_at	UDP-N-acetylglucosamine pyrophosphorylase 1	LOC640502 : Uap1	similar to UDP-N-acetylhexosamine pyrophosphorylase : UDP-N-acetylglucosamine pyrophosphorylase 1	364.599	583.52	541.559	3301.08	2736.69	3440.76		0.000324692	0.0229158	0.157163	6.36281
1415897_a_at	microsomal glutathione S-transferase 1	Mgst1	microsomal glutathione S-transferase 1	187.448	238.314	284.382	1281.49	1521.48	1510.42		0.000167632	0.0178484	0.164637	6.07395
1431056_a_at	lipoprotein lipase	Lpl	lipoprotein lipase	348.367	382.693	440.911	2368.23	2158.11	2490.53		2.38444e-05	0.00930923	0.167022	5.98724
1419394_s_at	S100 calcium binding protein A8 (calgranulin A)	S100a8	S100 calcium binding protein A8 (calgranulin A)	31.6269	37.0063	30.8041	190.888	204.665	177.268		1.57284e-05	0.00807012	0.173592	5.76062
1449396_at	amine oxidase, copper containing 3	Aoc3	amine oxidase, copper containing 3	28.1629	15.3677	18.2878	121.23	113.854	117.992		0.000605082	0.0292887	0.175086	5.71149
1450027_at	syndecan 3	Sdc3	syndecan 3	38.8949	24.2611	39.0432	204.772	180.437	197.273		0.000408739	0.0254262	0.175455	5.69947
1419073_at	transmembrane protein with EGF-like and two follistatin-like domains 2	Tmeff2	transmembrane protein with EGF-like and two follistatin-like domains 2	21.5318	31.2682	33.5453	146.883	157.956	161.151		0.00026523	0.0205937	0.185294	5.39683
1416625_at	serine (or cysteine) proteinase inhibitor, clade G, member 1	Serping1	serine (or cysteine) peptidase inhibitor, clade G, member 1	71.0003	90.0443	104.08	466.911	463.139	478.694		0.000114175	0.0155139	0.188199	5.31352
1428821_at		Agpat2	1-acylglycerol-3-phosphate O-acyltransferase 2 (lysophosphatidic acid acyltransferase, beta)	101.314	118.792	116.861	593.678	552.042	614.283		9.98496e-06	0.00786517	0.191458	5.22307
1456516_x_at	UDP-N-acetylglucosamine pyrophosphorylase 1	LOC640502 : Uap1	similar to UDP-N-acetylhexosamine pyrophosphorylase : UDP-N-acetylglucosamine pyrophosphorylase 1	121.653	318.366	340.251	1274.31	1662.43	1077.52		0.00844036	0.0997893	0.194375	5.1447
1437490_x_at	UDP-N-acetylglucosamine pyrophosphorylase 1	LOC640502 : Uap1	similar to UDP-N-acetylhexosamine pyrophosphorylase : UDP-N-acetylglucosamine pyrophosphorylase 1	127.341	311.022	337.401	1294.54	1674.84	1021.13		0.00769425	0.0947383	0.194403	5.14397
1429399_at	ring finger protein 125	Rnf125	ring finger protein 125	29.2015	31.0672	36.709	162.799	165.992	160.469		1.93927e-05	0.00844213	0.198213	5.04508
1436359_at		Ret	ret proto-oncogene	11.192	15.4405	14.0804	70.4133	76.4189	56.3061		0.000262348	0.0205261	0.200419	4.98954
1419552_at	enoyl Coenzyme A hydratase domain containing 1	Echdc1	enoyl Coenzyme A hydratase domain containing 1	117.263	152.995	161.773	707.737	755.644	675.311		0.000104048	0.0151092	0.202007	4.95032
1415965_at	stearoyl-Coenzyme A desaturase 1	Scd1	stearoyl-Coenzyme A desaturase 1	280.749	235.352	257.837	1163.36	1324.29	1328.37		1.85307e-05	0.00844213	0.202813	4.93065
1427020_at	scavenger receptor class A, member 3	Scara3	scavenger receptor class A, member 3	9.35511	12.5103	12.8677	59.0948	55.558	52.8997		0.000120817	0.0155927	0.207297	4.82399
1420715_a_at	peroxisome proliferator activated receptor gamma	Pparg	peroxisome proliferator activated receptor gamma	12.2648	20.6467	12.8776	88.5969	65.6934	66.5263		0.00116961	0.0389864	0.207362	4.82248
1426261_s_at	UDP glycosyltransferase 1 family, polypeptide A10	Ugt1a1 : Ugt1a10 : Ugt1a2 : Ugt1a5 : Ugt1a6a : Ugt1a6b : Ugt1a7c : Ugt1a9	UDP glucuronosyltransferase 1 family, polypeptide A1 : UDP glycosyltransferase 1 family, polypeptide A10 : UDP glucuronosyltransferase 1 family, polypeptide A2 : UDP glucuronosyltransferase 1 family, polypeptide A5 : UDP glucuronosyltransferase 1 family, polypeptide A6A : UDP glucuronosyltransferase 1 family, polypeptide A6B : UDP glucuronosyltransferase 1 family, polypeptide A7C : UDP glucuronos…	57.9292	61.4401	58.6795	267.161	325.441	258.212		3.04907e-05	0.0102736	0.209269	4.77855
1451798_at	interleukin 1 receptor antagonist	Il1rn	interleukin 1 receptor antagonist	3.62778	12.8688	10.6634	43.8975	46.9894	38.7197		0.00101719	0.0361114	0.209556	4.77198
1437094_x_at	dynein, axonemal, intermediate chain 1	Dnaic1	dynein, axonemal, intermediate chain 1	13.822	6.05961	7.21094	47.282	41.2089	40.5829		0.00313868	0.0609879	0.2099	4.76418
1451204_at	RIKEN cDNA 4933425F03 gene	Scara5	scavenger receptor class A, member 5 (putative)	175.893	197.355	195.692	966.869	754.583	953.384		6.35978e-05	0.0127194	0.212701	4.70143
1415935_at	SPARC related modular calcium binding 2	Smoc2	SPARC related modular calcium binding 2	14.7914	11.5401	15.9874	73.8952	61.9684	62.9125		0.000163996	0.0178269	0.212897	4.69711
1418456_a_at	chemokine (C-X-C motif) ligand 14	Cxcl14	chemokine (C-X-C motif) ligand 14	14.8019	6.31586	8.31425	37.6815	48.7594	50.9713		0.0106707	0.113575	0.214188	4.6688
1424451_at	3-ketoacyl-CoA thiolase B	Acaa1b	acetyl-Coenzyme A acyltransferase 1B	11.0509	11.593	8.58687	44.536	36.5558	64.5353		0.00134755	0.0411468	0.214457	4.66294
1416164_at	fibulin 5	Fbln5	fibulin 5	87.5586	88.2505	111.001	466.979	437.011	432.431		4.5512e-05	0.0118599	0.21461	4.65961
1416745_x_at	UDP-N-acetylglucosamine pyrophosphorylase 1	LOC640502 : Uap1	similar to UDP-N-acetylhexosamine pyrophosphorylase : UDP-N-acetylglucosamine pyrophosphorylase 1	26.1552	60.8152	42.8139	200.999	207.804	195.625		0.00288318	0.0586062	0.214723	4.65717
1447928_at	carbonic anhydrase 5b, mitochondrial	Car5b	carbonic anhydrase 5b, mitochondrial	19.5004	13.3036	17.2298	93.0658	69.7903	69.44		0.000490784	0.0268894	0.215388	4.64279
1439568_at	gene regulated by estrogen in breast cancer protein	Greb1 : LOC100045413	gene regulated by estrogen in breast cancer protein : similar to Greb1 protein	18.4881	19.5083	15.5919	88.5935	82.3092	77.8037		3.76658e-05	0.0113733	0.215468	4.64105
1415931_at		Igf2	insulin-like growth factor 2	44.2766	96.697	113.694	344.151	382.526	434.552		0.0060188	0.0850005	0.219308	4.55979
1418294_at	erythrocyte protein band 4.1-like 4b	Epb4.1l4b	erythrocyte protein band 4.1-like 4b	11.159	7.24528	10.4812	37.3591	44.8561	48.913		0.000621435	0.0295539	0.220284	4.53959
1419705_at	carbonic anhydrase 5b, mitochondrial	Car5b	carbonic anhydrase 5b, mitochondrial	16.333	19.6727	16.1403	80.0408	75.4429	78.9867		2.25083e-05	0.00930923	0.222399	4.49642
1460242_at	decay accelerating factor 1	Cd55	CD55 antigen	34.2814	86.8634	96.2136	307.198	337.239	321.017		0.00857733	0.100542	0.225136	4.44176
1422945_a_at	kinesin family member 5C	Kif5c	kinesin family member 5C	20.2575	10.7029	16.9231	52.2379	78.8628	80.3886		0.00314863	0.0610794	0.226411	4.41674
1420343_at	granzyme D	Gzmd	granzyme D	12.6552	18.6999	27.5578	95.4403	79.0574	82.4673		0.00280064	0.0578464	0.229264	4.36178
1424186_at	RIKEN cDNA 2610001E17 gene	Ccdc80	coiled-coil domain containing 80	569.908	465.574	462.433	2556.81	1850.33	2118.04		0.00022602	0.019538	0.229559	4.35618
1435387_at	expressed sequence AI505012	Slc2a13	solute carrier family 2 (facilitated glucose transporter), member 13	32.807	38.9322	52.4732	173.447	168.591	183.139		0.000468883	0.0266475	0.236515	4.22806
1453410_at		Angptl4	angiopoietin-like 4	8.23262	6.55004	10.8032	39.441	35.0262	33.6559		0.00510769	0.0781058	0.236637	4.22589
1428333_at	RIKEN cDNA 6530401D17 gene	2900062L11Rik	RIKEN cDNA 2900062L11 gene	14.9411	16.6137	20.6138	64.3979	83.2404	69.1789		0.00030204	0.0223568	0.240611	4.15608
1422053_at	inhibin beta-A	Inhba	inhibin beta-A	604.383	518.578	539.707	2413.16	1957.1	2434.67		7.74764e-05	0.0131592	0.244333	4.09278
1418762_at	decay accelerating factor 1	Cd55	CD55 antigen	90.3203	249.645	289.949	722.274	1103.71	741.075		0.0185063	0.149732	0.245383	4.07526
1433751_at	solute carrier family 39 (zinc transporter), member 10	Slc39a10	solute carrier family 39 (zinc transporter), member 10	103.649	128.325	136.392	532.987	468.119	489.542		0.000105553	0.0152095	0.247118	4.04665
1435043_at	phospholipase C, beta 1	Plcb1	phospholipase C, beta 1	19.7334	29.1152	26.5869	108.999	96.2564	98.4052		0.000341569	0.0232195	0.248421	4.02542
1460602_at	Similar to Rho-GTPase-activating protein 7 (Rho-type GTPase-activating protein 7) (Deleted in liver cancer 1 protein homolog) (Dlc-1) (StAR-related lipid transfer protein 12) (StARD12) (START doma ...	Dlc1	deleted in liver cancer 1	29.2683	43.7878	49.0761	150.388	180.6	152.651		0.00112978	0.0383471	0.252528	3.95996
1426260_a_at	UDP glycosyltransferase 1 family, polypeptide A10	Ugt1a1 : Ugt1a10 : Ugt1a2 : Ugt1a5 : Ugt1a6a : Ugt1a6b : Ugt1a7c : Ugt1a9	UDP glucuronosyltransferase 1 family, polypeptide A1 : UDP glycosyltransferase 1 family, polypeptide A10 : UDP glucuronosyltransferase 1 family, polypeptide A2 : UDP glucuronosyltransferase 1 family, polypeptide A5 : UDP glucuronosyltransferase 1 family, polypeptide A6A : UDP glucuronosyltransferase 1 family, polypeptide A6B : UDP glucuronosyltransferase 1 family, polypeptide A7C : UDP glucuronos…	278.161	270.326	280.203	1194.15	998.116	1084.96		1.31687e-05	0.00807012	0.252863	3.9547
1439260_a_at	ectonucleotide pyrophosphatase/phosphodiesterase 3	Enpp3	ectonucleotide pyrophosphatase/phosphodiesterase 3	17.6783	26.5634	40.796	114.24	111.228	110.423		0.00407113	0.0705329	0.253171	3.94991
1416114_at	SPARC-like 1 (mast9, hevin)	Sparcl1	SPARC-like 1	12.34	19.1507	28.8634	64.4493	91.9308	78.2416		0.00613805	0.0854486	0.25724	3.88742
1421227_at	granzyme E	Gzmd : Gzme	granzyme D : granzyme E	81.8925	97.983	128.304	403.059	376.724	407.477		0.00050436	0.027257	0.259572	3.85249
1419593_at	gene regulated by estrogen in breast cancer protein	Greb1 : LOC100045413	gene regulated by estrogen in breast cancer protein : similar to Greb1 protein	18.8381	22.8394	21.0131	69.3548	86.7315	84.9144		0.000912371	0.0341697	0.260126	3.84429
1419149_at	serine (or cysteine) proteinase inhibitor, clade E, member 1	Serpine1	serine (or cysteine) peptidase inhibitor, clade E, member 1	282.715	246.122	195.267	1138.85	770.52	867.997		0.00105762	0.0367675	0.260716	3.83559
1434263_at	Fizzy/cell division cycle 20 related 1 (Drosophila)	F630110N24Rik	RIKEN cDNA F630110N24 gene	47.9831	52.3321	59.4972	222.211	176.831	213.092		0.000139691	0.0166773	0.261075	3.83032
1420344_x_at	granzyme D	Gzmd	granzyme D	11.7079	21.4603	37.7808	79.1898	95.5912	96.9153		0.0136209	0.126811	0.261133	3.82946
1419703_at	procollagen, type V, alpha 3	Col5a3	collagen, type V, alpha 3	117.854	128.111	147.478	493.289	470.51	530.215		5.53495e-05	0.0120071	0.263347	3.79728
1417500_a_at	transglutaminase 2, C polypeptide	Tgm2	transglutaminase 2, C polypeptide	230.455	278.496	254.034	1083.58	814.162	956.578		0.000186666	0.01821	0.267309	3.74099
1441598_at	transmembrane protein with EGF-like and two follistatin-like domains 2	Tmeff2	transmembrane protein with EGF-like and two follistatin-like domains 2	6.86259	7.34265	6.72994	23.8393	29.5558	24.5869		0.000774836	0.0328952	0.268462	3.72493
1451888_a_at	odd Oz/ten-m homolog 4 (Drosophila)	Odz4	odd Oz/ten-m homolog 4 (Drosophila)	23.7017	32.4173	32.9087	125.199	91.2926	113.375		0.000760486	0.0326563	0.26989	3.70521
1428909_at		A130040M12Rik	RIKEN cDNA A130040M12 gene	129.661	158.895	163.871	458.145	640.39	575.996		0.00044942	0.0264644	0.270181	3.70122
1429413_at	carboxypeptidase M	Cpm	carboxypeptidase M	14.4316	27.9583	29.2992	93.8829	73.4687	96.6023		0.00223879	0.0514976	0.271597	3.68192
1422504_at	glycine receptor, beta subunit	Glrb	glycine receptor, beta subunit	18.8961	64.8833	67.3993	183.547	218.041	154.194		0.0286378	0.18962	0.272011	3.67632
1434530_at	Odd Oz/ten-m homolog 4 (Drosophila)	Odz4	odd Oz/ten-m homolog 4 (Drosophila)	23.2769	32.5802	15.0765	85.8584	75.7342	95.4106		0.00462822	0.0741861	0.276003	3.62315
1455262_at	Transcribed locus	Thsd4	thrombospondin, type I, domain containing 4	11.3698	4.23985	10.3961	29.1921	34.2154	30.4722		0.000626725	0.0297311	0.277011	3.60996
1422703_at	glycerol kinase	Gyk	glycerol kinase	16.6027	12.231	11.7141	58.2756	56.0317	31.4953		0.00523571	0.0790467	0.278101	3.59582
1426081_a_at	deiodinase, iodothyronine, type II	Dio2	deiodinase, iodothyronine, type II	37.9975	45.6031	46.4532	161.225	147.346	158.848		5.19383e-05	0.0119087	0.278238	3.59405
1435361_at	cDNA sequence AK129018	Sema3g	sema domain, immunoglobulin domain (Ig), short basic domain, secreted, (semaphorin) 3G	10.7953	12.3278	11.174	45.5138	37.2243	40.5261		5.46888e-05	0.0120071	0.27824	3.59402
1417273_at	pyruvate dehydrogenase kinase, isoenzyme 4	Pdk4	pyruvate dehydrogenase kinase, isoenzyme 4	88.6467	104.757	101.191	367.327	371.208	315.817		6.27477e-05	0.0127194	0.279408	3.57899
1439849_at	Mus musculus, clone IMAGE:4222153, mRNA	Gm12824	predicted gene 12824	12.45	19.7059	12.357	55.5974	61.8351	41.8348		0.00265455	0.0561709	0.279486	3.578
1417426_at	proteoglycan 1, secretory granule	Srgn	serglycin	87.5832	78.4587	66.7832	285.713	267.672	275.962		9.46247e-05	0.0148614	0.280733	3.5621
1454067_a_at	RIKEN cDNA 4931406C07 gene	4931406C07Rik	RIKEN cDNA 4931406C07 gene	72.2091	132.094	124.446	414.578	390.684	361.743		0.00269126	0.0566953	0.281703	3.54984
1439041_at	solute carrier family 39 (zinc transporter), member 10	Slc39a10	solute carrier family 39 (zinc transporter), member 10	17.1197	17.0451	18.6427	63.7128	58.6565	60.6226		5.09305e-06	0.0065089	0.288578	3.46527
1424306_at	elongation of very long chain fatty acids (FEN1/Elo2, SUR4/Elo3, yeast)-like 4	Elovl4	elongation of very long chain fatty acids (FEN1/Elo2, SUR4/Elo3, yeast)-like 4	10.0208	18.273	15.9386	59.2017	51.5938	41.6183		0.00381928	0.0679406	0.290213	3.44575
1438627_x_at	phosphogluconate dehydrogenase	Pgd	phosphogluconate dehydrogenase	261.765	455.086	434.748	1277.57	1056.12	1625.07		0.00450111	0.0734974	0.290899	3.43762
1418295_s_at	diacylglycerol O-acyltransferase 1	Dgat1	diacylglycerol O-acyltransferase 1	214.596	206.761	204.123	827.551	647.297	664.302		0.000103228	0.0151092	0.292396	3.42002
1447887_x_at	chondroitin sulfate proteoglycan 2	Vcan	versican	15.9879	31.4712	37.4563	81.8252	105.817	102.72		0.00915827	0.10426	0.292446	3.41943
1422526_at	acyl-CoA synthetase long-chain family member 1	Acsl1	acyl-CoA synthetase long-chain family member 1	49.2425	61.629	51.0255	192.222	158.135	202.266		0.000277286	0.0212694	0.292961	3.41342
1434553_at	RIKEN cDNA 4930577M16 gene	Tmem56	transmembrane protein 56	9.40327	7.80592	11.8503	34.2201	45.1017	19.7601		0.0119085	0.118819	0.293287	3.40963
1450171_x_at	granzyme E	Gzme	granzyme E	68.1328	79.8805	84.3714	270.04	243.956	272.288		7.55112e-05	0.0131592	0.295548	3.38355
1437093_at	dynein, axonemal, intermediate chain 1	Dnaic1	dynein, axonemal, intermediate chain 1	10.5897	12.5181	14.4406	45.5484	37.2181	44.0463		0.000364769	0.0241777	0.296093	3.37732
1424783_a_at	UDP glycosyltransferase 1 family, polypeptide A6	Ugt1a1 : Ugt1a10 : Ugt1a2 : Ugt1a5 : Ugt1a6a : Ugt1a6b : Ugt1a7c : Ugt1a9	UDP glucuronosyltransferase 1 family, polypeptide A1 : UDP glycosyltransferase 1 family, polypeptide A10 : UDP glucuronosyltransferase 1 family, polypeptide A2 : UDP glucuronosyltransferase 1 family, polypeptide A5 : UDP glucuronosyltransferase 1 family, polypeptide A6A : UDP glucuronosyltransferase 1 family, polypeptide A6B : UDP glucuronosyltransferase 1 family, polypeptide A7C : UDP glucuronos…	124.932	166.531	162.564	513.562	517.132	486.848		0.000206981	0.019538	0.299186	3.34241
1448318_at	adipose differentiation related protein	Plin2	perilipin 2	1497.09	1059.47	1036	4319.14	3242.81	4435.68		0.00147541	0.0432418	0.299439	3.33958
1448380_at	lectin, galactoside-binding, soluble, 3 binding protein	Lgals3bp	lectin, galactoside-binding, soluble, 3 binding protein	29.4236	28.0552	33.8226	93.866	100.608	109.636		7.42659e-05	0.0131592	0.300224	3.33084
1416607_at	RIKEN cDNA 4931406C07 gene	4931406C07Rik	RIKEN cDNA 4931406C07 gene	175.094	180.922	211.07	544.169	621.242	704.421		0.000225323	0.019538	0.303282	3.29727
1455900_x_at	transglutaminase 2, C polypeptide	Tgm2	transglutaminase 2, C polypeptide	342.292	457.124	460.894	1283.12	1413.52	1443.07		0.000328973	0.0229631	0.304444	3.28468
1420413_at	solute carrier family 7 (cationic amino acid transporter, y+ system), member 11	Slc7a11	solute carrier family 7 (cationic amino acid transporter, y+ system), member 11	3.85885	6.46821	9.88084	24.6946	21.6923	19.3788		0.011729	0.118116	0.307271	3.25445
1418938_at	deiodinase, iodothyronine, type II	Dio2	deiodinase, iodothyronine, type II	71.0389	87.934	73.3539	266.786	242.514	237.972		9.94031e-05	0.0149647	0.3109	3.21647
1451653_a_at	RIKEN cDNA 4930430E16 gene	Fam161a	family with sequence similarity 161, member A	11.491	14.7825	8.36023	53.9667	29.5635	27.5381		0.0132464	0.125192	0.311824	3.20694
1448529_at	thrombomodulin	Thbd	thrombomodulin	275.238	352.88	357.655	1128.65	998.343	1021.45		0.000233345	0.0195502	0.313099	3.19388
1435990_at	a disintegrin-like and metalloprotease (reprolysin type) with thrombospondin type 1 motif, 2	Adamts2	a disintegrin-like and metallopeptidase (reprolysin type) with thrombospondin type 1 motif, 2	138.272	146.784	136.133	401.058	387.886	547.171		0.000518766	0.0273457	0.315235	3.17224
1448239_at	heme oxygenase (decycling) 1	Hmox1	heme oxygenase (decycling) 1	148.182	189.087	175.753	628.754	540.236	457.216		0.000599238	0.029227	0.315472	3.16985
1454780_at	UDP-N-acetyl-alpha-D-galactosamine:polypeptide N-acetylgalactosaminyltransferase-like 4	Galntl4	UDP-N-acetyl-alpha-D-galactosamine:polypeptide N-acetylgalactosaminyltransferase-like 4	14.5112	19.5128	25.9932	64.2404	61.0378	64.6068		0.00222856	0.0513865	0.316071	3.16384
1443906_at	decay accelerating factor 1	Cd55	CD55 antigen	24.1049	40.1173	39.7965	79.8675	123.92	121.774		0.00657844	0.0876342	0.319506	3.12983
1433428_x_at	transglutaminase 2, C polypeptide	Tgm2	transglutaminase 2, C polypeptide	646.241	774.308	700.076	2138.11	2189.22	2307.87		3.64458e-05	0.0111824	0.319602	3.12889
1418949_at	growth differentiation factor 15	Gdf15	growth differentiation factor 15	148.575	136.013	174.104	507.207	428.316	494.018		0.000217521	0.019538	0.320866	3.11656
1420590_at	hyaluronan synthase1	Has1	hyaluronan synthase1	136.026	114.53	128.549	509.142	315.404	355.994		0.0018437	0.0471855	0.321129	3.11402
1424948_x_at	histocompatibility 2, D region locus 1	H2-D1 : H2-K1 : LOC100044874	histocompatibility 2, D region locus 1 : histocompatibility 2, K1, K region : similar to H-2K(d) antigen	21.8254	22.2463	31.7639	56.6075	119.32	59.7158		0.0156162	0.135647	0.321824	3.10729
1451007_at	cyclin M2	Cnnm2	cyclin M2	20.0533	17.6497	15.2687	53.3033	42.5633	67.2045		0.00192263	0.0479903	0.324838	3.07846
1448005_at	SAM and SH3 domain containing 1	Sash1	SAM and SH3 domain containing 1	120.317	121.719	149.448	372.498	416.312	414.849		0.0001425	0.0166773	0.325245	3.0746
1447669_s_at	guanine nucleotide binding protein (G protein), gamma 4 subunit	Gng4	guanine nucleotide binding protein (G protein), gamma 4	18.6513	22.2585	21.886	63.8261	54.8409	74.3672		0.000430697	0.0256457	0.325309	3.074
1455266_at	kinesin family member 5C	Kif5c	kinesin family member 5C	86.6111	80.1552	79.425	236.869	258.516	260.653		1.07499e-05	0.00786517	0.325633	3.07094
1451644_a_at	RIKEN cDNA 0610037M15 gene	H2-gs10 : H2-Q6 : LOC68395	MHC class I like protein GS10 : histocompatibility 2, Q region locus 6 : histocompatibility 2, Q region locus 6-like	7.80892	7.2714	5.88258	18.4551	27.3198	18.5355		0.0080659	0.0972356	0.325965	3.06782
1418937_at	deiodinase, iodothyronine, type II	Dio2	deiodinase, iodothyronine, type II	305.816	294.71	321.024	944.35	910.741	971.119		3.47417e-06	0.0060081	0.326073	3.0668
1459829_x_at	cDNA sequence BC031781	BC031781	CDNA sequence BC031781	5.8314	4.21374	3.31347	17.0135	13.7911	10.0853		0.011253	0.115743	0.326697	3.06094
1419030_at	ERO1-like (S. cerevisiae)	Ero1l	ERO1-like (S. cerevisiae)	94.9276	89.0113	98.3566	296.674	240.149	326.589		0.000310998	0.0225961	0.326953	3.05854
1457058_at	a disintegrin-like and metalloprotease (reprolysin type) with thrombospondin type 1 motif, 2	Adamts2	a disintegrin-like and metallopeptidase (reprolysin type) with thrombospondin type 1 motif, 2	219.028	309.194	298.633	893.455	791.946	837.149		0.000610319	0.0293926	0.327785	3.05078
1442051_at		Hist2h3c1	histone cluster 2, H3c1	55.0736	84.4696	75.4954	236.68	196.813	221.17		0.00125777	0.040011	0.328472	3.0444
1452067_at	N-acylsphingosine amidohydrolase (acid ceramidase)-like	Naaa	N-acylethanolamine acid amidase	51.8219	59.1895	73.3295	199.791	182.508	177.665		0.000473561	0.0267316	0.329201	3.03765
1417327_at	caveolin 2	Cav2	caveolin 2	87.8106	123.541	139.494	373.635	330.564	348.806		0.00145358	0.0429371	0.333185	3.00133
1451418_a_at	SPRY domain-containing SOCS box 4	Spsb4	splA/ryanodine receptor domain and SOCS box containing 4	11.4945	12.3148	17.1707	50.7618	44.4257	27.1122		0.00912954	0.104255	0.335078	2.98438
1422852_at	calcium and integrin binding family member 2	Cib2	calcium and integrin binding family member 2	52.5263	46.8662	54.2812	163.026	139.882	150.388		6.64045e-05	0.0127597	0.339014	2.94973
1454086_a_at	LIM domain only 2	Lmo2	LIM domain only 2	11.9103	15.5772	15.5299	41.4652	40.4355	44.0613		0.00169379	0.0458555	0.341511	2.92816
1453055_at	sema domain, transmembrane domain (TM), and cytoplasmic domain, (semaphorin) 6D	Sema6d	sema domain, transmembrane domain (TM), and cytoplasmic domain, (semaphorin) 6D	41.1621	36.251	39.0231	102.042	113.331	121.618		7.22716e-05	0.0131592	0.345518	2.89421
1448300_at	microsomal glutathione S-transferase 3	Mgst3	microsomal glutathione S-transferase 3	700.106	603.59	533.403	2060.82	1492.47	1752.28		0.000969172	0.035352	0.346259	2.88801
1458396_at	15 days embryo head cDNA, RIKEN full-length enriched library, clone:D930017N16 product:hypothetical protein, full insert sequence	P2rx3	purinergic receptor P2X, ligand-gated ion channel, 3	24.7199	36.351	30.99	89.109	83.4775	92.3691		0.000764532	0.0327561	0.347458	2.87805
1426004_a_at	transglutaminase 2, C polypeptide	Tgm2	transglutaminase 2, C polypeptide	31.0651	36.0617	42.9107	110.702	98.9473	106.76		0.000496959	0.0270105	0.347769	2.87547
1451308_at	elongation of very long chain fatty acids (FEN1/Elo2, SUR4/Elo3, yeast)-like 4	Elovl4	elongation of very long chain fatty acids (FEN1/Elo2, SUR4/Elo3, yeast)-like 4	15.8254	23.7217	22.9521	49.5815	64.5139	64.9026		0.00251746	0.0547351	0.349162	2.864
1453474_at	RIKEN cDNA 1300007F04 gene	Abhd15	abhydrolase domain containing 15	20.119	23.0072	21.1057	65.4327	61.7173	56.7462		5.07712e-05	0.0119087	0.349283	2.86301
1435031_at	transmembrane protein induced by tumor necrosis factor alpha	Tmem120a	transmembrane protein 120A	119.251	146.891	118.064	389.282	341.327	368.032		0.000198624	0.019083	0.34971	2.85951
1436325_at	RAR-related orphan receptor alpha	Rora	RAR-related orphan receptor alpha	16.3469	23.1629	21.9786	64.1578	49.3075	62.3063		0.00152118	0.043823	0.34982	2.85861
1427257_at	chondroitin sulfate proteoglycan 2	Vcan	versican	278.546	198.283	239.912	630.819	575.715	835.505		0.00219218	0.0511073	0.350993	2.84906
1450643_s_at	acyl-CoA synthetase long-chain family member 1	Acsl1	acyl-CoA synthetase long-chain family member 1	164.79	226.823	180.773	579.119	523.275	528.348		0.000461108	0.0265808	0.350997	2.84903
1432558_a_at	myelin and lymphocyte protein, T-cell differentiation protein	Mal	myelin and lymphocyte protein, T-cell differentiation protein	28.789	18.641	18.5375	66.3028	58.8464	61.7691		0.00209041	0.0502095	0.352922	2.83349
1422177_at	interleukin 13 receptor, alpha 2	Il13ra2	interleukin 13 receptor, alpha 2	12.47	13.6611	16.6514	46.4429	37.0112	37.4115		0.000771243	0.0328583	0.353968	2.82512
1455993_at	odd Oz/ten-m homolog 4 (Drosophila)	Odz4	odd Oz/ten-m homolog 4 (Drosophila)	10.261	15.2382	11.4274	28.9089	32.7207	41.9858		0.00303601	0.0600544	0.356382	2.80598
1455165_at	Transcribed locus	Rora	RAR-related orphan receptor alpha	31.3372	30.6782	23.4678	65.7333	73.039	100.655		0.00297348	0.0596043	0.357032	2.80087
1438756_at	Transcribed locus	Ankrd29	ankyrin repeat domain 29	11.0374	8.79647	10.3399	31.4889	34.1838	18.7471		0.0312725	0.197944	0.357425	2.79779
1438892_at	Quaking	Dep1	diabetic embryopathy 1	1.061	6.92907	7.94252	10.9933	17.6681	15.8657		0.0393601	0.22121	0.357818	2.79472
1451733_at	glucosaminyl (N-acetyl) transferase 2, I-branching enzyme	Gcnt2	glucosaminyl (N-acetyl) transferase 2, I-branching enzyme	9.1569	15.3258	17.273	35.7398	36.4515	44.1223		0.01121	0.115698	0.358992	2.78558
1450170_x_at	histocompatibility 2, D region locus 1	H2-D1	histocompatibility 2, D region locus 1	457.471	586.746	580.419	1473.64	1520.78	1512.8		0.000231796	0.0195502	0.360452	2.77429
1450699_at	selenium binding protein 1	Selenbp1	selenium binding protein 1	10.6626	12.0659	13.1024	37.6992	26.4927	35.2094		0.00120553	0.0392791	0.360467	2.77418
1415894_at	Ectonucleotide pyrophosphatase/phosphodiesterase 2	Enpp2	ectonucleotide pyrophosphatase/phosphodiesterase 2	12.438	19.2585	15.1977	51.775	51.9804	26.3235		0.018785	0.150462	0.360506	2.77388
1449037_at	cAMP responsive element modulator	Crem	cAMP responsive element modulator	50.549	60.9239	75.1188	159.24	180.457	177.723		0.00103919	0.0364062	0.360619	2.77301
1452384_at	ectonucleotide pyrophosphatase/phosphodiesterase 3	Enpp3	ectonucleotide pyrophosphatase/phosphodiesterase 3	13.1808	22.6779	22.773	48.3827	59.7857	53.6899		0.0055378	0.0811103	0.362241	2.76059
1452436_at	lysyl oxidase-like 2	Loxl2	lysyl oxidase-like 2	53.0929	51.6568	70.0006	145.547	159.722	176.586		0.000802428	0.0329111	0.362662	2.75739
1419029_at	ERO1-like (S. cerevisiae)	Ero1l	ERO1-like (S. cerevisiae)	406.601	549.794	504.51	1453.02	1079.51	1481.54		0.00177401	0.0464835	0.363947	2.74765
1422704_at	glycerol kinase	Gyk	glycerol kinase	35.2434	61.8877	40.2821	107.34	120.098	148.934		0.00621858	0.0860961	0.3651	2.73898
1416302_at	early B-cell factor 1	Ebf1	early B-cell factor 1	7.34366	13.1775	17.5244	36.073	29.1115	38.4037		0.0172313	0.14314	0.367278	2.72273
1428547_at	5' nucleotidase, ecto	Nt5e	5' nucleotidase, ecto	14.5944	34.679	29.1747	69.795	53.1245	90.4402		0.0271825	0.18415	0.36768	2.71976
1452620_at	phosphoenolpyruvate carboxykinase 2 (mitochondrial)	Pck2	phosphoenolpyruvate carboxykinase 2 (mitochondrial)	17.3865	17.3929	15.4594	50.414	43.1962	42.8172		0.000111389	0.0154273	0.368245	2.71558
1439789_at		Ebf1	early B-cell factor 1	24.3699	16.1177	14.1791	55.3727	43.9792	49.0368		0.00441904	0.0727192	0.368402	2.71442
1436326_at	RAR-related orphan receptor alpha	Rora	RAR-related orphan receptor alpha	18.0764	31.9971	33.6343	71.5877	72.5369	82.527		0.00725239	0.0920362	0.369324	2.70765
1450718_at	adaptor protein with pleckstrin homology and src	Sh2b2	SH2B adaptor protein 2	12.1809	21.5285	18.2972	49.0592	34.1231	57.0956		0.0271825	0.18415	0.37074	2.69731
1448293_at	early B-cell factor 1	Ebf1	early B-cell factor 1	11.2827	18.8618	20.1125	43.4564	43.6197	48.3307		0.00048655	0.0268894	0.371156	2.69429
1435137_s_at	RIKEN cDNA 1200015M12 gene	1200015M12Rik : A130040M12Rik : E430024C06Rik	RIKEN cDNA 1200015M12 gene : RIKEN cDNA A130040M12 gene : RIKEN cDNA E430024C06 gene	539.879	1027.61	1038.93	2200.14	2421.32	2398.14		0.00912883	0.104255	0.371305	2.6932
1431004_at	lysyl oxidase-like 2	Loxl2	lysyl oxidase-like 2	149.793	145.508	119.685	388.178	328.102	400.196		0.000452499	0.0264644	0.371693	2.69039
1421129_a_at	ATPase, Ca++ transporting, ubiquitous	Atp2a3	ATPase, Ca++ transporting, ubiquitous	39.7578	31.6346	41.3697	88.1865	114.538	98.7438		0.000949092	0.0347872	0.374043	2.67349
1453238_s_at	RIKEN cDNA 1200016E24 gene	3930401B19Rik : A130040M12Rik : E430024C06Rik	RIKEN cDNA 3930401B19 gene : RIKEN cDNA A130040M12 gene : RIKEN cDNA E430024C06 gene	380.588	519.39	523.502	1222.77	1361.88	1202.81		0.000911793	0.0341697	0.37584	2.6607
1416301_a_at	early B-cell factor 1	Ebf1	early B-cell factor 1	15.5142	40.2678	31.851	89.8683	77.567	64.6324		0.0263113	0.18051	0.377619	2.64817
1455965_at		Adamts4	a disintegrin-like and metallopeptidase (reprolysin type) with thrombospondin type 1 motif, 4	13.7918	12.9942	22.5431	31.7695	54.7736	43.9129		0.0492588	0.247308	0.378128	2.64461
1450297_at	interleukin 6	Il6	interleukin 6	101.379	140.783	168.127	285.34	381.34	417.6		0.00638595	0.0871228	0.378398	2.64272
1434069_at	cDNA sequence BC067047	Prex1	phosphatidylinositol-3,4,5-trisphosphate-dependent Rac exchange factor 1	6.9093	10.6269	10.6773	23.8553	25.9347	24.6907		0.000111916	0.0154273	0.378804	2.63989
1418003_at	RIKEN cDNA 1190002H23 gene	1190002H23Rik	RIKEN cDNA 1190002H23 gene	84.169	69.9037	69.6409	222.018	168.496	198.923		0.000684075	0.031357	0.379538	2.63479
1437277_x_at	transglutaminase 2, C polypeptide	Tgm2	transglutaminase 2, C polypeptide	752.715	739.02	672.976	1962.03	1817.93	1895.35		1.95266e-05	0.00844213	0.381426	2.62174
1436544_at	ATPase, Class V, type 10D	Atp10d	ATPase, class V, type 10D	72.6109	79.8807	88.6874	219.77	198.738	212.973		0.000119509	0.0155927	0.381926	2.61831
1451322_at	RIKEN cDNA 2310016A09 gene	Cmbl	carboxymethylenebutenolidase-like (Pseudomonas)	108.999	99.6502	102.65	297.257	235.299	280.215		0.00021827	0.019538	0.383009	2.6109
1455936_a_at	RNA binding protein gene with multiple splicing	Rbpms	RNA binding protein gene with multiple splicing	4.91551	14.9938	17.0841	36.9231	28.1412	31.3016		0.00881462	0.10221	0.383885	2.60495
1419872_at		Csf1r	colony stimulating factor 1 receptor	25.619	30.572	24.2069	82.8634	66.552	59.7568		0.00133066	0.0408935	0.384362	2.60171
1424408_at	LIM and senescent cell antigen like domains 2	Lims2	LIM and senescent cell antigen like domains 2	41.059	72.8121	76.3194	189.228	140.495	163.902		0.0105739	0.113068	0.385293	2.59543
1457287_at	Transcribed locus			17.0977	22.0332	23.0874	55.9334	59.0766	46.226		0.00131957	0.0407503	0.385884	2.59145
1449324_at	hypothetical gene supported by AK009667; NM_015774	Ero1l	ERO1-like (S. cerevisiae)	336.69	420.233	403.031	1018.85	941.861	1039.84		0.000213049	0.019538	0.38658	2.58679
1424245_at	carboxylesterase 2	Ces2 : Gm9756	carboxylesterase 2 : predicted gene 9756	18.5547	19.0768	25.0092	56.9072	56.6692	48.1034		0.00534875	0.0798384	0.387437	2.58107
1425702_a_at	ectonucleotide pyrophosphatase/phosphodiesterase 5	Enpp5	ectonucleotide pyrophosphatase/phosphodiesterase 5	5.02589	10.9572	11.1607	27.4488	18.4043	24.0644		0.0170532	0.142407	0.388227	2.57581
1425896_a_at	fibrillin 1	Fbn1	fibrillin 1	547.067	583.481	610.921	1470.83	1330.33	1672.22		0.000215714	0.019538	0.389297	2.56874
1422587_at	transmembrane protein 45a	Tmem45a	transmembrane protein 45a	161.584	148.073	152.088	413.807	345.793	425.493		0.000177937	0.0181978	0.389628	2.56655
1424524_at	RIKEN cDNA 1200002N14 gene	Dram1	DNA-damage regulated autophagy modulator 1	65.6974	79.529	77.7063	212.293	174.073	185.459		0.000359383	0.0239878	0.389861	2.56502
1437953_at	preimplantation protein 4	Gpcpd1	glycerophosphocholine phosphodiesterase GDE1 homolog (S. cerevisiae)	7.75425	13.1607	14.5093	36.7069	29.4564	24.3122		0.0167022	0.140462	0.391535	2.55405
1435749_at	Guanine deaminase	Gda	guanine deaminase	34.2337	48.1597	57.6346	124.365	120.801	111.384		0.00361501	0.0661233	0.39273	2.54628
1416632_at	malic enzyme, supernatant	LOC677317 : Me1	similar to NADP-dependent malic enzyme (NADP-ME) (Malic enzyme 1) : malic enzyme 1, NADP(+)-dependent, cytosolic	132.413	134.113	146.762	274.68	356.525	417.852		0.00191575	0.0478915	0.393961	2.53832
1429144_at	RIKEN cDNA 2310032D16 gene	Gpcpd1	glycerophosphocholine phosphodiesterase GDE1 homolog (S. cerevisiae)	192.886	188.943	218.909	545.565	474.159	502.504		0.000110842	0.0154273	0.394644	2.53393
1424356_a_at	meteorin, glial cell differentiation regulator-like	Metrnl	meteorin, glial cell differentiation regulator-like	187.491	233.043	235.795	651.452	491.672	516.004		0.00127362	0.0402459	0.395587	2.52789
1428774_at	glypican 6	Gpc6	glypican 6	35.6884	30.5967	42.6768	72.5379	97.0456	104.898		0.0033795	0.0632257	0.396973	2.51906
1449976_a_at	G protein-coupled receptor 35	Gpr35	G protein-coupled receptor 35	28.0639	32.9244	33.7848	93.5689	62.9277	81.4484		0.00218063	0.0511073	0.398298	2.51068
1457639_at		Atp6v1h	ATPase, H+ transporting, lysosomal V1 subunit H	7.11265	5.76658	5.39983	15.9787	15.9095	13.4449		0.000822086	0.0329797	0.403217	2.48005
1455204_at	phosphatidylinositol transfer protein, cytoplasmic 1	Pitpnc1	phosphatidylinositol transfer protein, cytoplasmic 1	20.6648	12.7673	13.8547	36.5065	39.0784	41.3965		0.00375284	0.0676045	0.404225	2.47387
1443801_at	Expressed sequence AW822216			10.1155	11.1818	9.17619	23.3871	20.5376	31.3866		0.0108521	0.114185	0.404633	2.47137
1451218_at	ER degradation enhancer, mannosidase alpha-like 1	Edem1	ER degradation enhancer, mannosidase alpha-like 1	147.749	161.121	191.746	415.051	365.948	454.711		0.000798508	0.0329111	0.405124	2.46838
1428384_at	DNA segment, Chr 4, Brigham & Women's Genetics 0951 expressed	D4Bwg0951e	DNA segment, Chr 4, Brigham & Women's Genetics 0951 expressed	147.925	174.198	164.983	421.886	369.443	409.729		0.000135062	0.0166564	0.405564	2.4657
1416203_at	aquaporin 1	Aqp1	aquaporin 1	66.7901	86.061	118.41	236.871	202.344	227.582		0.00581538	0.0833027	0.406813	2.45813
1418511_at	dermatopontin	Dpt	dermatopontin	20.5369	24.1983	23.7677	53.9996	54.1922	60.148		0.000137853	0.0166773	0.406932	2.45741
1417673_at	growth factor receptor bound protein 14	Grb14	growth factor receptor bound protein 14	20.5985	20.3911	20.4293	44.3635	48.2525	58.2622		0.000379506	0.0245812	0.407075	2.45655
1455466_at	G protein-coupled receptor 133	Gpr133	G protein-coupled receptor 133	55.5587	47.516	59.5785	127.374	133.868	135.967		0.000210528	0.019538	0.40949	2.44206
1455820_x_at	scavenger receptor class B, member 1	Scarb1	scavenger receptor class B, member 1	39.013	55.4186	52.643	116.732	132.116	109.684		0.00182253	0.046952	0.410214	2.43775
1454799_at	hypothetical protein 4933408F15	Agpat9	1-acylglycerol-3-phosphate O-acyltransferase 9	114.347	100.841	110.901	261.142	244.167	289.559		0.000140192	0.0166773	0.410243	2.43758
1435317_x_at	proteasome (prosome, macropain) subunit, alpha type 6	Psma6	proteasome (prosome, macropain) subunit, alpha type 6	7.60508	24.3569	8.99862	36.1811	32.0656	31.1474		0.0487631	0.245988	0.412103	2.42658
1449147_at	carbohydrate (keratan sulfate Gal-6) sulfotransferase 1	Chst1	carbohydrate (keratan sulfate Gal-6) sulfotransferase 1	67.8535	75.3162	101.832	217.678	181.512	194.683		0.00249139	0.0546639	0.412548	2.42396
1449124_at	ral guanine nucleotide dissociation stimulator,-like 1	Rgl1	ral guanine nucleotide dissociation stimulator,-like 1	4.04169	9.9538	10.7038	16.6031	22.3288	20.8239		0.0119647	0.119102	0.413338	2.41933
1425021_a_at	peroxisome biogenesis factor 16	Pex16	peroxisomal biogenesis factor 16	94.2629	127.307	125.817	296.975	250.552	291.992		0.00137215	0.0414984	0.413792	2.41667
1423883_at	Acyl-CoA synthetase long-chain family member 1	Acsl1	acyl-CoA synthetase long-chain family member 1	842.232	817.574	779.806	2060.77	2017.78	1797.75		5.25852e-05	0.0119087	0.415161	2.4087
1426348_at	procollagen, type IV, alpha 1	Col4a1	collagen, type IV, alpha 1	197.266	144.573	122.915	419.014	365.559	333.838		0.00435985	0.0722899	0.415548	2.40646
1452595_at	a disintegrin-like and metalloprotease (reprolysin type) with thrombospondin type 1 motif, 4	Adamts4	a disintegrin-like and metallopeptidase (reprolysin type) with thrombospondin type 1 motif, 4	139.373	221.981	217.891	467.999	414.85	504.481		0.00535992	0.0798384	0.417526	2.39506
1450731_s_at	tumor necrosis factor receptor superfamily, member 21	Tnfrsf21	tumor necrosis factor receptor superfamily, member 21	71.2845	58.1621	61.8779	144.609	150.344	162.579		0.00022801	0.019538	0.418166	2.3914
1422155_at	histone 2, H3c2	Hist2h3c2	histone cluster 2, H3c2	66.6444	98.1172	96.2645	190.409	230.526	202.688		0.00305586	0.0600585	0.418564	2.38912
1425788_a_at	enoyl Coenzyme A hydratase domain containing 2	Echdc2	enoyl Coenzyme A hydratase domain containing 2	7.55344	13.8147	12.6353	27.7809	22.1065	31.2075		0.0139663	0.128368	0.419305	2.3849
1426389_at	calcium/calmodulin-dependent protein kinase ID	Camk1d	calcium/calmodulin-dependent protein kinase ID	7.03628	6.7596	7.81661	17.0991	17.7925	16.3606		0.000122746	0.0156711	0.421689	2.37142
1439793_at	Transcribed locus	Gja3	gap junction protein, alpha 3	8.79111	15.124	19.8793	31.6456	42.1575	29.9778		0.025925	0.179019	0.42199	2.36973
1422771_at		Smad6	MAD homolog 6 (Drosophila)	24.1659	38.1414	46.1966	96.3025	83.5585	76.9375		0.0117437	0.118165	0.422525	2.36672
1460208_at	fibrillin 1	Fbn1	fibrillin 1	686.959	796.314	872.551	1931.92	1559.7	2071.02		0.00147261	0.0432418	0.423508	2.36123
1436590_at	protein phosphatase 1, regulatory (inhibitor) subunit 3B	Ppp1r3b	protein phosphatase 1, regulatory (inhibitor) subunit 3B	11.1837	23.9342	26.0373	46.4188	56.6738	41.174		0.0324346	0.200847	0.423904	2.35902
1416383_a_at	pyruvate carboxylase	Pcx	pyruvate carboxylase	179.52	151.214	146.208	340.466	342.285	441.36		0.00131945	0.0407503	0.424284	2.35691
1417785_at	phospholipase A1 member A	Pla1a	phospholipase A1 member A	684.081	477.284	467.456	1371.44	1067.56	1393.55		0.00458263	0.0741287	0.424996	2.35296
1417399_at	growth arrest specific 6	Gas6	growth arrest specific 6	262.671	203.692	218.313	523.41	523.164	562.895		0.000418359	0.0254262	0.425405	2.3507
1423475_at	cyclin M2	Cnnm2	cyclin M2	41.9534	49.9645	44.7871	103.834	95.7294	121.488		0.000598597	0.029227	0.425804	2.3485
1418322_at	cAMP responsive element modulator	Crem	cAMP responsive element modulator	43.171	63.8068	58.4497	150.883	124.293	112.843		0.00417285	0.0713033	0.42634	2.34555
1455566_s_at	RIKEN cDNA 2810022L02 gene	Spats2l	spermatogenesis associated, serine-rich 2-like	13.6667	18.5409	11.3812	35.9799	44.9083	21.3334		0.0345323	0.206388	0.426415	2.34513
1421694_a_at	chondroitin sulfate proteoglycan 2	Vcan	versican	819.829	957.884	1046.28	1909.98	1921.06	2783.92		0.00425747	0.0717011	0.426912	2.34241
1425336_x_at	Histocompatibility 2, K1, K region	H2-K1	histocompatibility 2, K1, K region	22.527	29.9152	34.6569	76.6461	61.5525	65.4231		0.00377483	0.0677433	0.42775	2.33782
1437161_x_at	RNA binding protein gene with multiple splicing	Rbpms	RNA binding protein gene with multiple splicing	16.9704	20.0208	21.8729	60.7193	33.2238	42.8251		0.0125979	0.122172	0.430393	2.32346
1442174_at	hypothetical protein 6720430O15	Tspan18	tetraspanin 18	11.9658	16.0542	21.6342	37.7047	36.229	41.4132		0.0311882	0.197867	0.430477	2.32301
1447417_at	RIKEN cDNA B430306D02 gene	Taf1	TAF1 RNA polymerase II, TATA box binding protein (TBP)-associated factor	7.88018	14.4594	13.8675	22.5355	29.4249	32.0109		0.0164654	0.13947	0.431184	2.3192
1435463_s_at	myosin ID	Myo1d	myosin ID	80.714	89.1019	103.66	234.805	194.443	202.931		0.000814837	0.0329797	0.432593	2.31164
1448908_at	phosphatidic acid phosphatase type 2B	Ppap2b	phosphatidic acid phosphatase type 2B	284.734	287.528	296.887	719.397	606.525	682.802		8.80895e-05	0.0140817	0.432687	2.31114
1437401_at	Insulin-like growth factor 1	Igf1	insulin-like growth factor 1	153.913	202.883	268.553	458.742	442.59	543.656		0.00763574	0.0945668	0.432771	2.31069
1416050_a_at	scavenger receptor class B, member 1	Scarb1	scavenger receptor class B, member 1	30.8001	32.849	23.8999	76.9673	57.5126	67.1298		0.00287603	0.0586062	0.43425	2.30282
1418206_at	stromal cell-derived factor 2-like 1	Sdf2l1	stromal cell-derived factor 2-like 1	128.131	154.939	140.58	344.523	309.554	321.226		0.000188748	0.0182261	0.434378	2.30214
1416954_at	solute carrier family 25 (mitochondrial carrier, dicarboxylate transporter), member 10	Slc25a10	solute carrier family 25 (mitochondrial carrier, dicarboxylate transporter), member 10	63.6124	67.9661	72.5426	155.967	142.052	170.639		0.00021846	0.019538	0.435543	2.29598
1425503_at	glucosaminyl (N-acetyl) transferase 2, I-branching enzyme	Gcnt2	glucosaminyl (N-acetyl) transferase 2, I-branching enzyme	139.918	180.384	187.387	367.771	412.394	384.558		0.00101184	0.0361114	0.435888	2.29417
1458379_at	RIKEN cDNA 9330159F19 gene	9330159F19Rik	RIKEN cDNA 9330159F19 gene	8.92061	12.0974	7.89235	17.8204	27.2862	21.0862		0.0328555	0.201616	0.43676	2.28958
1448595_a_at	reduced expression 3	Bex1	brain expressed gene 1	17.8137	21.5859	20.1564	43.4377	44.0212	48.5966		0.000238096	0.0195502	0.437733	2.2845
1422868_s_at	Guanine deaminase	Gda	guanine deaminase	15.656	11.2763	21.3557	37.1065	38.8998	33.5382		0.0109042	0.114476	0.440807	2.26857
1433494_at	downstream of Stk11	Dos	downstream of Stk11	12.2499	11.3843	20.0157	36.7998	34.9646	27.0308		0.0139354	0.128188	0.441823	2.26335
1427746_x_at	histocompatibility 2, K1, K region	H2-K1	histocompatibility 2, K1, K region	20.4397	19.6054	22.7121	58.0408	40.9459	42.9351		0.0131959	0.125027	0.442196	2.26144
1418099_at	tumor necrosis factor receptor superfamily, member 1b	Tnfrsf1b	tumor necrosis factor receptor superfamily, member 1b	38.3188	54.7085	64.7746	128.959	106.616	120.956		0.00709926	0.0905763	0.442604	2.25936
1437442_at	Transcribed locus, strongly similar to XP_341220.1 protocadherin 7 [Rattus norvegicus]	Pcdh7	Protocadherin 7	23.2873	28.8125	30.2951	57.3192	66.6501	62.0993		0.000867291	0.0334655	0.44282	2.25825
1437378_x_at	scavenger receptor class B, member 1	Scarb1	scavenger receptor class B, member 1	25.4375	53.1067	61.4556	107.336	111.784	96.8831		0.0333963	0.203315	0.443033	2.25717
1440339_at	RIKEN cDNA 4833416E15 gene	Enpp1	ectonucleotide pyrophosphatase/phosphodiesterase 1	84.3872	107.845	133.902	251.795	188.723	293.554		0.0119565	0.119102	0.444281	2.25083
1417627_a_at	LIM-domain containing, protein kinase	Limk1	LIM-domain containing, protein kinase	66.6769	157.163	144.601	309.373	304.312	215.515		0.0437394	0.232873	0.444333	2.25057
1426502_s_at	glutamic pyruvic transaminase 1, soluble	Gpt	glutamic pyruvic transaminase, soluble	87.915	70.2308	75.333	181.142	154.725	189.571		0.000853934	0.0332593	0.444351	2.25047
1418175_at	vitamin D receptor	Vdr	vitamin D receptor	369.483	384.03	402.225	882.135	754.557	962.516		0.000431869	0.0256457	0.44465	2.24896
1424051_at	procollagen, type IV, alpha 2	Col4a2	collagen, type IV, alpha 2	296.868	303.461	328.379	676.499	633.221	775.794		0.000276327	0.0212694	0.445314	2.24561
1415904_at	lipoprotein lipase	Lpl	lipoprotein lipase	2919.79	1903.6	1941.3	5207.08	4370.05	5579.24		0.00640266	0.0871228	0.446327	2.24051
1422540_at		Fbln1	fibulin 1	48.5723	62.1002	64.8929	132.118	117.156	143.828		0.00168745	0.0458555	0.446615	2.23906
1420583_a_at	RAR-related orphan receptor alpha	Rora	RAR-related orphan receptor alpha	35.2972	46.5219	44.8486	90.523	97.6112	95.4217		0.000812815	0.0329797	0.446712	2.23858
1427391_a_at	procollagen, type XII, alpha 1	Col12a1	collagen, type XII, alpha 1	15.9163	40.4789	28.4448	68.9528	61.8093	59.021		0.0340739	0.205513	0.447037	2.23695
1418187_at	receptor (calcitonin) activity modifying protein 2	Ramp2	receptor (calcitonin) activity modifying protein 2	26.535	23.171	30.0052	58.8408	69.4799	49.969		0.00268904	0.0566953	0.447088	2.2367
1416357_a_at	melanoma cell adhesion molecule	Mcam	melanoma cell adhesion molecule	11.072	21.5984	17.2235	35.0342	41.7184	34.6974		0.0107226	0.113702	0.44768	2.23374
1451376_at	RIKEN cDNA 5730596K20 gene	Atl3	atlastin GTPase 3	10.792	18.6973	16.9968	42.5952	31.0434	30.0552		0.0157691	0.136351	0.448302	2.23064
1436991_x_at	gelsolin	Gsn	gelsolin	679.301	1117.11	1292.64	2233.96	2641.7	2006.96		0.0168996	0.141372	0.448819	2.22807
1452035_at	procollagen, type IV, alpha 1	Col4a1	collagen, type IV, alpha 1	808.751	805.228	798.9	1857.36	1631.62	1878.16		6.11852e-05	0.0127194	0.449565	2.22437
1436137_at	solute carrier family 6 (neurotransmitter transporter), member 17	Slc6a17	solute carrier family 6 (neurotransmitter transporter), member 17	13.8874	17.8776	15.4032	33.0364	38.0936	33.4967		0.000749582	0.0324599	0.450824	2.21816
1458282_at	Cell division cycle 27 homolog (S. cerevisiae)			8.14142	10.3152	13.763	16.803	21.8851	32.6193		0.0335957	0.203857	0.451842	2.21316
1416200_at	RIKEN cDNA 9230117N10 gene	Il33	interleukin 33	199.691	254.904	279.647	489.924	625.119	502.91		0.00331184	0.0629177	0.45381	2.20357
1435748_at	Guanine deaminase	Gda	guanine deaminase	50.9907	48.2918	43.9801	103.044	103.58	108.666		6.95612e-05	0.0131592	0.454384	2.20078
1420654_a_at	glucan (1,4-alpha-), branching enzyme 1	Gbe1	glucan (1,4-alpha-), branching enzyme 1	125.442	142.491	126.119	310.017	268.374	284.752		0.000185584	0.0181978	0.45653	2.19044
1457637_at	LOC432977			3.33453	5.48141	5.27624	11.4558	7.04036	12.3715		0.0195054	0.153644	0.456535	2.19041
1416727_a_at	cytochrome b-5	Cyb5	cytochrome b-5	258.561	305.993	308.91	693.871	607.895	609.983		0.000410213	0.0254262	0.456893	2.1887
1421471_at	neuropeptide Y receptor Y1	Npy1r	neuropeptide Y receptor Y1	25.5077	30.3201	26.8913	82.2899	50.4933	47.8173		0.0139276	0.128178	0.458022	2.1833
1446190_at		Dclk1	doublecortin-like kinase 1	16.4892	9.57111	14.0007	21.9534	23.6916	41.7315		0.042307	0.229029	0.458487	2.18108
1418666_at	pentaxin related gene	Ptx3	pentraxin related gene	10.2872	22.3708	21.2813	36.517	46.4216	34.6092		0.0361298	0.211281	0.458871	2.17926
1438739_at	Cellular nucleic acid binding protein 1			13.802	20.7089	27.9476	31.9999	50.2578	53.8181		0.0385073	0.218717	0.458998	2.17866
1452754_at	RIKEN cDNA 5730592L21 gene	Creld2	cysteine-rich with EGF-like domains 2	310.835	393.816	403.05	783.931	786.92	842.195		0.000807851	0.0329111	0.459046	2.17843
1452141_a_at	selenoprotein P, plasma, 1	Sepp1	selenoprotein P, plasma, 1	1319.89	944.155	1125.42	2397.85	2462.34	2505.68		0.00129456	0.0405436	0.460159	2.17316
1426756_at	UDP-N-acetyl-alpha-D-galactosamine:polypeptide N-acetylgalactosaminyltransferase 2	Galnt2	UDP-N-acetyl-alpha-D-galactosamine:polypeptide N-acetylgalactosaminyltransferase 2	89.4249	211.415	152.192	304.214	379.881	299.64		0.0340736	0.205513	0.460522	2.17145
1422438_at	epoxide hydrolase 1, microsomal	Ephx1	epoxide hydrolase 1, microsomal	330.714	402.986	414.557	855.969	765.983	865.26		0.000663595	0.0307892	0.461665	2.16607
1433571_at	RIKEN cDNA A130038L21 gene	Serinc5	serine incorporator 5	108.047	168.361	208.672	321.542	481.554	247.412		0.0481998	0.244704	0.461757	2.16564
1435191_at	corneodesmosin	Cdsn	corneodesmosin	43.0255	40.3298	42.2082	88.3694	88.265	95.0369		1.56226e-05	0.00807012	0.462189	2.16362
1449221_a_at	Ribosome binding protein 1	Rrbp1	ribosome binding protein 1	162.4	218.785	240.387	451.647	495.655	396.022		0.00445073	0.0729882	0.462712	2.16117
1456144_at	neuron navigator 3	Nav3	neuron navigator 3	74.6263	70.672	82.063	157.696	155.045	178.104		0.00023843	0.0195502	0.463203	2.15888
1423843_at	cDNA sequence BC027309	Lrrc61	leucine rich repeat containing 61	14.2489	12.3452	10.5495	31.996	20.9742	27.1941		0.00717167	0.0912553	0.463343	2.15823
1427932_s_at	RIKEN cDNA 1200016E24 gene	1200003I10Rik : 1200015M12Rik : A130040M12Rik : E430024C06Rik	RIKEN cDNA 1200003I10 gene : RIKEN cDNA 1200015M12 gene : RIKEN cDNA A130040M12 gene : RIKEN cDNA E430024C06 gene	1214.57	930.875	891.161	2241.77	1844.25	2467.38		0.00395048	0.0693265	0.463363	2.15813
1423704_at	lysophospholipase 3	Pla2g15	phospholipase A2, group XV	47.0127	44.3001	47.1017	97.6567	105.761	95.2205		3.35038e-05	0.0104482	0.463486	2.15756
1427537_at	epiplakin 1	Eppk1	epiplakin 1	22.9268	13.9527	20.5375	40.9961	41.5166	41.2186		0.00633796	0.0870067	0.464046	2.15496
1434201_at	chordin-like 1	Chrdl1	chordin-like 1	6.21026	17.0073	13.8935	28.3314	24.5086	27.1177		0.00988981	0.108748	0.464133	2.15456
1448104_at	aldehyde dehydrogenase family 6, subfamily A1	Aldh6a1	aldehyde dehydrogenase family 6, subfamily A1	95.2519	183.245	184.887	322.896	410.281	264.256		0.0351331	0.207706	0.464577	2.1525
1425985_s_at	mannan-binding lectin serine protease 1	Masp1	mannan-binding lectin serine peptidase 1	95.3035	119.766	135.397	259.657	252.25	240.529		0.00182367	0.046952	0.465775	2.14696
1448354_at	glucose-6-phosphate dehydrogenase X-linked	G6pdx	glucose-6-phosphate dehydrogenase X-linked	149.668	126.125	129.898	303.33	260.078	307.14		0.000528994	0.0274226	0.466018	2.14584
1443018_at	Neural cell adhesion molecule 1			10.7146	9.40537	12.6691	21.8035	17.7193	30.7232		0.0150989	0.133594	0.466774	2.14236
1431142_s_at	apoptosis-inducing factor (AIF)-like mitochondrion-associated inducer of death	Aifm2	apoptosis-inducing factor, mitochondrion-associated 2	29.9084	34.469	39.8178	70.0633	77.252	75.7779		0.00094679	0.0347699	0.467048	2.14111
1417621_at	nuclear factor of activated T-cells, cytoplasmic, calcineurin-dependent 1	Nfatc1	nuclear factor of activated T-cells, cytoplasmic, calcineurin-dependent 1	21.5584	25.3892	23.6768	57.6857	52.9688	40.517		0.0147944	0.132253	0.467181	2.1405
1426223_at	RIKEN cDNA 2810439F02 gene	Ttc39c	tetratricopeptide repeat domain 39C	79.7377	79.1988	121.871	191.334	188.993	216.629		0.00656797	0.0875561	0.470399	2.12585
1418982_at		Cebpa	CCAAT/enhancer binding protein (C/EBP), alpha	29.3547	18.2939	25.7025	44.3869	66.0862	45.2925		0.0168677	0.141266	0.470907	2.12356
1424034_at	RAR-related orphan receptor alpha	Rora	RAR-related orphan receptor alpha	57.9635	38.5405	33.1532	89.4549	70.3863	115.045		0.0255719	0.178123	0.471676	2.1201
1418936_at	v-maf musculoaponeurotic fibrosarcoma oncogene family, protein F (avian)	Maff	v-maf musculoaponeurotic fibrosarcoma oncogene family, protein F (avian)	256.716	293.143	267.432	670.351	474.421	587.559		0.00234977	0.052588	0.471787	2.1196
1420810_at	RIKEN cDNA 1500003O03 gene	1500003O03Rik	RIKEN cDNA 1500003O03 gene	268.204	237.732	222.804	518.137	475.796	550.454		0.000398413	0.024931	0.471863	2.11926
1434479_at	Procollagen, type V, alpha 1	Col5a1	collagen, type V, alpha 1	408.132	306.82	404.634	843.895	697.919	828.037		0.00248346	0.0545529	0.472429	2.11672
1429514_at	phosphatidic acid phosphatase type 2B	Ppap2b	phosphatidic acid phosphatase type 2B	719.128	714.838	741.503	1548.27	1401.61	1650.34		0.000106947	0.0152095	0.472905	2.11459
1416741_at	procollagen, type V, alpha 1	Col5a1	collagen, type V, alpha 1	36.6161	42.4462	25.9788	65.1553	78.976	77.6529		0.00840586	0.0994432	0.473619	2.1114
1416619_at	RIKEN cDNA 4632428N05 gene	4632428N05Rik	RIKEN cDNA 4632428N05 gene	21.3857	20.6724	26.1974	39.7756	53.4636	50.8277		0.00317807	0.0614395	0.473777	2.1107
1424694_at	RIKEN cDNA 2010011I20 gene	2010011I20Rik	RIKEN cDNA 2010011I20 gene	16.3353	23.8906	24.6478	52.4029	48.8833	35.4886		0.0137765	0.127404	0.47431	2.10832
1422790_at	natriuretic peptide precursor type C	Nppc	natriuretic peptide precursor type C	54.0165	83.7223	80.0234	162.632	126.587	169.641		0.0105024	0.112492	0.474573	2.10716
1416635_at	sphingomyelin phosphodiesterase, acid-like 3A	Smpdl3a	sphingomyelin phosphodiesterase, acid-like 3A	49.458	37.5135	39.581	104.751	76.3129	85.3505		0.00408288	0.0705832	0.475021	2.10517
1436293_x_at		Ildr2	immunoglobulin-like domain containing receptor 2	24.3906	29.2271	23.2072	55.4825	47.7941	58.3007		0.00126805	0.0402459	0.475469	2.10319
1426461_at	UDP-glucose pyrophosphorylase 2	Ugp2	UDP-glucose pyrophosphorylase 2	284.184	214.162	278.349	522.385	466.75	644.138		0.00480061	0.0753481	0.475545	2.10285
1438957_x_at	CDP-diacylglycerol synthase (phosphatidate cytidylyltransferase) 2	Cds2	CDP-diacylglycerol synthase (phosphatidate cytidylyltransferase) 2	66.5623	100.226	106.324	199.839	191.001	183.207		0.00695312	0.089492	0.475767	2.10187
1422678_at	diacylglycerol O-acyltransferase 2	Dgat2	diacylglycerol O-acyltransferase 2	106.178	93.6298	86.9466	246.084	165.834	190.622		0.00480997	0.0754329	0.47591	2.10124
1457296_at	cartilage intermediate layer protein, nucleotide pyrophosphohydrolase	Cilp	cartilage intermediate layer protein, nucleotide pyrophosphohydrolase	45.8477	33.6681	35.5465	86.6241	85.0519	69.3525		0.00333078	0.0629209	0.47738	2.09477
1427457_a_at	bone morphogenetic protein 1	Bmp1	bone morphogenetic protein 1	10.7559	12.1535	11.3409	22.3308	20.9782	28.1712		0.00164182	0.04533	0.479158	2.08699
1436389_at	RIKEN cDNA 5730596K20 gene	Atl3	Atlastin GTPase 3	119.652	138.255	169.875	311.364	287.311	293.902		0.00204092	0.0500315	0.479266	2.08653
1423556_at	aldo-keto reductase family 1, member B7	Akr1b7	aldo-keto reductase family 1, member B7	88.9846	108.132	97.2643	227.739	169.268	216.756		0.0024754	0.0545529	0.479634	2.08493
1449298_a_at	phosphodiesterase 1A, calmodulin-dependent	Pde1a	phosphodiesterase 1A, calmodulin-dependent	41.2039	32.0444	45.745	82.1573	85.7061	80.1566		0.0022707	0.0516896	0.479773	2.08432
1453573_at	histone1, H3d	Hist1h3d	histone cluster 1, H3d	11.4941	12.0754	12.5524	29.8217	23.0398	22.3035		0.00160845	0.0447333	0.480568	2.08087
1437171_x_at	gelsolin	Gsn	gelsolin	948.535	1587.32	1383.97	2593.26	2897.19	2642.92		0.00887372	0.102492	0.481943	2.07493
1440424_at	Troponin T2, cardiac	Tnnt2	troponin T2, cardiac	9.79239	17.2095	17.4576	27.4831	30.2513	34.2544		0.0348127	0.206926	0.483314	2.06905
1424716_at	RIKEN cDNA 0610039N19 gene	Retsat	retinol saturase (all trans retinol 13,14 reductase)	18.1777	27.432	23.9866	56.1563	45.0822	42.7166		0.00757243	0.0941275	0.483458	2.06843
1427056_at	a disintegrin-like and metalloprotease (reprolysin type) with thrombospondin type 1 motif, 15	Adamts15	a disintegrin-like and metallopeptidase (reprolysin type) with thrombospondin type 1 motif, 15	19.3921	24.4765	26.1428	53.2806	50.6953	40.8255		0.00396096	0.0694463	0.4835	2.06825
1427564_at	diaphanous homolog 2 (Drosophila)	Diap2	diaphanous homolog 2 (Drosophila)	32.1627	44.0934	43.3649	76.9679	78.7448	91.5285		0.00320833	0.0617234	0.483823	2.06687
1421096_at	transient receptor potential cation channel, subfamily C, member 1	Trpc1	transient receptor potential cation channel, subfamily C, member 1	25.887	24.0356	24.2595	46.7495	52.2517	54.2889		0.000137858	0.0166773	0.483933	2.0664
1438720_at	RIKEN cDNA 9330159F19 gene	9330159F19Rik	RIKEN cDNA 9330159F19 gene	17.7451	26.1149	25.3589	44.7091	58.1241	39.868		0.0121994	0.120562	0.485062	2.06159
1451119_a_at	fibulin 1	Fbln1	fibulin 1	44.5556	59.3146	59.8149	112.734	107.162	117.369		0.00188235	0.0475536	0.48533	2.06046
1454671_at	insulin induced gene 1	Insig1	insulin induced gene 1	260.098	292.47	364.522	587.334	704.09	597.1		0.00313513	0.0609812	0.485612	2.05926
1434062_at	RIKEN cDNA 8430421H08 gene	Rabgap1l	RAB GTPase activating protein 1-like	27.5499	31.4385	31.3913	60.2891	61.2893	64.4043		0.000113624	0.0155139	0.485957	2.05779
1422788_at	solute carrier family 43, member 3	Slc43a3	solute carrier family 43, member 3	26.2278	29.0512	38.1171	72.463	46.4702	72.9852		0.0187837	0.150462	0.486644	2.05489
1427256_at	chondroitin sulfate proteoglycan 2	Vcan	versican	921.085	797.637	894.776	1781.28	1743.14	1842.67		0.000103594	0.0151092	0.486949	2.0536
1423627_at	NAD(P)H dehydrogenase, quinone 1	Nqo1	NAD(P)H dehydrogenase, quinone 1	32.0663	28.3783	22.8495	71.0496	50.1788	49.3815		0.00998943	0.109527	0.488213	2.04829
1452544_x_at	histocompatibility 2, D region locus 1	H2-D1	histocompatibility 2, D region locus 1	36.6333	35.1629	26.6287	63.8331	80.0033	57.6678		0.0219528	0.16355	0.488451	2.04729
1444180_at	12 days embryo spinal ganglion cDNA, RIKEN full-length enriched library, clone:D130055E11 product:unknown EST, full insert sequence			8.55866	17.2015	15.2471	29.6321	21.7999	32.4838		0.0392393	0.220843	0.488671	2.04637
1420382_at	apolipoprotein B48 receptor	Apob48r	apolipoprotein B48 receptor	25.2322	25.3116	32.7874	63.2555	50.3536	56.4901		0.0135784	0.126706	0.489897	2.04124
1455899_x_at	suppressor of cytokine signaling 3	Socs3	suppressor of cytokine signaling 3	214.944	481.272	452.322	831.146	753.396	756.851		0.0416468	0.227674	0.490536	2.03859
1423584_at	insulin-like growth factor binding protein 7	Igfbp7	insulin-like growth factor binding protein 7	1265.12	956.435	1171.85	2324.15	2169.79	2415.61		0.00129859	0.0405436	0.491118	2.03617
1447223_at	Transcribed locus			31.9671	29.8506	42.9641	69.0682	72.6025	71.5338		0.00303508	0.0600544	0.491462	2.03475
1417487_at	fos-like antigen 1	Fosl1	fos-like antigen 1	191.277	299.51	301.372	564.744	576.732	469.408		0.0114245	0.116529	0.491755	2.03353
1450007_at	RIKEN cDNA 1500003O03 gene	1500003O03Rik	RIKEN cDNA 1500003O03 gene	22.0054	29.5925	25.9116	56.5603	44.7106	56.2822		0.00354393	0.0654328	0.491958	2.03269
1417194_at	superoxide dismutase 2, mitochondrial	Sod2	superoxide dismutase 2, mitochondrial	8.17458	9.9306	9.04499	18.7731	18.0264	18.3593		0.000243052	0.0197362	0.492218	2.03162
1420688_a_at	sarcoglycan, epsilon	Sgce	sarcoglycan, epsilon	148.937	216.505	200.05	428.088	335.379	385.29		0.00590187	0.0842246	0.492264	2.03143
1459911_at	RIKEN cDNA D030068L24 gene	Cdr2l	cerebellar degeneration-related protein 2-like	108.399	107.926	164.552	285.32	230.839	257.33		0.00897444	0.103202	0.492414	2.03081
1418176_at	vitamin D receptor	Vdr	vitamin D receptor	378.949	346.887	366.036	775.041	641.474	798.569		0.000656894	0.0305528	0.492926	2.0287
1417392_a_at	solute carrier family 7 (cationic amino acid transporter, y+ system), member 7	Slc7a7	solute carrier family 7 (cationic amino acid transporter, y+ system), member 7	19.0683	13.4241	20.3653	42.5869	26.9533	37.6524		0.0200038	0.155765	0.493109	2.02795
1419162_s_at	DnaJ (Hsp40) homolog, subfamily C, member 3	Dnajc3	DnaJ (Hsp40) homolog, subfamily C, member 3	64.389	98.8996	107.939	164.309	205.649	179.238		0.0136396	0.126878	0.493863	2.02485
1415801_at	gap junction membrane channel protein alpha 1	Gja1	gap junction protein, alpha 1	24.4518	40.6628	38.6529	74.1645	56.9834	78.9066		0.0192767	0.152601	0.494002	2.02428
1415964_at	stearoyl-Coenzyme A desaturase 1	Scd1	stearoyl-Coenzyme A desaturase 1	3994.53	2702.6	2489.89	6396.51	4987.56	7199.91		0.0169833	0.141948	0.494352	2.02285
1445027_at	RIKEN cDNA D030068L24 gene	Cdr2l	cerebellar degeneration-related protein 2-like	34.7657	40.1711	43.2029	85.4412	73.7593	79.6596		0.000772099	0.0328583	0.494598	2.02184
1435066_at	phosphatidylinositol transfer protein, cytoplasmic 1	Pitpnc1	phosphatidylinositol transfer protein, cytoplasmic 1	15.076	10.7283	13.8807	27.6806	22.7669	29.6102		0.00546647	0.0805489	0.495705	2.01733
1432826_a_at	CD80 antigen	Cd80	CD80 antigen	130.236	208.107	234.238	371.365	367.457	415.622		0.0164344	0.139331	0.49598	2.01621
1426733_at	inositol 1,3,4-triphosphate 5/6 kinase	Itpk1	inositol 1,3,4-triphosphate 5/6 kinase	82.8005	99.7789	108.598	186.757	198.14	201.186		0.00106448	0.0368174	0.496819	2.01281
1456003_a_at	solute carrier family 1 (glutamate/neutral amino acid transporter), member 4	Slc1a4	solute carrier family 1 (glutamate/neutral amino acid transporter), member 4	41.525	94.3678	80.2006	162.274	141.469	131.152		0.0435479	0.232373	0.496887	2.01253
1449351_s_at	platelet-derived growth factor, C polypeptide	Pdgfc	platelet-derived growth factor, C polypeptide	301.672	471.317	469.634	921.699	814.242	763.022		0.0105861	0.113134	0.497256	2.01104
1434264_at	Ankyrin 2, brain	Ank2	ankyrin 2, brain	33.029	48.7646	45.953	83.3489	85.5646	87.5109		0.00432666	0.0721107	0.498184	2.00729
1434048_at	RIKEN cDNA 4930471M23 gene	4930471M23Rik	RIKEN cDNA 4930471M23 gene	48.2878	73.4777	78.0927	143.582	138.246	119.293		0.0113995	0.116337	0.49825	2.00702
1417235_at	EH-domain containing 3	Ehd3	EH-domain containing 3	78.9962	104.313	110.765	217.618	179.137	193.17		0.00404184	0.0703407	0.498495	2.00604
1426243_at	cystathionase (cystathionine gamma-lyase)	Cth	cystathionase (cystathionine gamma-lyase)	52.677	65.3267	69.7259	145.372	119.654	110.492		0.00412808	0.0708101	0.499922	2.00031
1438370_x_at	downstream of Stk11	Dos	downstream of Stk11	47.5331	61.6233	67.8768	123.154	115.764	115.055		0.0029248	0.0588158	0.500132	1.99947
1416409_at	acyl-Coenzyme A oxidase 1, palmitoyl	Acox1	acyl-Coenzyme A oxidase 1, palmitoyl	128.229	167.89	168.475	302.715	290.792	334.46		0.00217633	0.0511073	0.500657	1.99737
1437100_x_at	proviral integration site 3	Pim3	proviral integration site 3	200.605	253.686	230.011	487.187	413.104	466.375		0.0011757	0.0389864	0.50071	1.99716
1437797_at	DNA segment, Chr 5, Wayne State University 150, expressed	Atp2a2	ATPase, Ca++ transporting, cardiac muscle, slow twitch 2	11.2137	15.0302	8.15592	21.2495	18.7185	28.7229		0.031492	0.198434	0.500792	1.99684
1452445_at	solute carrier family 41, member 2	Slc41a2	solute carrier family 41, member 2	247.631	291.345	308.672	610.729	527.771	554.086		0.000912485	0.0341697	0.500801	1.9968
1437864_at	adiponectin receptor 2	Adipor2	adiponectin receptor 2	216.089	217.792	238.696	410.001	406.792	525.543		0.00159819	0.0447002	0.50105	1.99581
1416419_s_at	gamma-aminobutyric acid (GABA(A)) receptor-associated protein-like 1	Gabarapl1	gamma-aminobutyric acid (GABA) A receptor-associated protein-like 1	178.283	184.835	172.342	369.441	309.12	389.807		0.000711343	0.0320915	0.501195	1.99523
1415812_at	gelsolin	Gsn	gelsolin	1904.56	1439.09	1406.38	3486.58	2690.47	3293.91		0.00519264	0.0789379	0.501537	1.99387
1450744_at	elongation factor RNA polymerase II 2	Ell2	elongation factor RNA polymerase II 2	116.32	196.653	241.372	325.779	430.855	347.893		0.0356698	0.209946	0.501885	1.99249
1448259_at	follistatin-like 1	Fstl1	follistatin-like 1	1456.19	1151.74	1231.75	2471.47	2310.49	2856.07		0.00182227	0.046952	0.502706	1.98923
1431143_x_at		Aifm2	apoptosis-inducing factor, mitochondrion-associated 2	67.4759	63.606	49.5418	123.827	111.701	122.652		0.00230558	0.0517235	0.504282	1.98302
1416629_at	solute carrier family 1 (neutral amino acid transporter), member 5	Slc1a5	solute carrier family 1 (neutral amino acid transporter), member 5	13.4414	12.0227	16.2394	30.784	29.7303	22.1803		0.0314278	0.198161	0.504306	1.98292
1452388_at	heat shock protein 1A	Hspa1a	heat shock protein 1A	58.7424	100.56	104.313	163.302	196.061	163.205		0.021829	0.163163	0.504461	1.98231
1442003_at	Mus musculus, clone IMAGE:4219318, mRNA	Diap2	diaphanous homolog 2 (Drosophila)	92.0719	91.5793	101.288	167.987	194.346	202.067		0.000469269	0.0266475	0.504854	1.98077
1424130_a_at	RIKEN cDNA 2310075E07 gene	Ptrf	polymerase I and transcript release factor	326.418	517.492	535.731	962.084	895.699	873.847		0.0121353	0.12036	0.505062	1.97996
1437868_at	CDNA sequence BC023892	Fam46a	family with sequence similarity 46, member A	12.7565	24.8018	15.6472	42.7853	25.4221	37.1231		0.0492299	0.247268	0.505129	1.97969
1447122_at	Proteasome (prosome, macropain) 26S subunit, non-ATPase, 1	Psmd1	Proteasome (prosome, macropain) 26S subunit, non-ATPase, 1	12.1015	13.6411	14.851	21.7596	28.2183	30.2489		0.00441356	0.0727192	0.505986	1.97634
1458129_at	RAR-related orphan receptor alpha	Rora	RAR-related orphan receptor alpha	18.2157	26.2899	26.9193	35.6505	51.549	53.7959		0.0201986	0.156396	0.506576	1.97404
1424025_at	cDNA sequence BC013529	BC013529	cDNA sequence BC013529	214.78	295.069	290.444	519.637	566.531	492.169		0.00346821	0.0644294	0.507048	1.9722
1417130_s_at	angiopoietin-like 4	Angptl4	angiopoietin-like 4	453.491	548.155	504.619	1057.13	987.482	922.953		0.000545244	0.0278822	0.507576	1.97015
1424026_s_at	cDNA sequence BC013529	BC013529	cDNA sequence BC013529	217.055	256.888	250.702	499.007	480.786	446.809		0.000389508	0.0247382	0.507952	1.96869
1446930_at	Transcribed locus			12.4938	13.9937	14.681	22.1403	26.2382	32.4988		0.0224512	0.165218	0.509023	1.96455
1419442_at	matrilin 2	Matn2	matrilin 2	342.263	482.191	512.277	865.246	886.293	871.952		0.00539412	0.0801659	0.509524	1.96262
1435264_at	elastin microfibril interfacer 2	Emilin2	elastin microfibril interfacer 2	93.4409	80.4613	96.4366	169.906	171.707	188.326		0.000477321	0.0268442	0.510132	1.96028
1425974_a_at	tripartite motif protein 25	Trim25	tripartite motif-containing 25	149.111	181.19	189.666	345.081	312.199	360.353		0.00136878	0.0414622	0.510957	1.95711
1434537_at	Solute carrier organic anion transporter family, member 3a1	Slco3a1	solute carrier organic anion transporter family, member 3a1	78.7515	98.5956	126.84	162.304	252.436	179.933		0.024892	0.174989	0.511521	1.95496
1422327_s_at	glucose-6-phosphate dehydrogenase 2	G6pd2 : G6pdx	glucose-6-phosphate dehydrogenase 2 : glucose-6-phosphate dehydrogenase X-linked	20.2468	23.2012	23.874	43.3166	40.0636	47.9492		0.000780449	0.0328952	0.512619	1.95077
1448152_at	insulin-like growth factor 2	Igf2	insulin-like growth factor 2	2438.63	1571.58	1466.63	3730.44	3003.28	3929.34		0.0186556	0.150312	0.513627	1.94694
1456216_at	Casein kinase 1, alpha 1			16.1951	25.7738	32.3543	40.5011	52.406	51.7752		0.0337779	0.204441	0.5137	1.94666
1435464_at	RIKEN cDNA 5430439C17 gene	1110003E01Rik	RIKEN cDNA 1110003E01 gene	156.224	169.421	201.471	366.653	299.364	358.025		0.00250791	0.0547351	0.51474	1.94273
1424552_at	caspase 8	Casp8	caspase 8	112.531	93.0171	97.3244	199.087	196.015	193.025		0.000329545	0.0229631	0.514978	1.94183
1455112_at	apoptosis-inducing factor (AIF)-like mitochondrion-associated inducer of death	Aifm2	apoptosis-inducing factor, mitochondrion-associated 2	45.5008	49.4076	55.9966	101.97	94.9362	95.9829		0.000489651	0.0268894	0.515229	1.94088
1440668_at	ADAMTS-like 3	Adamtsl3	ADAMTS-like 3	20.1758	17.7769	27.1792	46.25	37.6766	42.4795		0.00830897	0.0986311	0.515259	1.94077
1417133_at	peripheral myelin protein	Pmp22	peripheral myelin protein 22	979.836	1038.08	1030.41	2181.6	1804.27	1925.79		0.000354812	0.0237662	0.515646	1.93931
1426460_a_at		Ugp2	UDP-glucose pyrophosphorylase 2	181.271	190.523	173.654	371.953	322.647	362.908		0.000211107	0.019538	0.515786	1.93879
1456214_at	protocadherin 7	Pcdh7	protocadherin 7	22.5021	33.2476	37.9876	52.7583	74.4872	54.4453		0.0247321	0.174343	0.515917	1.9383
1416430_at	catalase	Cat	catalase	162.312	309.459	311.584	540.009	540.338	432.215		0.0383334	0.218479	0.517899	1.93088
1435785_at	EH-domain containing 2	Ehd2	EH-domain containing 2	46.2483	71.4491	70.3141	132.502	110.341	120.147		0.0113401	0.116094	0.517952	1.93068
1419123_a_at	platelet-derived growth factor, C polypeptide	Pdgfc	platelet-derived growth factor, C polypeptide	352.115	420.577	503.467	768.729	969.142	724.564		0.00835409	0.0990154	0.518251	1.92957
1438602_s_at	mannan-binding lectin serine protease 1	Masp1	mannan-binding lectin serine peptidase 1	264.122	213.037	257.686	465.674	431.724	518.242		0.00158312	0.0445873	0.51909	1.92645
1450955_s_at	sortilin 1	Sort1	sortilin 1	17.3787	27.3321	19.1147	42.5404	35.3789	44.9884		0.0126544	0.122363	0.519297	1.92568
1419435_at	aldehyde oxidase 1	Aox1	aldehyde oxidase 1	33.7966	40.1568	27.0424	54.2642	65.2803	74.8246		0.0110986	0.115498	0.519608	1.92453
1422562_at	Ras-related associated with diabetes	Rrad	Ras-related associated with diabetes	52.2756	38.4646	40.8784	69.575	81.0285	102.609		0.0114329	0.116553	0.519795	1.92384
1418406_at	phosphodiesterase 8A	Pde8a	phosphodiesterase 8A	75.0585	81.4974	75.9232	152.848	139.009	155.368		0.000111062	0.0154273	0.519826	1.92372
1423101_at	progestin and adipoQ receptor family member IV	Paqr4	progestin and adipoQ receptor family member IV	32.5949	30.7969	28.6022	72.5729	50.9933	53.3778		0.00536065	0.0798384	0.519905	1.92343
1452582_at	galactose mutarotase	Galm	galactose mutarotase	28.4799	40.8933	46.7493	81.6338	77.9813	63.6778		0.0158891	0.136645	0.520045	1.92291
1436426_at	RIKEN cDNA 5730509K17 gene	Cc2d2a	coiled-coil and C2 domain containing 2A	17.8709	13.7596	14.9897	31.597	27.0563	30.9911		0.00195683	0.048591	0.520058	1.92286
1421415_s_at	glucosaminyl (N-acetyl) transferase 2, I-branching enzyme	Gcnt2	glucosaminyl (N-acetyl) transferase 2, I-branching enzyme	11.0436	20.8151	21.8642	39.5153	29.894	33.6731		0.0422684	0.228897	0.521164	1.91878
1436448_a_at	prostaglandin-endoperoxide synthase 1	Ptgs1	prostaglandin-endoperoxide synthase 1	425.257	568.062	599.84	1049.63	1098.93	906.958		0.00559343	0.0814731	0.521404	1.9179
1422313_a_at	insulin-like growth factor binding protein 5	Igfbp5	insulin-like growth factor binding protein 5	139.059	147.207	153.789	272.86	252.974	317.478		0.00088935	0.0338677	0.521818	1.91638
1417580_s_at	selenium binding protein 1	Selenbp1	selenium binding protein 1	11.7751	11.9887	11.7488	27.8678	18.2153	21.858		0.00680587	0.0887984	0.522698	1.91315
1426875_s_at	neoplastic progression 3	Srxn1	sulfiredoxin 1 homolog (S. cerevisiae)	237.851	271.992	269.112	506.39	462.843	520.543		0.000311816	0.0225961	0.522867	1.91253
1460210_at	polycystic kidney disease 1 homolog	Pkd1	polycystic kidney disease 1 homolog	36.3511	45.7356	43.7616	74.4444	87.4978	78.7457		0.00154883	0.044173	0.522869	1.91252
1428394_at	leucine rich repeat containing 8	Phyhd1	phytanoyl-CoA dioxygenase domain containing 1	51.5936	59.5449	63.5071	115.037	127.122	91.7887		0.00490249	0.07638	0.522974	1.91214
1455520_at	Protein phosphatase 2, regulatory subunit B (B56), gamma isoform	Ppp2r5c	protein phosphatase 2, regulatory subunit B (B56), gamma isoform	26.7373	36.1834	40.0496	63.219	61.0641	72.5899		0.00758047	0.0941275	0.523029	1.91194
1418879_at	RIKEN cDNA 9030611O19 gene	Fam110c	family with sequence similarity 110, member C	36.1408	39.1324	42.6774	84.8903	75.2982	64.8339		0.0021757	0.0511073	0.524173	1.90777
1421964_at	Notch gene homolog 3 (Drosophila)	Notch3	Notch gene homolog 3 (Drosophila)	21.8771	14.0501	22.5066	32.5543	39.8207	39.0214		0.0160191	0.13725	0.524557	1.90637
1460563_at		Nus1	nuclear undecaprenyl pyrophosphate synthase 1 homolog (S. cerevisiae)	315.393	409.896	435.601	824.577	725.906	661.973		0.00525057	0.0791455	0.524706	1.90583
1439101_at	RIKEN cDNA D830007F02 gene	Mylk3	myosin light chain kinase 3	14.6732	12.1932	12.8157	28.328	23.5425	23.7476		0.00140674	0.042076	0.524771	1.90559
1419429_at	ciliary neurotrophic factor receptor	Cntfr	ciliary neurotrophic factor receptor	17.045	19.1335	18.5644	43.2708	36.0437	24.9821		0.0198216	0.155317	0.524877	1.90521
1421425_a_at	Down syndrome critical region gene 1-like 1	Rcan2	regulator of calcineurin 2	74.513	59.6075	59.0755	131.918	121.902	114.112		0.00171235	0.0458555	0.525086	1.90445
1429183_at	plakophilin 2	Pkp2	plakophilin 2	107.479	124.608	133.127	254.534	198.752	241.972		0.00285408	0.0585056	0.525294	1.9037
1460003_at	Expressed sequence AI956758	AI956758	expressed sequence AI956758	7.37071	14.219	12.072	25.2879	20.7459	18.0408		0.0421019	0.228699	0.525351	1.90349
1448877_at	distal-less homeobox 2	Dlx2	distal-less homeobox 2	13.3402	15.3796	15.6575	20.4399	30.4475	33.5835		0.0175432	0.144759	0.525357	1.90347
1450455_s_at	aldo-keto reductase family 1, member C13	Akr1c12 : Akr1c13	aldo-keto reductase family 1, member C12 : aldo-keto reductase family 1, member C13	10.5795	16.7141	13.6828	22.9064	27.6419	27.3722		0.0158192	0.136535	0.525874	1.9016
1443729_at	metastasis suppressor 1	Mtss1	metastasis suppressor 1	24.3349	13.3556	18.4822	29.6106	32.0491	45.0714		0.0388349	0.219868	0.526301	1.90005
1425868_at	Similar to Histone H2B 291B	Hist2h2bb	histone cluster 2, H2bb	19.0463	18.2517	19.0394	37.8126	37.8806	31.2808		0.000608456	0.0293773	0.526646	1.89881
1427893_a_at	phosphomevalonate kinase	Pmvk	phosphomevalonate kinase	74.7134	85.6739	80.1819	154.833	151.84	150.096		9.26354e-05	0.014685	0.526675	1.8987
1421965_s_at	Notch gene homolog 3 (Drosophila)	Notch3	Notch gene homolog 3 (Drosophila)	152.518	205.972	201.104	348.334	366.935	346.337		0.00271204	0.0568812	0.52712	1.8971
1416497_at	calcium binding protein, intestinal	Pdia4	protein disulfide isomerase associated 4	201.381	174.849	253.116	379.964	386.317	426.051		0.00462297	0.0741861	0.527828	1.89456
1427302_at	ectonucleotide pyrophosphatase/phosphodiesterase 3	Enpp3	ectonucleotide pyrophosphatase/phosphodiesterase 3	18.1086	23.5419	25.6495	42.9749	42.8809	41.236		0.00360868	0.0660711	0.529539	1.88843
1426947_x_at	procollagen, type VI, alpha 2	Col6a2	collagen, type VI, alpha 2	232.722	208.477	217.715	461.58	359.265	421.641		0.00140193	0.0420514	0.530319	1.88566
1428519_at	RIKEN cDNA 2610528E23 gene	2610528E23Rik	RIKEN cDNA 2610528E23 gene	72.0478	72.8873	70.9716	155.838	111.217	139.928		0.00332763	0.0629209	0.530505	1.88499
1422977_at	glycoprotein Ib, beta polypeptide	Gp1bb	glycoprotein Ib, beta polypeptide	13.3051	17.34	15.4281	30.092	27.514	29.2255		0.00140029	0.0420514	0.530605	1.88464
1452249_at	prickle like 1 (Drosophila)	Prickle1	prickle homolog 1 (Drosophila)	129.551	134.779	137.859	239.073	244.207	274.367		0.000169824	0.0178484	0.53084	1.88381
1428479_at	nuclear factor of activated T-cells, cytoplasmic, calcineurin-dependent 1	Nfatc1	nuclear factor of activated T-cells, cytoplasmic, calcineurin-dependent 1	34.143	37.1748	39.8458	78.0122	59.6463	71.6332		0.00229651	0.0517235	0.531142	1.88274
1426123_a_at	Ribosome binding protein 1	Rrbp1	ribosome binding protein 1	256.291	294.963	282.32	498.613	564.588	505.525		0.000380168	0.0245812	0.53137	1.88193
1422847_a_at	protein kinase C, delta	Prkcd	protein kinase C, delta	47.5228	71.6712	72.1619	123.487	126.685	109.891		0.0110304	0.115272	0.53145	1.88164
1449440_at	lipin 3	Lpin3	lipin 3	29.7317	34.2766	24.4154	50.0519	52.1084	63.894		0.0069317	0.0893206	0.532499	1.87794
1426894_s_at	RIKEN cDNA C230093N12 gene	Fam102a	family with sequence similarity 102, member A	48.3298	41.1897	51.1095	96.6589	86.2352	80.5875		0.00167231	0.0457731	0.533734	1.87359
1425404_a_at	RIKEN cDNA 2310014H19 gene	Tmem110	transmembrane protein 110	11.7548	21.0529	24.6922	37.4016	35.2969	34.8048		0.00635149	0.0870493	0.534866	1.86963
1457682_at	RIKEN cDNA 9030420J04 gene	9030420J04Rik	RIKEN cDNA 9030420J04 gene	233.135	270.353	289.189	429.176	531.434	521.376		0.00258472	0.0553991	0.534875	1.86959
1419879_s_at	tripartite motif protein 25	Trim25	tripartite motif-containing 25	297.352	279.079	285.84	578.102	430.992	602.864		0.00456395	0.0741287	0.534921	1.86943
1441356_at	src homology 2 domain-containing transforming protein C2	Shc2	SHC (Src homology 2 domain containing) transforming protein 2	16.8933	10.0008	15.3473	28.9603	28.3486	21.6035		0.0320279	0.200104	0.535296	1.86813
1424486_a_at	thioredoxin reductase 1	Txnrd1	thioredoxin reductase 1	154.631	207.144	188.223	299.79	326.014	401.264		0.00692911	0.0893206	0.535503	1.8674
1426238_at	bone morphogenetic protein 1	Bmp1	bone morphogenetic protein 1	90.9003	75.4346	95.2848	145.72	161.385	181.01		0.00276001	0.0574217	0.53598	1.86574
1416805_at	RIKEN cDNA 1110032E23 gene	Fam198b	family with sequence similarity 198, member B	19.505	30.3952	37.4733	52.0819	59.4814	51.2534		0.0297182	0.193373	0.536638	1.86345
1425761_a_at	nuclear factor of activated T-cells, cytoplasmic, calcineurin-dependent 1	Nfatc1	nuclear factor of activated T-cells, cytoplasmic, calcineurin-dependent 1	19.8769	19.7097	19.9847	44.4666	32.5446	33.9872		0.00330281	0.0629177	0.536686	1.86329
1452381_at	cAMP responsive element binding protein 3-like 2	Creb3l2	cAMP responsive element binding protein 3-like 2	156.78	142.518	162.031	261.49	279.313	317.957		0.000857712	0.0332593	0.537204	1.86149
1421031_a_at	RIKEN cDNA 2310016C08 gene	2310016C08Rik	RIKEN cDNA 2310016C08 gene	157.385	189.002	164.893	365.071	265.758	320.726		0.00456557	0.0741287	0.53731	1.86112
1454849_x_at	clusterin	Clu : LOC100046120	clusterin : similar to clusterin	23.3176	16.9706	11.426	28.4454	30.3614	37.3353		0.0419878	0.228405	0.537893	1.85911
1424157_at	EH-domain containing 2	Ehd2	EH-domain containing 2	199.635	293.188	280	522.772	448.215	465.627		0.0082077	0.0981477	0.537947	1.85892
1433694_at	phosphodiesterase 3B, cGMP-inhibited	Pde3b	phosphodiesterase 3B, cGMP-inhibited	300.715	327.33	402.304	642.655	641.192	631.447		0.00192486	0.0479903	0.537959	1.85888
1456262_at	RNA binding motif protein 5	Rbm5	RNA binding motif protein 5	31.4815	23.5163	34.6619	47.1072	47.4319	72.0706		0.0285379	0.189288	0.538142	1.85825
1435184_at	RIKEN cDNA B430320C24 gene	Npr3	natriuretic peptide receptor 3	37.842	45.3425	53.3286	91.6427	89.4486	72.5278		0.00729334	0.0921934	0.53826	1.85784
1427884_at	procollagen, type III, alpha 1	Col3a1	collagen, type III, alpha 1	629.232	666.731	728.565	1189.66	1356.45	1214.89		0.00046293	0.0266052	0.538296	1.85771
1430051_at	RIKEN cDNA 4930486L24 gene	4930486L24Rik	RIKEN cDNA 4930486L24 gene	89.0438	82.7355	98.064	172.202	175.099	152.942		0.000687039	0.0313604	0.539425	1.85383
1427912_at	carbonyl reductase 3	Cbr3	carbonyl reductase 3	134.667	188.377	203.996	334.185	314.38	328.125		0.00794124	0.096538	0.539618	1.85316
1423505_at	transgelin	Tagln	transgelin	427.677	348.522	314.8	774.19	593.747	652.341		0.00652881	0.0873553	0.540024	1.85177
1428187_at	CD47 antigen (Rh-related antigen, integrin-associated signal transducer)	Cd47	CD47 antigen (Rh-related antigen, integrin-associated signal transducer)	426.376	326.647	357.517	590.317	575.748	890.172		0.0203936	0.157319	0.540084	1.85157
1430307_a_at	malic enzyme, supernatant	LOC677317 : Me1	similar to NADP-dependent malic enzyme (NADP-ME) (Malic enzyme 1) : malic enzyme 1, NADP(+)-dependent, cytosolic	377.834	357.387	390.001	702.403	664.371	712.32		5.04462e-05	0.0119087	0.541208	1.84772
1416408_at	acyl-Coenzyme A oxidase 1, palmitoyl	Acox1	acyl-Coenzyme A oxidase 1, palmitoyl	290.475	289.248	357.583	564.608	636.21	530.693		0.00218723	0.0511073	0.541323	1.84733
1417384_at	ectonucleoside triphosphate diphosphohydrolase 5	Entpd5	ectonucleoside triphosphate diphosphohydrolase 5	49.7629	54.5114	51.177	106.983	86.4139	93.4038		0.000856708	0.0332593	0.542019	1.84495
1423613_at		Ssfa2	sperm specific antigen 2	283.105	270.336	289.596	517.221	484.09	552.813		0.000147338	0.0168844	0.542452	1.84348
1449328_at	lymphocyte antigen 75	Ly75	lymphocyte antigen 75	14.2581	17.9421	18.6772	31.9329	36.6381	25.0547		0.0359473	0.210783	0.543412	1.84022
1426950_at	poly (ADP-ribose) polymerase family, member 16	Parp16	poly (ADP-ribose) polymerase family, member 16	15.4523	14.6826	17.2374	23.8034	31.4781	31.5925		0.0046387	0.0741861	0.5453	1.83385
1416418_at	gamma-aminobutyric acid (GABA(A)) receptor-associated protein-like 1	Gabarapl1	gamma-aminobutyric acid (GABA) A receptor-associated protein-like 1	75.8619	87.8381	97.252	152.587	156.363	169.02		0.00147754	0.0432418	0.545959	1.83164
1455436_at	DIRAS family, GTP-binding RAS-like 2	Diras2	DIRAS family, GTP-binding RAS-like 2	41.2816	25.8594	36.1144	59.2046	61.6929	67.9054		0.0128251	0.123094	0.546895	1.8285
1450868_at	DNA segment, Chr 8, ERATO Doi 354, expressed	Hgsnat	heparan-alpha-glucosaminide N-acetyltransferase	151.333	154.694	178.203	338.405	256.705	289.782		0.00322644	0.061934	0.547218	1.82742
1419665_a_at	nuclear protein 1	Nupr1	nuclear protein 1	204.709	282.729	261.34	495.258	442.655	430.123		0.00456926	0.0741287	0.547338	1.82703
1456667_at	Huntington disease gene homolog	Htt	huntingtin	10.2826	12.9916	11.9289	16.6655	23.9967	23.6427		0.0124273	0.121482	0.54744	1.82668
1418407_at	phosphodiesterase 8A	Pde8a	phosphodiesterase 8A	27.0648	23.4213	31.1904	41.8418	54.8448	52.4241		0.00690668	0.0891356	0.547758	1.82563
1437402_x_at	DNA segment, Chr 7, ERATO Doi 743, expressed	Tmem41b	transmembrane protein 41B	86.0759	105.408	112.919	182.328	183.566	189.726		0.0017967	0.0466922	0.547863	1.82527
1416489_at	phosphatidylinositol 4-kinase type 2 beta	Pi4k2b	phosphatidylinositol 4-kinase type 2 beta	90.9701	110.165	137.5	204.729	204.087	208.753		0.0067706	0.0886262	0.548334	1.8237
1449799_s_at	plakophilin 2	Pkp2	plakophilin 2	128.411	180.38	193.284	292.033	303.277	320.116		0.00888118	0.102516	0.548461	1.82328
1440227_at	Mitochondrial ribosomal protein S6	Slc5a3	solute carrier family 5 (inositol transporters), member 3	50.0765	55.1444	64.0118	106.2	95.316	107.023		0.00169386	0.0458555	0.548497	1.82316
1422761_at	transducin (beta)-like 1X-linked receptor 1	Tbl1xr1	transducin (beta)-like 1X-linked receptor 1	12.2631	15.0425	17.7813	22.5755	28.4971	30.9783		0.0136954	0.126958	0.5495	1.81984
1430575_a_at	tripeptidyl peptidase II	Tpp2	tripeptidyl peptidase II	6.90573	9.86499	11.3204	21.771	13.9606	15.3413		0.0399206	0.222626	0.550021	1.81811
1434304_s_at		Nus1	nuclear undecaprenyl pyrophosphate synthase 1 homolog (S. cerevisiae)	270.789	354.462	336.937	645.272	572.741	531.179		0.00387926	0.0685192	0.550076	1.81793
1419455_at	interleukin 10 receptor, beta	Il10rb	interleukin 10 receptor, beta	87.1334	126.817	131.087	217.336	200.039	209.576		0.0100019	0.109537	0.55034	1.81706
1438259_at				5.61001	7.34837	9.24089	11.507	16.4958	12.3342		0.0290185	0.190417	0.550345	1.81704
1416481_s_at	hypoxia induced gene 1	Higd1a	HIG1 domain family, member 1A	306.01	317.444	290.419	606.85	465.226	587.685		0.00252717	0.0547351	0.550605	1.81618
1439443_x_at	transketolase	Tkt	transketolase	413.276	674.113	678.426	1045.49	937.834	1223.16		0.0273817	0.184775	0.550701	1.81587
1426869_at	biregional cell adhesion molecule-related/down-regulated by oncogenes (Cdon) binding protein	Boc	biregional cell adhesion molecule-related/down-regulated by oncogenes (Cdon) binding protein	17.4535	22.4994	21.8301	37.2825	41.4176	33.4081		0.00411634	0.0708101	0.551102	1.81455
1442308_at	SET and MYND domain containing 4	Smyd4	SET and MYND domain containing 4	102.937	79.1421	83.6171	142.39	152.093	187.302		0.00665276	0.0881306	0.551483	1.81329
1428643_at	mannoside acetylglucosaminyltransferase 5	Mgat5	mannoside acetylglucosaminyltransferase 5	15.8803	15.1126	27.1588	30.1487	40.6097	34.6464		0.0390108	0.220172	0.5517	1.81258
1423914_at	RIKEN cDNA C630004H02 gene	C630004H02Rik	RIKEN cDNA C630004H02 gene	163.248	171.061	163.87	340.136	267.16	295.644		0.00118296	0.0389864	0.55173	1.81248
1451006_at		Xdh	xanthine dehydrogenase	34.2508	53.6614	60.7809	85.3831	98.557	85.5226		0.0263132	0.18051	0.551814	1.81221
1421402_at	metastasis associated 3	Mta3	metastasis associated 3	11.4662	20.884	23.4426	28.4424	38.4513	34.1793		0.0422367	0.228897	0.552005	1.81158
1456611_at	RIKEN cDNA D430015B01 gene	Fam13a	family with sequence similarity 13, member A	22.515	22.3342	16.2063	38.1583	34.8745	37.5189		0.00566455	0.082257	0.552281	1.81067
1419519_at	insulin-like growth factor 1	Igf1	insulin-like growth factor 1	77.062	112.152	149.127	181.915	231.479	199.138		0.0374792	0.215306	0.552365	1.8104
1426010_a_at	erythrocyte protein band 4.1-like 3	Epb4.1l3	erythrocyte protein band 4.1-like 3	252.991	254.426	242.542	484.966	415.575	456.4		0.000237292	0.0195502	0.552683	1.80935
1453062_at	RIKEN cDNA A930026I22 gene	A930026I22Rik	RIKEN cDNA A930026I22 gene	30.748	33.7149	32.3423	64.419	49.7543	60.7051		0.00207604	0.0501175	0.553557	1.8065
1434674_at		Lyst	lysosomal trafficking regulator	53.043	64.4267	63.1251	100.887	103.587	121.74		0.00225778	0.0516896	0.553608	1.80633
1425383_a_at	pre B-cell leukemia transcription factor 1	LOC676870 : Pbx1	region containing RIKEN cDNA 2310056B04 gene; pre B-cell leukemia transcription factor 1 : pre B-cell leukemia transcription factor 1	58.982	96.4875	92.6993	138.06	163.979	145.443		0.0211864	0.160972	0.55459	1.80313
1440815_x_at	RIKEN cDNA 1700049E17 gene	Gm8126 : Gm8267 : LOC624112	predicted gene 8126 : predicted gene 8267 : hypothetical protein LOC624112	8.90379	8.5541	10.5375	17.3906	17.0057	16.0642		0.000959979	0.0351186	0.554797	1.80246
1444606_at	ephrin A2	Efna2	ephrin A2	49.3093	65.6328	80.1393	98.3403	153.828	99.4296		0.0452947	0.236455	0.554842	1.80231
1439050_at	Expressed sequence AI649393	Gclm	glutamate-cysteine ligase, modifier subunit	69.8129	97.5376	89.0105	153.844	143.861	164.148		0.00502826	0.0773888	0.55507	1.80157
1419666_x_at	nuclear protein 1	Nupr1	nuclear protein 1	192.812	193.082	191.652	360.329	326.661	352.744		3.95763e-05	0.0115322	0.555474	1.80026
1427919_at	sushi-repeat-containing protein, X-linked 2	Srpx2	sushi-repeat-containing protein, X-linked 2	71.4103	91.2107	106.943	145.633	177.602	161.97		0.0102169	0.111145	0.555567	1.79996
1438038_at	RIKEN cDNA 4930402H24 gene	4930402H24Rik	RIKEN cDNA 4930402H24 gene	34.4599	64.7667	55.1432	82.9866	88.886	105.108		0.0384516	0.218699	0.557331	1.79427
1419489_at	expressed sequence AW049604	Fam19a5	family with sequence similarity 19, member A5	27.7422	37.492	37.2587	57.9714	57.6768	68.1911		0.00650985	0.087332	0.557514	1.79368
1448359_a_at	hypoxia induced gene 1	Higd1a	HIG1 domain family, member 1A	33.3326	50.0355	39.1342	79.1	78.9728	61.6375		0.0148532	0.132405	0.557563	1.79352
1418296_at	FXYD domain-containing ion transport regulator 5	Fxyd5	FXYD domain-containing ion transport regulator 5	42.2477	48.9831	41.4758	87.7001	73.5868	76.6757		0.00144488	0.0427464	0.557678	1.79315
1434265_s_at	Ankyrin 2, brain	Ank2	ankyrin 2, brain	54.9062	65.8973	64.6858	110.664	118.404	103.238		0.00113445	0.0383471	0.558189	1.79151
1426523_a_at	glucosamine-6-phosphate deaminase 2	Gnpda2	glucosamine-6-phosphate deaminase 2	25.865	36.6439	41.1759	64.0013	59.3574	62.1832		0.0132094	0.125027	0.558821	1.78948
1452878_at	RIKEN cDNA 5830406C15 gene	Prkce	protein kinase C, epsilon	34.5223	56.0301	51.9072	90.2008	80.8928	83.8109		0.0172713	0.143222	0.558874	1.78931
1441738_at				6.94365	8.85887	5.28776	15.975	10.8644	10.8872		0.0405932	0.224564	0.55903	1.78881
1425544_at	Pleckstrin homology domain containing, family A member 5	Plekha5	pleckstrin homology domain containing, family A member 5	53.5592	60.1475	59.7439	89.2303	106.333	114.676		0.00227217	0.0516896	0.559087	1.78863
1419583_at	chromobox homolog 4 (Drosophila Pc class)	Cbx4	chromobox homolog 4 (Drosophila Pc class)	267.319	267.135	283.765	500.765	410.724	551.889		0.00299325	0.0597761	0.55913	1.78849
1419914_s_at	DNA segment, Chr 10, ERATO Doi 438, expressed	Nus1	nuclear undecaprenyl pyrophosphate synthase 1 homolog (S. cerevisiae)	534.192	571.04	570.764	1010.75	925.918	1060.41		0.0002174	0.019538	0.55921	1.78824
1418288_at		Lpin1	lipin 1	39.7596	35.7315	47.8308	84.6597	65.5888	70.2548		0.00700525	0.0899196	0.559275	1.78803
1438445_at	RIKEN cDNA 1810049O03 gene	Lrrc8e	leucine rich repeat containing 8 family, member E	14.9456	17.8984	11.7855	26.5053	25.7394	27.5506		0.00831129	0.0986311	0.559299	1.78795
1450435_at		L1cam	L1 cell adhesion molecule	36.2578	54.3656	46.6007	104.064	73.1698	68.1092		0.0307325	0.196794	0.559315	1.7879
1426649_at	transmembrane protein with EGF-like and two follistatin-like domains 1	Tmeff1	transmembrane protein with EGF-like and two follistatin-like domains 1	95.0945	97.0821	87.3848	155.135	172.938	171.119		0.000253568	0.0201826	0.560026	1.78563
1437861_s_at		Prkce	protein kinase C, epsilon	13.6062	14.6721	15.9763	28.3732	23.2882	27.3373		0.00162855	0.0450946	0.560193	1.7851
1448426_at	Sarcosine dehydrogenase	Sardh	sarcosine dehydrogenase	26.233	30.096	25.308	48.4907	46.3427	50.7268		0.00298913	0.0597761	0.560847	1.78302
1424499_s_at	RIKEN cDNA 5730596K20 gene	Atl3	atlastin GTPase 3	22.3456	22.2722	23.2585	33.0553	33.4165	54.4827		0.0293034	0.191823	0.561172	1.78199
1449880_s_at	bone gamma-carboxyglutamate protein, related sequence 1	Bglap : Bglap-rs1 : Bglap2	bone gamma carboxyglutamate protein : bone gamma-carboxyglutamate protein, related sequence 1 : bone gamma-carboxyglutamate protein 2	132.684	106.236	102.668	202.597	195.133	209.962		0.0021884	0.0511073	0.562106	1.77902
1452910_at	Bcl6 interacting corepressor	Bcor	BCL6 interacting corepressor	20.167	10.4688	14.9047	26.7951	26.1894	28.0107		0.0327162	0.201606	0.562261	1.77853
1456088_at	Baculoviral IAP repeat-containing 4	Xiap	X-linked inhibitor of apoptosis	188.88	219.147	229.874	380.867	362.135	391.374		0.000798202	0.0329111	0.562336	1.7783
1440013_at	Tripartite motif-containing 44			8.32668	11.2517	8.74164	16.9566	19.2738	14.0466		0.011803	0.118547	0.563279	1.77532
1416740_at	procollagen, type V, alpha 1	Col5a1	collagen, type V, alpha 1	1144.34	1201.57	1139.55	2130.31	1744.97	2312		0.00265034	0.0561442	0.563325	1.77517
1423707_at	RIKEN cDNA B230114J08 gene	Tmem50b	transmembrane protein 50B	100.182	135.018	139.677	237.554	208.11	217.982		0.00669784	0.0882436	0.564875	1.7703
1460591_at	estrogen receptor 1 (alpha)	Esr1	estrogen receptor 1 (alpha)	119.431	97.0914	93.5939	173.715	169.229	205.941		0.00422195	0.0715175	0.564992	1.76994
1417236_at	EH-domain containing 3	Ehd3	EH-domain containing 3	88.1744	85.6088	87.258	137.255	158.517	166.116		0.000614485	0.0293996	0.56516	1.76941
1438186_at	RIKEN cDNA 1110001A05 gene			7.73942	9.51364	8.92622	11.6289	14.8383	19.8461		0.0295904	0.192707	0.565265	1.76908
1424715_at	RIKEN cDNA 0610039N19 gene	Retsat	retinol saturase (all trans retinol 13,14 reductase)	41.6198	24.1256	26.0265	56.1673	48.9245	57.2546		0.028054	0.187253	0.565284	1.76902
1452159_at	RIKEN cDNA 2310001A20 gene	2310001A20Rik	RIKEN cDNA 2310001A20 gene	222.717	234.215	268.168	373.782	434.712	473.496		0.00303991	0.0600544	0.565605	1.76802
1441266_at	RIKEN cDNA 5730526G10 gene	Strn3	Striatin, calmodulin binding protein 3	22.182	15.4607	17.8387	23.6017	32.5182	41.8734		0.0479841	0.244195	0.566175	1.76624
1426687_at	mitogen activated protein kinase kinase kinase 3	Map3k3	mitogen-activated protein kinase kinase kinase 3	19.891	15.934	16.2637	35.3826	29.0409	27.57		0.00543584	0.080409	0.566222	1.76609
1434329_s_at	adiponectin receptor 2	Adipor2	adiponectin receptor 2	334.842	348.84	308.719	633.174	542.056	577.011		0.00059731	0.029227	0.566361	1.76566
1449289_a_at	beta-2 microglobulin	B2m	beta-2 microglobulin	1910.41	2195.32	2002.43	3763.68	3454.13	3556.44		0.000290116	0.0219003	0.566923	1.76391
1449514_at	G protein-coupled receptor kinase 5	Grk5	G protein-coupled receptor kinase 5	92.4311	117.475	123.744	172.43	214.063	201.714		0.0066984	0.0882436	0.567233	1.76294
1420928_at	beta galactoside alpha 2,6 sialyltransferase 1	St6gal1	beta galactoside alpha 2,6 sialyltransferase 1	66.2067	70.8672	79.3858	132.085	128.201	121.227		0.000630769	0.0298486	0.567372	1.76251
1420646_at	DNA segment, Chr 10, ERATO Doi 438, expressed	Nus1	nuclear undecaprenyl pyrophosphate synthase 1 homolog (S. cerevisiae)	109.31	135.146	131.494	217.023	208.346	237.201		0.00176857	0.0464048	0.567411	1.76239
1426516_a_at	lipin 1	Lpin1	lipin 1	40.9636	35.7052	29.4674	69.7585	69.2181	48.0154		0.0228172	0.166367	0.567598	1.76181
1448251_at	RIKEN cDNA 9030425E11 gene	9030425E11Rik	RIKEN cDNA 9030425E11 gene	53.4893	55.6936	71.6205	117.638	105.18	95.3834		0.00650358	0.087332	0.568205	1.75993
1451374_x_at	chemokine-like factor	Cklf	chemokine-like factor	15.3592	18.7475	25.228	40.0509	31.2514	33.0405		0.0234643	0.168912	0.568652	1.75855
1434416_a_at		Solh	small optic lobes homolog (Drosophila)	46.7491	82.0757	78.1757	122.657	114.18	126.866		0.0315129	0.1985	0.569147	1.75702
1438664_at	protein kinase, cAMP dependent regulatory, type II beta	Prkar2b	protein kinase, cAMP dependent regulatory, type II beta	142.446	223.578	263.653	323.457	435.096	345.937		0.0458587	0.238326	0.570106	1.75406
1425610_s_at	UDP-N-acetyl-alpha-D-galactosamine:polypeptide N-acetylgalactosaminyltransferase 2	Galnt2	UDP-N-acetyl-alpha-D-galactosamine:polypeptide N-acetylgalactosaminyltransferase 2	76.2168	68.0961	82.6268	121.32	124.894	151.704		0.00337982	0.0632257	0.570318	1.75341
1421889_a_at	amyloid beta (A4) precursor-like protein 2	Aplp2	amyloid beta (A4) precursor-like protein 2	102.494	97.3041	92.2457	180.748	169.178	161.701		0.000226359	0.019538	0.570814	1.75188
1431394_a_at	leucine-rich repeat kinase 2	Lrrk2	leucine-rich repeat kinase 2	78.5063	80.048	95.2997	148.352	150.334	145.862		0.000821822	0.0329797	0.571038	1.7512
1456777_at	maltase-glucoamylase	Mgam	maltase-glucoamylase	74.0575	134.927	140.217	189.281	195.419	226.065		0.0495387	0.248107	0.571744	1.74904
1450625_at	procollagen, type V, alpha 2	Col5a2	collagen, type V, alpha 2	462.071	441.052	518.762	793.226	919.478	772.781		0.00153432	0.0439629	0.572075	1.74802
1428408_a_at	DNA segment, Chr 12, ERATO Doi 551, expressed	Esyt2	extended synaptotagmin-like protein 2	341.13	378.778	365.148	666.041	576.264	653.951		0.000530308	0.0274226	0.57221	1.74761
1452428_a_at	beta-2 microglobulin	B2m	beta-2 microglobulin	2169.91	1470.46	1553.36	2908.16	2733.43	3433.72		0.0150924	0.133594	0.572292	1.74736
1433481_at	FK506 binding protein 14	Fkbp14	FK506 binding protein 14	117.919	151.408	156.837	249.941	257.856	236.535		0.00374991	0.0676045	0.572546	1.74659
1460053_at	SET and MYND domain containing 4	Smyd4	SET and MYND domain containing 4	220.66	210.953	245.056	360.424	448.896	372.502		0.00243194	0.0539193	0.572563	1.74653
1448590_at	procollagen, type VI, alpha 1	Col6a1	collagen, type VI, alpha 1	864.935	710.702	737.008	1406.73	1236.86	1394		0.0015769	0.0445727	0.572779	1.74587
1434751_at	Iduronate 2-sulfatase	Ids	iduronate 2-sulfatase	18.3055	13.1241	17.7087	28.5177	32.4564	24.7342		0.0130739	0.124166	0.573321	1.74422
1421045_at	mannose receptor, C type 2	Mrc2	mannose receptor, C type 2	151.819	130.216	157.448	268.1	205.537	292.906		0.0106367	0.11342	0.573332	1.74419
1455177_at		Ahi1	Abelson helper integration site 1	43.5322	34.3327	35.2859	61.8306	60.1502	75.1751		0.00564204	0.0820554	0.573915	1.74242
1422740_at	tumor necrosis factor receptor superfamily, member 21	Tnfrsf21	tumor necrosis factor receptor superfamily, member 21	23.5518	19.0134	22.1252	36.9109	38.1647	37.5393		0.00187181	0.0474134	0.57444	1.74083
1422894_at	Scm-like with four mbt domains 1	Sfmbt1	Scm-like with four mbt domains 1	26.3774	21.8964	35.1285	47.7745	50.8368	46.4822		0.0150191	0.133088	0.574817	1.73968
1424497_at	RIKEN cDNA 1110032O16 gene	Tmem219	transmembrane protein 219	42.1363	64.5821	62.8123	105.387	112.12	77.3961		0.0356291	0.209774	0.574869	1.73953
1426856_at		Hsdl2	hydroxysteroid dehydrogenase like 2	73.4637	102.307	119.996	150.556	196.87	167.004		0.0259281	0.179019	0.574942	1.73931
1424778_at	DNA segment, Chr 10, University of California at Los Angeles 1	Reep3	receptor accessory protein 3	217.26	282.332	290.671	405.89	441.101	526.999		0.00993731	0.109144	0.575159	1.73865
1456212_x_at	suppressor of cytokine signaling 3	Socs3	suppressor of cytokine signaling 3	118.519	204.28	184.145	293.717	325.369	261.835		0.0321274	0.200314	0.57547	1.73771
1457276_at	SNF1-like kinase 2	Sik2	salt inducible kinase 2	25.4978	19.8261	27.0249	43.0296	43.6706	38.9965		0.0052675	0.0791842	0.575583	1.73737
1460444_at	arrestin, beta 1	Arrb1	arrestin, beta 1	23.675	28.7928	25.1677	48.418	45.222	41.2154		0.00173553	0.0459819	0.575694	1.73703
1456475_s_at	protein kinase, cAMP dependent regulatory, type II beta	Prkar2b	protein kinase, cAMP dependent regulatory, type II beta	190.435	250.972	305.897	342.367	526.842	426.949		0.0404431	0.224216	0.576553	1.73445
1431252_a_at	zinc finger protein 655	Zfp655	zinc finger protein 655	18.1535	22.7697	19.2202	32.0083	33.6816	38.6155		0.00331274	0.0629177	0.576608	1.73428
1418128_at	adenylate cyclase 6	Adcy6	adenylate cyclase 6	170.218	196.613	223.271	318.223	343.379	361.108		0.00304645	0.0600544	0.576999	1.73311
1417527_at	adaptor-related protein complex 3, mu 2 subunit	Ap3m2	adaptor-related protein complex 3, mu 2 subunit	23.2527	15.7815	20.993	31.8323	34.5825	37.5058		0.0328317	0.201616	0.577626	1.73122
1444016_at	RIKEN cDNA C430014K04 gene	Anxa1	annexin A1	11.0596	13.1063	11.2239	20.5775	22.3322	18.3137		0.00228545	0.0517235	0.578044	1.72997
1426399_at	RIKEN cDNA 4932416A11 gene	Vwa1	von Willebrand factor A domain containing 1	16.9849	21.0234	18.6806	34.5566	32.2771	31.2187		0.00130222	0.0405436	0.578149	1.72966
1416221_at	follistatin-like 1	Fstl1	follistatin-like 1	1764.35	1409.29	1445.46	2662.41	2715.16	2605.82		0.00155715	0.0443252	0.57859	1.72834
1435085_at	Hypothetical protein B230205M03	Crebl2	cAMP responsive element binding protein-like 2	16.4749	10.544	11.9101	23.5478	23.4569	20.2635		0.0166599	0.140293	0.578714	1.72797
1430554_at	leucine-rich repeats and immunoglobulin-like domains 3	Lrig3	leucine-rich repeats and immunoglobulin-like domains 3	38.6623	58.5089	65.3415	93.7004	82.9398	104.066		0.030468	0.195885	0.578942	1.72729
1434154_at	potassium channel tetramerisation domain containing 13	Kctd13	potassium channel tetramerisation domain containing 13	18.2665	21.1451	24.5834	45.4599	29.2577	35.8098		0.0248691	0.174985	0.578996	1.72713
1452246_at	osteoclast stimulating factor 1	Ostf1	osteoclast stimulating factor 1	443.538	408.883	403.945	780.524	615.051	774.228		0.00290999	0.0587652	0.579023	1.72705
1435943_at	Dipeptidase 1 (renal)	Dpep1	dipeptidase 1 (renal)	39.0008	39.2409	49.4825	73.8729	77.4764	69.1522		0.00291366	0.0587768	0.579245	1.72639
1419757_at	phosphatidylinositol transfer protein, membrane-associated 2	Pitpnm2	phosphatidylinositol transfer protein, membrane-associated 2	15.8441	16.5637	14.7769	32.6102	23.4487	25.3915		0.0121544	0.120477	0.579306	1.7262
1430991_at		1810014B01Rik	RIKEN cDNA 1810014B01 gene	39.3259	51.7864	49.3652	79.2194	82.8635	80.2226		0.00302214	0.0600544	0.579754	1.72487
1449270_at	plexin domain containing 2	Plxdc2	plexin domain containing 2	32.7297	40.603	36.5813	60.8152	59.7676	68.9735		0.00206529	0.0501175	0.579849	1.72459
1422677_at	diacylglycerol O-acyltransferase 2	Dgat2	diacylglycerol O-acyltransferase 2	33.1846	49.5805	39.6156	81.8363	58.4173	70.7805		0.0223994	0.165133	0.579909	1.72441
1433874_at	slingshot homolog 1 (Drosophila)	Ssh1	slingshot homolog 1 (Drosophila)	18.2433	19.0414	24.3896	43.3512	35.584	27.3772		0.0292018	0.191356	0.580124	1.72377
1417439_at	CD248 antigen, endosialin	Cd248	CD248 antigen, endosialin	20.4337	28.205	26.5622	51.7718	37.3719	40.3842		0.0406323	0.224564	0.580577	1.72242
1452330_a_at	RIKEN cDNA 1200013A08 gene	Mxra8	matrix-remodelling associated 8	297.419	261.4	285.42	440.25	475.988	535.746		0.0014037	0.0420514	0.581438	1.71987
1425525_a_at	purinergic receptor P2X, ligand-gated ion channel 4	P2rx4	purinergic receptor P2X, ligand-gated ion channel 4	85.6052	93.7457	102.84	167.121	154.694	163.236		0.000704838	0.0320371	0.581776	1.71887
1427516_a_at	biregional cell adhesion molecule-related/down-regulated by oncogenes (Cdon) binding protein	Boc	biregional cell adhesion molecule-related/down-regulated by oncogenes (Cdon) binding protein	33.494	34.6209	38.3661	61.3731	63.0127	58.6276		0.000295014	0.0220947	0.581821	1.71874
1437533_at	Baculoviral IAP repeat-containing 4	Xiap	X-linked inhibitor of apoptosis	215.669	341.279	338.064	399.163	556.235	581.912		0.0462877	0.23947	0.582194	1.71764
1417277_at	cytochrome P450, family 4, subfamily f, polypeptide 16	Cyp4f16	cytochrome P450, family 4, subfamily f, polypeptide 16	10.7914	15.6712	17.4679	23.1235	26.0953	26.1474		0.00815323	0.0977925	0.582894	1.71558
1428644_at	mannoside acetylglucosaminyltransferase 5	Mgat5	mannoside acetylglucosaminyltransferase 5	22.0578	18.8098	19.76	34.911	32.1567	36.7994		0.000921828	0.0344517	0.583703	1.7132
1445443_at				19.3329	29.4479	23.0137	37.4814	35.6423	49.8523		0.027964	0.186849	0.583809	1.71289
1459385_at	RIKEN cDNA 4930541M15 gene	Camsap1l1	calmodulin regulated spectrin-associated protein 1-like 1	9.80369	12.9224	14.5569	25.4471	17.4074	20.9943		0.0282354	0.188002	0.583928	1.71254
1452527_a_at	purinergic receptor P2X, ligand-gated ion channel 4	P2rx4	purinergic receptor P2X, ligand-gated ion channel 4	34.9073	42.137	36.7073	74.6048	52.0797	68.0508		0.0121128	0.120199	0.584134	1.71194
1415850_at	RAS p21 protein activator 3	Rasa3	RAS p21 protein activator 3	249.364	290.614	298.804	517.538	446.926	471.058		0.00159695	0.0447002	0.584305	1.71143
1419554_at	CD47 antigen (Rh-related antigen, integrin-associated signal transducer)	Cd47	CD47 antigen (Rh-related antigen, integrin-associated signal transducer)	306.439	355.056	374.194	604.062	536.095	630.962		0.002224	0.0513758	0.584766	1.71009
1419490_at	expressed sequence AW049604	Fam19a5	family with sequence similarity 19, member A5	75.0029	112.022	139.589	172.963	207.738	177.804		0.0413518	0.226827	0.5848	1.70999
1451332_at	zinc finger protein 521	Zfp521	zinc finger protein 521	28.1802	36.2939	34.9133	64.2835	51.1468	54.481		0.00667892	0.0882436	0.584937	1.70958
1435337_at	zinc finger protein 537	Tshz3	teashirt zinc finger family member 3	112.667	157.847	166.601	256.038	242.106	249.141		0.011177	0.115698	0.584937	1.70958
1426801_at	septin 8	2012-09-08	septin 8	141.177	187.121	185.086	295.651	279.226	302.781		0.00464803	0.0741861	0.584948	1.70955
1429639_at	RIKEN cDNA 2310032D16 gene	Gpcpd1	glycerophosphocholine phosphodiesterase GDE1 homolog (S. cerevisiae)	17.9523	18.1008	17.2934	26.1819	35.3163	29.6434		0.0038667	0.0684799	0.585314	1.70848
1459326_at	Microtubule-associated protein 4	D9Ertd256e	DNA segment, Chr 9, ERATO Doi 256, expressed	10.4576	11.1445	11.5374	15.3892	15.7523	25.4512		0.0379938	0.21724	0.58558	1.70771
1454796_at	similar to Huntingtin interacting protein E; huntingtin interactor protein E	Ficd	FIC domain containing	31.3864	50.9156	53.4075	82.4979	81.3237	67.8926		0.0367834	0.213413	0.585676	1.70743
1427929_a_at	RIKEN cDNA 2310036D04 gene	Pdxk	pyridoxal (pyridoxine, vitamin B6) kinase	95.3737	105.035	117.137	189.275	180.523	172.352		0.0011816	0.0389864	0.585716	1.70731
1431789_s_at	transmembrane emp24 protein transport domain containing 5	Tmed5	transmembrane emp24 protein transport domain containing 5	161.314	223.184	199.69	356.288	324.489	316.579		0.0059745	0.0848111	0.585737	1.70725
1418440_at	procollagen, type VIII, alpha 1	Col8a1	collagen, type VIII, alpha 1	55.9518	79.1931	71.9375	115.093	121.328	117.116		0.00649465	0.0873237	0.585745	1.70723
1437113_s_at	phospholipase D1	Pld1	phospholipase D1	31.3628	37.4705	32.3369	43.9615	54.4683	74.2422		0.0335291	0.203713	0.585909	1.70675
1417395_at	Kruppel-like factor 4 (gut)	Klf4	Kruppel-like factor 4 (gut)	207.738	187.553	221.533	306.375	323.487	422.081		0.0088213	0.10221	0.586366	1.70542
1419915_at	DNA segment, Chr 10, ERATO Doi 438, expressed	Nus1	Nuclear undecaprenyl pyrophosphate synthase 1 homolog (S. cerevisiae)	28.3437	26.5451	30.7024	47.0619	52.1588	46.7224		0.000632733	0.0298672	0.586469	1.70512
1426272_at		Lmbr1	limb region 1	32.1326	36.6792	35.3721	52.8406	63.1156	61.6841		0.00146873	0.0432418	0.586488	1.70506
1448250_at	RIKEN cDNA 9030425E11 gene	9030425E11Rik	RIKEN cDNA 9030425E11 gene	63.0608	85.4898	105.634	134.597	146.69	151.855		0.0228327	0.166372	0.58684	1.70404
1450036_at	serum/glucocorticoid regulated kinase 3	Sgk3	serum/glucocorticoid regulated kinase 3	18.3177	20.9581	22.1173	30.5984	45.7896	28.1939		0.032826	0.201616	0.587032	1.70348
1438660_at	glucosaminyl (N-acetyl) transferase 2, I-branching enzyme	Gcnt2	glucosaminyl (N-acetyl) transferase 2, I-branching enzyme	12.3434	16.1198	23.1024	23.4826	30.9572	33.3842		0.0242362	0.172052	0.587147	1.70315
1440314_at	Thyroid hormone receptor interactor 12			9.69236	7.34464	8.00342	13.9339	16.4833	12.2177		0.0135401	0.126595	0.587323	1.70264
1451680_at	neoplastic progression 3	Srxn1	sulfiredoxin 1 homolog (S. cerevisiae)	59.0103	90.092	92.1233	160.829	125.709	123.911		0.0316043	0.198615	0.587711	1.70152
1422399_a_at	RAB23, member RAS oncogene family	Rab23	RAB23, member RAS oncogene family	14.5137	16.6732	14.2917	28.5263	20.3649	28.4769		0.0129922	0.123947	0.58782	1.7012
1420401_a_at	receptor (calcitonin) activity modifying protein 3	LOC100046186 : Ramp3	similar to receptor activity modifying protein 3 : receptor (calcitonin) activity modifying protein 3	38.5649	41.9367	40.6797	67.5905	68.1104	70.4496		4.2811e-05	0.0117911	0.58783	1.70117
1442311_at	Transcribed locus, moderately similar to XP_484812.1 LOC433252 [Mus musculus]	Zfr	Zinc finger RNA binding protein	12.243	11.3582	14.0121	19.0625	23.3341	21.5769		0.0173955	0.144104	0.587951	1.70082
1424779_at	DNA segment, Chr 10, University of California at Los Angeles 1	Reep3	receptor accessory protein 3	70.257	88.792	79.6493	150.458	113.885	141.173		0.00814252	0.0977873	0.588628	1.69886
1437380_x_at	phosphogluconate dehydrogenase	Pgd	phosphogluconate dehydrogenase	1130.95	1019.31	923.101	1853.68	1507.83	1858.1		0.00432781	0.0721107	0.588811	1.69834
1419163_s_at	DnaJ (Hsp40) homolog, subfamily C, member 3	Dnajc3	DnaJ (Hsp40) homolog, subfamily C, member 3	239.403	238.628	239.621	377.886	420.971	419.893		0.000119922	0.0155927	0.588843	1.69825
1454690_at	inhibitor of kappaB kinase gamma	Ikbkg	inhibitor of kappaB kinase gamma	211.29	272.427	276.408	417.295	436.271	436.798		0.00374501	0.0675914	0.589078	1.69757
1444010_at		Eif4e	eukaryotic translation initiation factor 4E	20.8818	21.0844	27.3504	42.3841	37.1471	37.9952		0.00536141	0.0798384	0.589796	1.6955
1437398_a_at	aldehyde dehydrogenase 9, subfamily A1	Aldh9a1	aldehyde dehydrogenase 9, subfamily A1	170.508	136.207	160.865	244.824	250.378	296.947		0.00435692	0.0722899	0.590268	1.69415
1436030_at	RIKEN cDNA B430218L07 gene	Cachd1	cache domain containing 1	68.4719	86.3303	96.5407	137.535	143.638	144.596		0.00632396	0.0870067	0.590327	1.69398
1452179_at	PHD finger protein 17	Phf17	PHD finger protein 17	111.872	122.326	142.157	200.506	234.331	202.387		0.00357904	0.0656548	0.590616	1.69315
1434413_at	Insulin-like growth factor 1	Igf1	insulin-like growth factor 1	232.686	219.994	256.432	402.367	370.089	427.451		0.00100713	0.0360661	0.590973	1.69213
1452250_a_at	procollagen, type VI, alpha 2	Col6a2	collagen, type VI, alpha 2	863.644	578.283	674.566	1245.47	1118.25	1217.1		0.0113425	0.116094	0.591062	1.69187
1426065_a_at	tribbles homolog 3 (Drosophila)	Trib3	tribbles homolog 3 (Drosophila)	52.3138	46.8099	44.2317	79.8104	77.8971	84.826		0.000679845	0.0312426	0.591074	1.69183
1443872_at	RIKEN cDNA 9530046H09 gene			14.5919	17.0923	24.0824	31.2205	29.3618	33.7205		0.0234865	0.168912	0.591357	1.69103
1415856_at	embigin	Emb	embigin	202.659	202.456	233.522	431.534	337.522	309.202		0.00951823	0.106446	0.592285	1.68838
1420411_a_at	phosphatidylinositol 4-kinase type 2 beta	Pi4k2b	phosphatidylinositol 4-kinase type 2 beta	72.2762	99.4495	104.582	137.294	171.351	157.683		0.015925	0.136829	0.592518	1.68771
1415800_at	gap junction membrane channel protein alpha 1	Gja1	gap junction protein, alpha 1	883.194	1174.83	1418	1797.34	2241.54	1824.15		0.0258398	0.178829	0.592872	1.6867
1444105_at	actin, alpha 2, smooth muscle, aorta	Acta2	actin, alpha 2, smooth muscle, aorta	102.864	102.74	103.414	188.187	146.177	186.393		0.00337723	0.0632257	0.593402	1.6852
1428853_at	patched homolog 1	Ptch1	patched homolog 1	65.9655	68.1448	70.6033	109.231	117.366	118.227		8.29387e-05	0.0136933	0.593676	1.68442
1431110_at	RIKEN cDNA 5430431D22 gene	Plxdc2	plexin domain containing 2	23.1131	21.4408	30.0583	32.0103	52.0943	41.5723		0.042171	0.228865	0.593683	1.6844
1436990_s_at	Nur77 downstream gene 2	Chchd10	coiled-coil-helix-coiled-coil-helix domain containing 10	793.587	998.281	872.189	1533.25	1203.17	1746.91		0.0159721	0.136927	0.594215	1.68289
1454395_at	RIKEN cDNA 4632404M16 gene	4632404M16Rik	RIKEN cDNA 4632404M16 gene	13.8722	11.4595	10.2442	19.9886	21.169	18.6804		0.00529921	0.0795007	0.594535	1.68199
1426770_at	peroxisome biogenesis factor 5	Pex5	peroxisomal biogenesis factor 5	118.327	127.44	126.785	212.926	204.252	208.998		4.15288e-05	0.0117911	0.594963	1.68078
1449981_a_at	N-acetyltransferase 2 (arylamine N-acetyltransferase)	Nat2	N-acetyltransferase 2 (arylamine N-acetyltransferase)	36.5832	42.6933	51.8873	71.2888	77.1002	72.0545		0.00706709	0.0903971	0.595	1.68067
1442710_at	RIKEN cDNA 1110001A05 gene			8.97242	13.0738	16.5935	21.3592	22.0929	21.4834		0.0373561	0.21508	0.595047	1.68054
1417565_at	abhydrolase domain containing 5	Abhd5	abhydrolase domain containing 5	114.988	148.942	131.666	246.203	208.27	209.813		0.00489992	0.07638	0.595521	1.6792
1423757_x_at	insulin-like growth factor binding protein 4	Igfbp4	insulin-like growth factor binding protein 4	36.6858	34.6029	34.9366	70.7726	53.3867	54.1605		0.00548757	0.0807347	0.595701	1.6787
1434256_s_at	CDP-diacylglycerol synthase (phosphatidate cytidylyltransferase) 2	Cds2	CDP-diacylglycerol synthase (phosphatidate cytidylyltransferase) 2	31.0124	28.9435	34.1155	60.3779	50.1048	47.1558		0.0043767	0.0723981	0.596754	1.67573
1416666_at	serine (or cysteine) proteinase inhibitor, clade E, member 2	Serpine2	serine (or cysteine) peptidase inhibitor, clade E, member 2	96.3406	82.7773	91.4684	145.782	140.502	167.112		0.00172098	0.0459162	0.5968	1.6756
1434795_at	dispatched homolog 1 (Drosophila)	Disp1	dispatched homolog 1 (Drosophila)	66.2586	63.2819	85.5947	114.704	118.847	126.861		0.00599486	0.0848111	0.596915	1.67528
1451446_at	anthrax toxin receptor 1	Antxr1	anthrax toxin receptor 1	242.731	254.873	253.804	418.363	421.585	418.839		5.23155e-06	0.0065089	0.59693	1.67524
1422474_at	phosphodiesterase 4B, cAMP specific	Pde4b	phosphodiesterase 4B, cAMP specific	139.629	208.961	220.296	323.215	323.068	306.507		0.0210458	0.160462	0.597073	1.67484
1421871_at	SH3-binding domain glutamic acid-rich protein like	Sh3bgrl	SH3-binding domain glutamic acid-rich protein like	361.369	412.654	486.364	680.2	745.287	685.163		0.00453155	0.0738678	0.597156	1.67461
1433864_at	low density lipoprotein-related protein 12	Lrp12	low density lipoprotein-related protein 12	176.585	200.83	217.265	320.37	320.316	354.137		0.00170182	0.0458555	0.597775	1.67287
1448024_at	RIKEN cDNA B430320C24 gene	Npr3	natriuretic peptide receptor 3	21.8087	37.7165	38.9242	58.1754	55.9449	50.5457		0.0472762	0.241877	0.597873	1.67259
1422811_at	solute carrier family 27 (fatty acid transporter), member 1	Slc27a1	solute carrier family 27 (fatty acid transporter), member 1	33.8377	31.2581	37.2305	63.7001	46.9413	60.1751		0.00893174	0.10291	0.599042	1.66933
1452003_at	RNA binding motif protein 14	Rbm14	RNA binding motif protein 14	16.1637	9.01892	10.9054	21.2218	19.7632	19.1682		0.0363214	0.212011	0.599936	1.66685
1424065_at	ER degradation enhancer, mannosidase alpha-like 1	Edem1	ER degradation enhancer, mannosidase alpha-like 1	93.406	99.7817	92.1226	166.584	165.991	142.948		0.000819522	0.0329797	0.599993	1.66669
1421236_at	receptor (TNFRSF)-interacting serine-threonine kinase 2	Ripk2	receptor (TNFRSF)-interacting serine-threonine kinase 2	43.4106	67.7893	65.9537	103.827	100.173	91.2193		0.0239446	0.170972	0.600075	1.66646
1433976_at	Expressed sequence AI265725	Reep3	Receptor accessory protein 3	182.124	227.244	243.12	319.16	384.457	382.732		0.00854739	0.100482	0.600625	1.66493
1436771_x_at	phosphogluconate dehydrogenase	Pgd	phosphogluconate dehydrogenase	1242.73	1140.66	1090.59	1929.85	1801.02	2049.12		0.000678264	0.0312426	0.601036	1.66379
1435280_at	Phosphodiesterase 4D, cAMP specific	AI452195	expressed sequence AI452195	194.912	270.09	280.833	455.341	436.101	348.012		0.0226949	0.16584	0.601745	1.66183
1419062_at	erythrocyte protein band 4.1-like 3	Epb4.1l3	erythrocyte protein band 4.1-like 3	330.814	316.936	346.626	575.213	511.855	565.289		0.000341158	0.0232195	0.601793	1.6617
1423911_at	protein phosphatase 2, regulatory subunit B (B56), alpha isoform	Ppp2r5a	protein phosphatase 2, regulatory subunit B (B56), alpha isoform	268.325	298.462	351.325	500.118	554.7	467.809		0.00534361	0.0798384	0.602979	1.65843
1431179_at	ectonucleoside triphosphate diphosphohydrolase 7	Entpd7	ectonucleoside triphosphate diphosphohydrolase 7	32.6642	35.7143	41.6364	60.4563	62.1244	59.8009		0.00206568	0.0501175	0.603213	1.65779
1435484_at	Mitochondrial ribosomal protein S6	Slc5a3	solute carrier family 5 (inositol transporters), member 3	236.886	271.433	299.224	403.498	498.774	436.445		0.00526979	0.0791842	0.603221	1.65777
1436580_at	DNA segment, Chr 8, ERATO Doi 354, expressed	Hgsnat	Heparan-alpha-glucosaminide N-acetyltransferase	10.8484	14.8058	15.1363	18.945	28.7732	19.8835		0.042957	0.230936	0.603395	1.65729
1450410_a_at	RIKEN cDNA 4930570C03 gene	Slc48a1	solute carrier family 48 (heme transporter), member 1	107.511	111.305	105.114	153.867	181.941	201.03		0.00331827	0.0629209	0.603404	1.65726
1417566_at	abhydrolase domain containing 5	Abhd5	abhydrolase domain containing 5	128.441	143.294	134.594	229.256	225.646	218.4		0.000129804	0.0162451	0.603486	1.65704
1429194_at	tigger transposable element derived 2	Tigd2	tigger transposable element derived 2	131.437	133.728	144.835	239.464	210.781	229.091		0.000458985	0.0265388	0.60353	1.65692
1417508_at	ring finger protein (C3HC4 type) 19	Rnf19a	ring finger protein 19A	275.224	425.054	425.291	628.081	617.857	618.379		0.0224478	0.165218	0.603743	1.65633
1430640_a_at	protein kinase, cAMP dependent regulatory, type II beta	Prkar2b	protein kinase, cAMP dependent regulatory, type II beta	94.9673	103.82	114.849	143.222	189.06	187.099		0.00928017	0.104887	0.603865	1.656
1434485_a_at	UDP-glucose pyrophosphorylase 2	Ugp2	UDP-glucose pyrophosphorylase 2	652.044	769.274	670.909	1225.35	1213.6	1023.41		0.00292251	0.0588158	0.604277	1.65487
1436507_at	interleukin-1 receptor-associated kinase 2	Irak2	interleukin-1 receptor-associated kinase 2	85.8212	95.2371	88.4594	159.685	128.153	158.022		0.00306244	0.0600585	0.604489	1.65429
1415944_at	syndecan 1	Sdc1	syndecan 1	371.596	386.174	379.298	683.501	536.363	659.915		0.00288278	0.0586062	0.604894	1.65318
1417220_at	fumarylacetoacetate hydrolase	Fah	fumarylacetoacetate hydrolase	67.3759	91.5733	91.7532	152.322	124.946	137.082		0.0123032	0.120965	0.60505	1.65276
1417149_at	procollagen-proline, 2-oxoglutarate 4-dioxygenase (proline 4-hydroxylase), alpha II polypeptide	P4ha2	procollagen-proline, 2-oxoglutarate 4-dioxygenase (proline 4-hydroxylase), alpha II polypeptide	585.251	547.641	576.506	1001.07	798.526	1020.1		0.00366762	0.0666371	0.606234	1.64953
1456808_at	RIKEN cDNA 4933426M11 gene			8.1234	7.98217	9.64626	15.8448	12.6436	13.9737		0.0229944	0.167019	0.606466	1.6489
1438200_at	sulfatase 1	Sulf1	sulfatase 1	136.962	171.992	172.284	255.496	255.551	282.339		0.00372615	0.0673789	0.606563	1.64863
1449314_at	zinc finger protein, multitype 2	Zfpm2	zinc finger protein, multitype 2	10.3597	12.7791	12.0638	18.6993	19.1114	20.2159		0.00166262	0.0457714	0.606665	1.64836
1438488_at	esterase D/formylglutathione hydrolase	Esd	esterase D/formylglutathione hydrolase	17.9054	18.2799	19.715	29.22	33.5865	29.3352		0.000783702	0.0328952	0.606678	1.64832
1437396_at	cAMP responsive element binding protein 3-like 2	Creb3l2	cAMP responsive element binding protein 3-like 2	28.517	32.1517	35.3476	49.0636	45.9985	63.18		0.0127272	0.12261	0.606769	1.64807
1417383_at		Entpd5	ectonucleoside triphosphate diphosphohydrolase 5	16.7507	16.374	16.9727	23.6746	29.4661	29.3987		0.00252345	0.0547351	0.606951	1.64758
1441137_at	RIKEN cDNA 4930533K18 gene	Bicc1	bicaudal C homolog 1 (Drosophila)	28.2042	29.691	37.954	52.886	55.3469	49.635		0.00639397	0.0871228	0.607148	1.64704
1420774_a_at	RIKEN cDNA 4930583H14 gene	4930583H14Rik	RIKEN cDNA 4930583H14 gene	63.5593	68.2454	78.0603	122.493	100.12	122.978		0.00537949	0.080011	0.607265	1.64673
1449005_at	solute carrier family 16 (monocarboxylic acid transporters), member 3	Slc16a3	solute carrier family 16 (monocarboxylic acid transporters), member 3	17.8408	17.5496	12.7309	27.2715	21.7207	30.2389		0.0271076	0.183846	0.607354	1.64649
1444585_at	RIKEN cDNA 4933429I20 gene	Adc	arginine decarboxylase	18.5605	23.5984	17.0899	35.6955	31.8486	29.9992		0.00987566	0.108722	0.60741	1.64633
1427357_at	Cytidine deaminase	Cda	cytidine deaminase	89.3011	91.0262	103.55	179.698	132.886	154.617		0.00753854	0.0939134	0.607612	1.64579
1453020_at	RIKEN cDNA 1810048J11 gene	1810048J11Rik	RIKEN cDNA 1810048J11 gene	62.7345	75.11	78.3255	148.315	109.163	98.049		0.0263486	0.180623	0.608026	1.64467
1428190_at	solute carrier family 25 (mitochondrial carrier, citrate transporter), member 1	Slc25a1	solute carrier family 25 (mitochondrial carrier, citrate transporter), member 1	82.8283	88.8762	97.3377	147.847	150.902	143.633		0.000517086	0.0273457	0.608168	1.64428
1417625_s_at	chemokine orphan receptor 1	Cxcr7	chemokine (C-X-C motif) receptor 7	485.542	533.513	605.324	862.55	998.758	807.245		0.00519531	0.0789379	0.608712	1.64281
1426246_at	protein S (alpha)	Pros1	protein S (alpha)	45.3493	65.8147	67.4778	99.2442	95.8008	98.3306		0.0165595	0.139819	0.608918	1.64226
1425140_at	lactamase, beta 2	Lactb2	lactamase, beta 2	96.757	132.786	140.304	209.85	204.039	193.078		0.0127475	0.12261	0.609337	1.64113
1456264_at	COMM domain containing 7	Commd7 : LOC674161	COMM domain containing 7 : similar to COMM domain-containing protein 7	19.5189	20.5676	25.5372	41.7317	29.6209	36.2941		0.0189245	0.15088	0.609622	1.64036
1428739_at	RIKEN cDNA 2310040A07 gene	Enho	energy homeostasis associated	258.309	386.259	412.338	571.11	621.044	541.435		0.0275787	0.185259	0.609664	1.64025
1453924_a_at	prostaglandin F receptor	Ptgfr	prostaglandin F receptor	13.539	13.9204	13.7844	24.3671	19.5023	23.7543		0.00229797	0.0517235	0.6099	1.63961
1422571_at	thrombospondin 2	Thbs2	thrombospondin 2	174.021	166.572	181.004	299.155	257.877	297.925		0.000825673	0.0329797	0.610085	1.63912
1432344_a_at	amyloid beta (A4) precursor-like protein 2	Aplp2	amyloid beta (A4) precursor-like protein 2	40.4847	51.6844	59.5448	73.5453	88.6793	86.3991		0.0166515	0.140284	0.610215	1.63877
1420874_at	protein tyrosine kinase 9	Twf1	twinfilin, actin-binding protein, homolog 1 (Drosophila)	79.3521	89.0864	100.2	141.666	135.857	162.413		0.00457375	0.0741287	0.61063	1.63765
1422890_at	protocadherin 18	Pcdh18	protocadherin 18	20.2181	16.7729	23.7594	30.9745	37.2437	31.2427		0.0130333	0.12409	0.610797	1.63721
1434418_at	Longevity assurance homolog 6 (S. cerevisiae)	Lass6	LAG1 homolog, ceramide synthase 6	116.491	136.139	124.104	201.935	240.884	173.546		0.00986089	0.108681	0.611219	1.63607
1436522_at		Map3k3	mitogen-activated protein kinase kinase kinase 3	46.0423	65.5932	73.3192	94.8408	100.582	107.159		0.0243292	0.172435	0.611255	1.63598
1423986_a_at	scotin gene	Shisa5	shisa homolog 5 (Xenopus laevis)	123.388	120.372	123.111	184.693	192.108	223.366		0.00111931	0.0381589	0.611281	1.63591
1426452_a_at	RAB30, member RAS oncogene family	Rab30	RAB30, member RAS oncogene family	11.2733	14.2982	11.5573	22.7944	18.8528	19.0735		0.0277754	0.185924	0.611468	1.63541
1426857_a_at	hydroxysteroid dehydrogenase like 2	Hsdl2	hydroxysteroid dehydrogenase like 2	133.16	220.195	213.927	337.075	301.841	288.751		0.038479	0.218699	0.611514	1.63529
1436582_at	Transcribed locus	Zdhhc15	zinc finger, DHHC domain containing 15	13.1118	16.2851	13.3601	25.2255	25.1622	19.515		0.0111809	0.115698	0.611666	1.63488
1435663_at	estrogen receptor 1 (alpha)	Esr1	estrogen receptor 1 (alpha)	46.9555	51.106	56.5007	72.6258	100.315	79.6408		0.0116214	0.11753	0.61193	1.63418
1416308_at	UDP-glucose dehydrogenase	Ugdh	UDP-glucose dehydrogenase	2263.82	1941.12	1926.33	3309.74	3272.14	3430.92		0.000826338	0.0329797	0.612343	1.63307
1449038_at		Hsd11b1	hydroxysteroid 11-beta dehydrogenase 1	93.3596	101.756	97.0276	186.337	146.309	144.223		0.00507958	0.0779265	0.612629	1.63231
1435793_at	anterior pharynx defective 1c homolog (C. elegans)	Aph1b	anterior pharynx defective 1b homolog (C. elegans)	40.8856	47.3716	70.6828	88.3562	84.3471	86.5545		0.0345612	0.206388	0.613058	1.63117
1423414_at	prostaglandin-endoperoxide synthase 1	Ptgs1	prostaglandin-endoperoxide synthase 1	721.891	624.804	628.767	1113.66	905.275	1199.15		0.00742858	0.0930309	0.613862	1.62903
1426555_at	serine carboxypeptidase 1	Scpep1	serine carboxypeptidase 1	258.701	187.935	217.524	322.807	329.734	429.315		0.0199864	0.155765	0.613908	1.62891
1435658_at	solute carrier family 27 (fatty acid transporter), member 1	Slc27a1	solute carrier family 27 (fatty acid transporter), member 1	57.7318	65.3507	67.6582	111.698	95.9272	102.587		0.00172732	0.0459413	0.614872	1.62635
1458436_at		Auh	AU RNA binding protein/enoyl-coenzyme A hydratase	9.58508	8.16818	10.0163	19.6464	12.0358	13.4764		0.0436553	0.232537	0.614934	1.62619
1443863_at	fibronectin type III domain containing 3a	Fndc3a	fibronectin type III domain containing 3A	165.672	168.51	149.183	259.459	243.621	282.692		0.00107991	0.0371485	0.615147	1.62563
1443923_at	A kinase (PRKA) anchor protein 13	Akap13	A kinase (PRKA) anchor protein 13	223.521	244.389	261.549	297.158	470.968	417.692		0.0318657	0.199538	0.615152	1.62561
1421378_s_at	ATP-binding cassette, sub-family C (CFTR/MRP), member 1	Abcc1	ATP-binding cassette, sub-family C (CFTR/MRP), member 1	89.1821	103.346	109.508	156.849	146.279	187.597		0.00731517	0.0922177	0.61549	1.62472
1425227_a_at	ATPase, H+ transporting, lysosomal V0 subunit a isoform 1	Atp6v0a1	ATPase, H+ transporting, lysosomal V0 subunit A1	14.6045	17.7656	17.6729	23.6527	28.3642	29.2604		0.00633844	0.0870067	0.615706	1.62415
1451584_at	hepatitis A virus cellular receptor 2	Havcr2	hepatitis A virus cellular receptor 2	10.4996	13.6039	13.987	24.6824	16.6613	20.5006		0.0300901	0.194695	0.615909	1.62362
1427121_at	F-box only protein 4	Fbxo4	F-box protein 4	62.4961	73.763	61.8724	110.195	86.6266	124.669		0.0170935	0.142449	0.61629	1.62261
1436183_at	RIKEN cDNA 9830115L13 gene	Zc3hav1	zinc finger CCCH type, antiviral 1	279.083	329.126	326.095	566.567	424.269	525.121		0.00922985	0.104824	0.616313	1.62255
1433632_at	interferon regulatory factor 2 binding protein 2	Irf2bp2	interferon regulatory factor 2 binding protein 2	95.7386	98.7226	87.7677	177.065	125.906	154.834		0.0106928	0.113575	0.616482	1.62211
1452365_at	RIKEN cDNA 4732435N03 gene	Csgalnact1	chondroitin sulfate N-acetylgalactosaminyltransferase 1	55.3737	73.7557	73.7236	113.874	103.25	111.758		0.00800286	0.0969549	0.616796	1.62128
1452182_at	UDP-N-acetyl-alpha-D-galactosamine:polypeptide N-acetylgalactosaminyltransferase 2	Galnt2	UDP-N-acetyl-alpha-D-galactosamine:polypeptide N-acetylgalactosaminyltransferase 2	435.354	371.447	375.101	631.472	635.284	648.578		0.000733255	0.032292	0.617074	1.62055
1418627_at	glutamate-cysteine ligase , modifier subunit	Gclm	glutamate-cysteine ligase, modifier subunit	485.9	442.283	441.658	715.596	695.776	808.507		0.000996097	0.0359378	0.617079	1.62054
1426220_at	RIKEN cDNA 4930471M23 gene	4930471M23Rik	RIKEN cDNA 4930471M23 gene	103.718	116.311	128.701	178.132	226.151	160.159		0.0165169	0.139658	0.617832	1.61856
1439650_at	reticulon 4	Rtn4	reticulon 4	15.2545	15.1195	14.7327	24.5503	22.5647	25.8718		0.000310311	0.0225961	0.618011	1.61809
1427785_x_at		Solh	small optic lobes homolog (Drosophila)	68.7814	95.8661	73.7926	128.57	120.567	136.567		0.010255	0.111244	0.618194	1.61761
1417382_at	ectonucleoside triphosphate diphosphohydrolase 5	Entpd5	ectonucleoside triphosphate diphosphohydrolase 5	51.0676	67.809	65.1438	103.344	84.4621	109.834		0.0154168	0.134776	0.618265	1.61743
1442416_at	Hypothetical protein D930001B02	D930001B02	hypothetical protein D930001B02	14.2913	17.7584	11.6418	25.8526	22.5964	22.1742		0.0198296	0.155317	0.618657	1.6164
1448655_at	low density lipoprotein receptor-related protein 1	Lrp1	low density lipoprotein receptor-related protein 1	226.952	253.057	307.101	421.725	391.568	458.217		0.00814224	0.0977873	0.619036	1.61542
1435434_at	Braf transforming gene	Braf	Braf transforming gene	69.0039	85.2501	80.6822	118.98	117.963	142.306		0.00553868	0.0811103	0.619479	1.61426
1452703_at	RIKEN cDNA 4631427C17 gene	Ahcyl2	S-adenosylhomocysteine hydrolase-like 2	210.254	188.59	179.135	329.172	329.676	273.788		0.00356339	0.0654941	0.619725	1.61362
1428112_at	arginine-rich, mutated in early stage tumors	Manf	mesencephalic astrocyte-derived neurotrophic factor	1247.86	1130.58	1083.2	2039.31	1646.37	1897.91		0.00324784	0.0622818	0.619968	1.61299
1426982_at	RIKEN cDNA E030034P13 gene	Flywch1	FLYWCH-type zinc finger 1	69.8324	54.4191	53.8086	91.0063	89.4213	106.522		0.00905956	0.103819	0.620529	1.61153
1426753_at	PHD finger protein 17	Phf17	PHD finger protein 17	78.0775	101.472	97.4257	148.516	144.554	153.023		0.00436255	0.0722899	0.620889	1.61059
1438719_at	expressed sequence AI585793	Map3k2	mitogen-activated protein kinase kinase kinase 2	81.9109	105.281	123.357	153.723	165.012	181.412		0.0191127	0.151808	0.620914	1.61053
1453036_at	RIKEN cDNA 5430439M09 gene	5430439M09Rik	RIKEN cDNA 5430439M09 gene	14.2091	18.6356	19.0798	28.8531	29.6566	25.0456		0.0111944	0.115698	0.621439	1.60917
1429689_at	RIKEN cDNA 4932433N03 gene	4932433N03Rik	RIKEN cDNA 4932433N03 gene	26.5652	26.677	19.3949	41.7685	37.8878	37.1179		0.0122971	0.120965	0.62203	1.60764
1422550_a_at	microtubule-associated protein 6	Mtap6	microtubule-associated protein 6	38.4094	47.3484	38.9638	76.0634	64.9619	59.4312		0.00866577	0.101259	0.622188	1.60723
1435009_at	solute carrier family 9 (sodium/hydrogen exchanger), isoform 6	Slc9a6	solute carrier family 9 (sodium/hydrogen exchanger), member 6	79.1913	69.685	62.64	114.269	102.989	122.542		0.00488657	0.0762569	0.622474	1.60649
1427894_at	Slit-like 2 (Drosophila)	Vasn	vasorin	223.707	219.403	231.525	400.64	340.94	341.939		0.0010611	0.0367675	0.622634	1.60608
1421106_at	jagged 1	Jag1	jagged 1	19.6301	19.3472	25.1337	36.035	35.2176	31.687		0.00690074	0.0891356	0.622802	1.60565
1450871_a_at		Bcat1	branched chain aminotransferase 1, cytosolic	88.8401	113.133	125.166	201.802	151.532	171.711		0.0221677	0.16434	0.62307	1.60496
1435008_at	solute carrier family 9 (sodium/hydrogen exchanger), isoform 6	Slc9a6	solute carrier family 9 (sodium/hydrogen exchanger), member 6	228.755	203.41	217.571	349.27	287.577	405.226		0.0115225	0.117153	0.623504	1.60384
1430848_a_at	RIKEN cDNA 2410017P07 gene	2410017P07Rik	RIKEN cDNA 2410017P07 gene	15.1433	15.0328	11.7035	19.4801	25.1301	22.5563		0.0134898	0.126476	0.62352	1.6038
1425918_at	EGL nine homolog 3 (C. elegans)			12.1081	17.9231	14.9777	23.2953	20.6351	28.2549		0.0307351	0.196794	0.623521	1.6038
1426988_at	RIKEN cDNA C230080I20 gene	Klhdc5	kelch domain containing 5	99.2403	102.544	97.1699	157.059	141.841	180.49		0.00283646	0.0582698	0.623615	1.60355
1421002_at	angiopoietin-like 2	Angptl2	angiopoietin-like 2	60.3491	72.6654	69.7788	110.341	105.533	108.837		0.0012153	0.0393176	0.624535	1.60119
1448545_at	syndecan 2	Sdc2	syndecan 2	1286.29	1144	1228.13	1990.72	2046.03	1817.88		0.000679936	0.0312426	0.624877	1.60031
1423269_a_at	neural precursor cell expressed, developmentally down-regulated gene 4-like	Nedd4l	neural precursor cell expressed, developmentally down-regulated gene 4-like	110.482	101.01	111.402	183.544	153.75	179.374		0.00184234	0.0471855	0.624953	1.60012
1416239_at	argininosuccinate synthetase 1	Ass1	argininosuccinate synthetase 1	18.0663	30.3077	25.9889	42.8403	38.8822	37.2552		0.0365688	0.212867	0.625016	1.59996
1455345_at	PHD finger protein 15	Phf15	PHD finger protein 15	27.4042	29.0987	34.4978	43.674	48.3608	53.433		0.00645266	0.0872015	0.625573	1.59853
1424942_a_at	myelocytomatosis oncogene	Myc	myelocytomatosis oncogene	123.57	187.613	180.097	283.775	224.478	276.974		0.0343859	0.206372	0.625653	1.59833
1422948_s_at	histone 1, H4a	Gm11275 : Hist1h4a : Hist1h4b : Hist1h4c : Hist1h4h : Hist1h4i : Hist1h4j : Hist1h4k : Hist1h4m	predicted gene 11275 : histone cluster 1, H4a : histone cluster 1, H4b : histone cluster 1, H4c : histone cluster 1, H4h : histone cluster 1, H4i : histone cluster 1, H4j : histone cluster 1, H4k : histone cluster 1, H4m	80.5359	83.98	76.2566	135.061	93.1771	156.506		0.0464584	0.239672	0.6258	1.59795
1437537_at	caspase 9	Casp9	caspase 9	54.4522	63.7104	63.117	97.831	89.4882	102.217		0.00185934	0.0472234	0.626103	1.59718
1417234_at	matrix metalloproteinase 11	Mmp11	matrix metallopeptidase 11	49.3372	72.3225	67.1403	99.377	86.0481	116.114		0.0312155	0.197872	0.62612	1.59714
1448944_at	neuropilin 1	Nrp1	neuropilin 1	297.137	350.049	360.155	543.92	522.873	540.907		0.00153453	0.0439629	0.626572	1.59599
1425632_a_at	PQ loop repeat containing 2	Pqlc2	PQ loop repeat containing 2	37.1945	42.5113	55.0759	80.1917	71.2593	63.6451		0.0231991	0.167674	0.626611	1.59589
1425874_at	homeo box C13	Hoxc13	homeobox C13	45.4366	48.516	42.3481	66.9245	84.6008	65.8444		0.00684326	0.088981	0.627045	1.59478
1428535_at	RIKEN cDNA 1110056P05 gene	9430020K01Rik	RIKEN cDNA 9430020K01 gene	348.039	488.211	469.806	624.052	724.75	731.128		0.0162415	0.138664	0.627933	1.59253
1415978_at	tubulin, beta 3	Tubb3	tubulin, beta 3	122.022	142.838	182.397	242.433	238.645	231.049		0.0152974	0.13444	0.628058	1.59221
1451959_a_at	vascular endothelial growth factor A	Vegfa	vascular endothelial growth factor A	84.6464	145.754	125.43	171.959	190.661	203.799		0.0450871	0.235695	0.628212	1.59182
1447643_x_at	snail homolog 2 (Drosophila)	Snai2	snail homolog 2 (Drosophila)	566.941	609.51	676.944	897.143	973.268	1078.74		0.00331407	0.0629177	0.62845	1.59122
1457588_at	Valosin containing protein			20.6031	18.4323	21.0105	28.0987	31.9881	35.4406		0.00419783	0.0713033	0.628573	1.59091
1418778_at	RIKEN cDNA 9030408N13 gene	Ccdc109b	coiled-coil domain containing 109B	128.104	171.136	185.426	226.4	260.486	284.07		0.0223199	0.16489	0.628655	1.5907
1437938_x_at	dynamin 2	Dnm2	dynamin 2	32.2307	20.2893	30.9331	47.8107	46.2635	38.554		0.0417877	0.228001	0.629225	1.58926
1441850_x_at	transcobalamin 2	Tcn2	transcobalamin 2	21.18	26.5689	26.4105	32.2166	44.7351	40.8378		0.0203143	0.156771	0.629592	1.58833
1427287_s_at	inositol 1,4,5-triphosphate receptor 5	Itpr2	inositol 1,4,5-triphosphate receptor 2	21.846	29.9356	27.0072	38.272	36.378	50.4451		0.0286942	0.189729	0.629831	1.58773
1448700_at		G0s2	G0/G1 switch gene 2	432.394	391.033	397.45	680.244	640.493	617.332		0.000390131	0.0247382	0.629945	1.58744
1440332_at	Carnitine deficiency-associated gene expressed in ventricle 3	Cdv3	carnitine deficiency-associated gene expressed in ventricle 3	16.1706	21.6661	14.7751	28.5211	31.6844	23.2683		0.0334722	0.203627	0.630281	1.58659
1426519_at	procollagen-proline, 2-oxoglutarate 4-dioxygenase (proline 4-hydroxylase), alpha 1 polypeptide	P4ha1	procollagen-proline, 2-oxoglutarate 4-dioxygenase (proline 4-hydroxylase), alpha 1 polypeptide	462.297	602.445	561.166	973.49	766.009	839.002		0.0118728	0.118809	0.630563	1.58588
1428365_a_at	protease, serine, 15	Lonp1	lon peptidase 1, mitochondrial	466.117	488.586	433.649	728.294	664.391	808.259		0.00230241	0.0517235	0.630799	1.58529
1431057_a_at	RIKEN cDNA 2310046G15 gene	Prss23	protease, serine, 23	628.862	921.833	962.04	1346.49	1527.95	1107.52		0.046227	0.239416	0.631029	1.58471
1434378_a_at	RIKEN cDNA 2810410A03 gene	Mxd4	Max dimerization protein 4	149.851	133.829	139.709	218.592	214.588	237.482		0.000531933	0.0274226	0.6313	1.58403
1443609_s_at	synovial apoptosis inhibitor 1, synoviolin	Syvn1	synovial apoptosis inhibitor 1, synoviolin	242.635	360.065	333.472	515.239	496.025	470.888		0.0187005	0.150448	0.63163	1.58321
1416768_at	RIKEN cDNA 1110003E01 gene	1110003E01Rik	RIKEN cDNA 1110003E01 gene	594.145	685.247	700.304	1125.66	986.749	1021.49		0.00208582	0.0502095	0.631705	1.58302
1434486_x_at	UDP-glucose pyrophosphorylase 2	Ugp2	UDP-glucose pyrophosphorylase 2	940.896	1132.11	1022.12	1589.44	1897.01	1412.29		0.0108371	0.11415	0.631821	1.58273
1448943_at	neuropilin 1	Nrp1	neuropilin 1	578.847	746.559	744.533	1019.87	1086.04	1169.22		0.00758009	0.0941275	0.632018	1.58223
1418892_at	ras homolog gene family, member J	Rhoj	ras homolog gene family, member J	341.496	372.117	391.935	623.578	518.767	606.447		0.00283623	0.0582698	0.632179	1.58183
1449372_at	DnaJ (Hsp40) homolog, subfamily C, member 3	Dnajc3	DnaJ (Hsp40) homolog, subfamily C, member 3	1133.66	1011.1	1056.09	1614.09	1580.93	1867.66		0.00182398	0.046952	0.632245	1.58166
1454857_at	ring finger protein 122	Rnf122	ring finger protein 122	35.4488	46.5448	50.7535	63.9531	72.2896	73.6465		0.0161099	0.137796	0.632463	1.58112
1427233_at	serologically defined colon cancer antigen 33	Tshz1	teashirt zinc finger family member 1	215.098	294.053	283.444	426.56	424.573	401.232		0.0097584	0.108115	0.63288	1.58008
1416983_s_at	forkhead box O1	Foxo1	forkhead box O1	78.1625	95.3416	104.02	158.267	122.638	157.418		0.0185766	0.149864	0.633148	1.57941
1434361_at	RIKEN cDNA E130307J07 gene	Snx33	sorting nexin 33	32.6586	29.2968	35.3156	51.0237	56.5383	46.0611		0.00471291	0.0744013	0.633179	1.57933
1443870_at	ATP-binding cassette, sub-family C (CFTR/MRP), member 4	Abcc4	ATP-binding cassette, sub-family C (CFTR/MRP), member 4	71.8517	87.6464	97.1295	118.405	133.421	153.414		0.0166766	0.140329	0.633273	1.5791
1455688_at	hypothetical LOC98434	Ddr2	discoidin domain receptor family, member 2	327.959	310.867	319.086	514.582	437.713	559.327		0.00358645	0.0657274	0.633697	1.57804
1439191_at	Follistatin-like 1			21.5824	18.3492	23.0268	26.0024	32.5627	40.7312		0.0385957	0.219035	0.634046	1.57717
1451871_a_at	growth hormone receptor	Ghr	growth hormone receptor	20.2719	29.2001	27.2828	34.4424	39.8663	46.6885		0.0320477	0.200104	0.634353	1.57641
1428647_at	RIKEN cDNA 2310056B04 gene	LOC676870 : Pbx1	region containing RIKEN cDNA 2310056B04 gene; pre B-cell leukemia transcription factor 1 : pre B-cell leukemia transcription factor 1	250.904	203.09	207.838	375.181	327.534	340.446		0.0042436	0.0716292	0.634448	1.57617
1451069_at	proviral integration site 3	Pim3	proviral integration site 3	52.3041	53.8156	61.408	96.077	81.8719	86.0019		0.002659	0.0562024	0.634693	1.57556
1440414_at	metal response element binding transcription factor 1	Mtf1	metal response element binding transcription factor 1	25.3393	19.9446	17.8482	29.8709	32.2637	37.3289		0.0196102	0.154087	0.634727	1.57548
1428306_at	DNA-damage-inducible transcript 4	Ddit4	DNA-damage-inducible transcript 4	909.706	858.733	894.719	1338.01	1357.3	1496.64		0.000319671	0.0228613	0.635303	1.57405
1454736_at	RIKEN cDNA 4921515A04 gene	Ankrd57	ankyrin repeat domain 57	81.1927	103.257	101.91	160.076	135.722	154.791		0.00794185	0.096538	0.635522	1.57351
1435572_at	RIKEN cDNA 2310014L17 gene	2310014L17Rik	RIKEN cDNA 2310014L17 gene	16.5556	19.8661	21.1413	29.9381	31.9967	28.6191		0.00467645	0.0742821	0.635677	1.57313
1453303_at	RIKEN cDNA 4833417J20 gene	4833417J20Rik	RIKEN cDNA 4833417J20 gene	95.2828	140.295	150.303	183.046	198.232	225.615		0.0386641	0.219227	0.63583	1.57275
1434175_s_at	RIKEN cDNA 2210010N04 gene	Tecpr1	tectonin beta-propeller repeat containing 1	38.7268	48.4689	63.0688	72.2231	86.1828	77.8873		0.0350468	0.207319	0.635924	1.57251
1426315_a_at	RIKEN cDNA 6330416G13 gene	6330416G13Rik	RIKEN cDNA 6330416G13 gene	64.4416	69.4795	67.189	97.8846	105.633	112.6		0.000604354	0.0292887	0.636188	1.57186
1416612_at	cytochrome P450, family 1, subfamily b, polypeptide 1	Cyp1b1	cytochrome P450, family 1, subfamily b, polypeptide 1	179.389	201.247	205.558	330.499	286.719	304.005		0.00156622	0.0444444	0.636321	1.57153
1415995_at	caspase 6	Casp6	caspase 6	84.8069	102.549	104.952	182.404	125.86	151.048		0.0245855	0.173583	0.636405	1.57133
1440850_at	Ring finger protein 12	Rlim	ring finger protein, LIM domain interacting	10.1592	8.51876	9.67376	17.4764	14.3946	12.625		0.0146938	0.131787	0.637175	1.56943
1423818_a_at	ADP-ribosylation factor-like 6 interacting protein 1	Arl6ip1	ADP-ribosylation factor-like 6 interacting protein 1	216.196	212.432	227.088	360.408	313.578	353.996		0.000736061	0.0323374	0.637867	1.56772
1424041_s_at	complement component 1, s subcomponent	C1s : LOC100044326	complement component 1, s subcomponent : similar to Complement component 1, s subcomponent	10.2271	17.0901	14.3613	22.979	22.8745	19.4441		0.0433864	0.231923	0.638285	1.5667
1434233_at	RIKEN cDNA 2610030H06 gene	2610030H06Rik	RIKEN cDNA 2610030H06 gene	170.775	215.379	232.343	335.526	301.397	331.881		0.00987604	0.108722	0.638412	1.56639
1438435_at		Acer3	alkaline ceramidase 3	31.6263	50.0692	46.7187	64.8392	71.3299	64.872		0.033337	0.203206	0.638746	1.56557
1436938_at	RNA binding motif, single stranded interacting protein	Rbms3	RNA binding motif, single stranded interacting protein	155.087	197.943	214.447	283.167	268.057	337.161		0.0193126	0.152631	0.638773	1.5655
1429907_at	RIKEN cDNA 1700094D03 gene	1700094D03Rik	RIKEN cDNA 1700094D03 gene	17.1951	11.6253	12.6773	25.4157	12.8956	26.6368		0.0247871	0.174574	0.638935	1.5651
1452798_s_at	mitogen activated protein kinase 1 interacting protein 1	Mapk1ip1	mitogen-activated protein kinase 1 interacting protein 1	25.7252	32.9733	30.5908	41.9658	41.5977	56.0878		0.0225776	0.165566	0.639374	1.56403
1422139_at	plasminogen activator, urokinase	Plau	plasminogen activator, urokinase	138.288	147.178	167.184	233.995	209.451	264.33		0.00698189	0.0897409	0.639539	1.56363
1448499_a_at	epoxide hydrolase 2, cytoplasmic	Ephx2	epoxide hydrolase 2, cytoplasmic	26.2852	36.6045	27.7351	57.194	40.0194	44.4888		0.0388826	0.219876	0.639544	1.56361
1434232_a_at	RIKEN cDNA 2610030H06 gene	2610030H06Rik	RIKEN cDNA 2610030H06 gene	104.997	130.25	160.455	196.899	222.56	199.252		0.0231104	0.167159	0.639558	1.56358
1448201_at	secreted frizzled-related sequence protein 2	Sfrp2	secreted frizzled-related protein 2	33.3675	32.4684	32.2366	49.3733	48.2758	55.5885		0.000589424	0.029227	0.640004	1.56249
1419595_a_at	gamma-glutamyl hydrolase	Ggh	gamma-glutamyl hydrolase	178.541	242.115	248.16	352.778	365.675	325.981		0.0149075	0.132579	0.640361	1.56162
1422340_a_at	actin, gamma 2, smooth muscle, enteric	Actg2	actin, gamma 2, smooth muscle, enteric	281.925	328.028	344.384	497.787	510.757	481.352		0.00201179	0.049573	0.640539	1.56118
1450920_at	cyclin B2	Ccnb2	cyclin B2	54.9321	80.0057	74.5527	105.803	106.998	114.21		0.0177843	0.145812	0.640621	1.56099
1423038_at	syntaxin 6	Stx6	syntaxin 6	114.646	126.294	141.96	198.294	210.481	188.876		0.00294163	0.0590904	0.640674	1.56086
1431337_a_at	RIKEN cDNA 1810055E12 gene	Fam45a	family with sequence similarity 45, member A	91.8789	115.056	103.247	176.939	146.288	160.896		0.00630503	0.0869135	0.640707	1.56078
1458947_at	Fanconi anemia, complementation group C			30.7892	34.5641	28.2279	48.4088	40.4475	57.1292		0.0192978	0.152631	0.641031	1.55999
1451110_at	EGL nine homolog 1 (C. elegans)	Egln1	EGL nine homolog 1 (C. elegans)	284.67	353.605	341.169	558.159	390.217	578.886		0.0384075	0.218619	0.641307	1.55931
1417821_at	DNA segment, Chr 17, human D6S56E 5	D17H6S56E-5	DNA segment, Chr 17, human D6S56E 5	48.0207	30.142	39.6593	59.3935	66.407	57.668		0.031791	0.199444	0.642192	1.55717
1418707_at	BCL2-associated athanogene 4	Bag4	BCL2-associated athanogene 4	31.4153	38.3048	41.4932	46.5363	63.5501	62.9563		0.0289931	0.190417	0.642692	1.55595
1422887_a_at	C-terminal binding protein 2	Ctbp2	C-terminal binding protein 2	104.138	154.73	167.24	205.594	246.071	211.137		0.043071	0.231256	0.642887	1.55548
1452767_at	ribosome binding protein 1	Rrbp1	ribosome binding protein 1	505.081	576.029	586.158	832.99	807.189	952.4		0.00309864	0.0605027	0.643093	1.55499
1455518_at	Transcribed locus	Zdhhc18	zinc finger, DHHC domain containing 18	18.8282	15.388	20.4599	31.6187	27.4981	25.836		0.0127553	0.12261	0.643606	1.55375
1426752_at	PHD finger protein 17	Phf17	PHD finger protein 17	323.293	392.467	387.714	590.174	603.205	520.773		0.00469197	0.0742821	0.643744	1.55341
1454840_at	Methylcrotonoyl-Coenzyme A carboxylase 2 (beta)	Mccc2	methylcrotonoyl-Coenzyme A carboxylase 2 (beta)	65.1317	67.8453	84.8657	107.473	107.285	123.522		0.00929054	0.104887	0.64397	1.55287
1426614_at	protein kinase C binding protein 1	Zmynd8	zinc finger, MYND-type containing 8	471.412	397.991	371.161	662.073	579.005	684.52		0.00721203	0.0917075	0.644249	1.55219
1418670_s_at		Hspg2	perlecan (heparan sulfate proteoglycan 2)	216.692	210.414	192.779	305.864	308.36	347.889		0.0012855	0.0405436	0.644295	1.55208
1460352_s_at	phosphatidylinositol 3 kinase, regulatory subunit, polypeptide 4, p150	Pik3r4	phosphatidylinositol 3 kinase, regulatory subunit, polypeptide 4, p150	19.3335	26.4506	21.2718	42.2151	28.6836	33.1696		0.0406116	0.224564	0.644345	1.55196
1448613_at	extracellular matrix protein 1	Ecm1	extracellular matrix protein 1	402.017	450.666	427.017	689.262	616.446	679.569		0.000804038	0.0329111	0.644595	1.55136
1429415_at	protein kinase C binding protein 1	Zmynd8	zinc finger, MYND-type containing 8	30.5145	38.5424	34.8591	52.3322	52.2589	56.553		0.00364411	0.0664639	0.644864	1.55072
1427985_at	RIKEN cDNA 9630042H07 gene	Spin4	spindlin family, member 4	129.484	101.965	125.566	164.996	205.966	182.575		0.0111837	0.115698	0.64497	1.55046
1438635_x_at	RIKEN cDNA B930041F14 gene	B930041F14Rik	RIKEN cDNA B930041F14 gene	17.4787	21.5019	22.7774	34.0816	29.5503	32.1194		0.00803927	0.0970795	0.644984	1.55043
1418084_at	neuropilin 1	Nrp1	neuropilin 1	398.625	394.045	394.855	645.057	557.198	636.675		0.000751249	0.0324599	0.64577	1.54854
1455627_at	procollagen, type VIII, alpha 1	Col8a1	collagen, type VIII, alpha 1	207.93	217.765	225.317	333.47	330.652	343.628		7.36151e-05	0.0131592	0.646006	1.54797
1440260_at	RIKEN cDNA A930007B11 gene	Ccdc58	coiled-coil domain containing 58	13.9033	11.4753	13.5421	15.7579	21.3582	23.1245		0.031357	0.197972	0.646087	1.54778
1416981_at	forkhead box O1	Foxo1	forkhead box O1	61.2595	79.1977	75.997	124.329	98.1757	112.03		0.0141031	0.128796	0.647032	1.54552
1421887_a_at	amyloid beta (A4) precursor-like protein 2	Aplp2	amyloid beta (A4) precursor-like protein 2	326.17	208.3	246.425	395.259	388.501	422.895		0.0275631	0.185259	0.647157	1.54522
1437891_at	fibroblast growth factor receptor substrate 2	Frs2	fibroblast growth factor receptor substrate 2	111.491	156.036	184.361	240.993	217.554	239.309		0.0399282	0.222626	0.647537	1.54431
1457712_at	Chromodomain helicase DNA binding protein 8	Chd8	chromodomain helicase DNA binding protein 8	7.53847	9.87864	10.52	11.2488	16.2702	15.6128		0.0498463	0.249009	0.647716	1.54389
1449982_at	interleukin 11	Il11	interleukin 11	16.7493	14.8447	15.2004	25.1909	26.2339	20.7927		0.00594191	0.0845709	0.647967	1.54329
1426750_at	filamin, beta	Flnb	filamin, beta	273.362	327.258	339.956	488.662	456.587	506.167		0.00404864	0.0703407	0.64804	1.54312
1430165_at	serine/threonine kinase 17b (apoptosis-inducing)	Stk17b	serine/threonine kinase 17b (apoptosis-inducing)	18.5031	20.0783	23.4362	32.4958	30.5148	32.6493		0.0038219	0.0679406	0.648312	1.54247
1422997_s_at	cytosolic acyl-CoA thioesterase 1	Acot1 : Acot2 : LOC100044830	acyl-CoA thioesterase 1 : acyl-CoA thioesterase 2 : similar to acyl-CoA thioesterase	29.302	31.7421	27.4314	56.3278	36.2123	43.8749		0.0360115	0.210783	0.648576	1.54184
1419486_at	forkhead box C1	Foxc1	forkhead box C1	64.7322	51.1839	70.6283	93.3739	96.1552	98.0568		0.0104672	0.112328	0.648656	1.54165
1424781_at	DNA segment, Chr 10, University of California at Los Angeles 1	Reep3	receptor accessory protein 3	145.199	187.557	212.614	273.542	304.937	261.815		0.0216512	0.162666	0.649023	1.54078
1427152_at	RIKEN cDNA 4732486I23 gene	Qser1	glutamine and serine rich 1	108.062	94.9118	115.283	159.618	162.92	167.674		0.00179478	0.0466922	0.649222	1.5403
1419674_a_at	dipeptidase 1 (renal)	Dpep1	dipeptidase 1 (renal)	29.9078	39.6339	29.9498	57.8546	45.2022	50.1117		0.0209397	0.160171	0.649556	1.53951
1442676_at	monoamine oxidase A	Maoa	monoamine oxidase A	134.021	160.91	164.568	251.86	199.811	255.282		0.0139751	0.128368	0.649971	1.53853
1423596_at	NIMA (never in mitosis gene a)-related expressed kinase 6	Nek6	NIMA (never in mitosis gene a)-related expressed kinase 6	169.544	133.685	129.496	237.949	178.789	248.83		0.0331627	0.202651	0.650158	1.53809
1456872_a_at	RIKEN cDNA D230010M03 gene	Harbi1	harbinger transposase derived 1	29.6226	37.1622	32.6438	52.5732	50.4617	49.7103		0.00307176	0.0601705	0.650944	1.53623
1417516_at	DNA-damage inducible transcript 3	Ddit3	DNA-damage inducible transcript 3	128.713	151.633	148.889	229.218	213.011	217.158		0.00155883	0.0443252	0.650961	1.53619
1418908_at	peptidylglycine alpha-amidating monooxygenase	Pam	peptidylglycine alpha-amidating monooxygenase	159.705	134.897	137.52	241.004	195.422	227.034		0.00645887	0.0872015	0.651316	1.53535
1437853_x_at	necdin	Ndn	necdin	20.003	20.8778	13.5094	24.6627	29.6505	29.1669		0.0421623	0.228865	0.651535	1.53484
1430692_a_at	Sel1 (suppressor of lin-12) 1 homolog (C. elegans)	Sel1l	sel-1 suppressor of lin-12-like (C. elegans)	35.5237	48.5798	47.1626	68.3376	63.9079	69.0623		0.013134	0.124675	0.652066	1.53359
1418553_at	rho/rac guanine nucleotide exchange factor (GEF) 18	Arhgef18	rho/rac guanine nucleotide exchange factor (GEF) 18	67.4303	89.3352	81.6871	134.416	125.019	106.02		0.0168795	0.141266	0.652483	1.53261
1450842_a_at	centromere autoantigen A	Cenpa	centromere protein A	91.9911	109.18	115.1	159.044	165.853	159.633		0.0033439	0.0630043	0.652737	1.53201
1423865_at	CDW92 antigen	Slc44a1	solute carrier family 44, member 1	262.763	230.1	200.307	353.59	323.929	383.821		0.00965642	0.107423	0.653108	1.53114
1454871_at	RNA binding motif protein 15B	Rbm15b	RNA binding motif protein 15B	68.7805	77.4359	81.6262	117.326	115.271	116.235		0.00108969	0.0373498	0.653159	1.53102
1442383_at	Transcribed locus			14.4661	18.1018	20.8038	29.1424	25.4969	27.0727		0.0180754	0.147385	0.653167	1.531
1452653_at	solute carrier family 25 (mitochondrial carrier, glutamate), member 22	Slc25a22	solute carrier family 25 (mitochondrial carrier, glutamate), member 22	24.0614	28.2428	39.0665	42.9631	45.31	51.6069		0.0438146	0.23307	0.653207	1.53091
1430062_at	RIKEN cDNA 1600002O04 gene	Hhipl1	hedgehog interacting protein-like 1	26.3332	30.3917	30.5513	47.8897	36.7187	48.9855		0.0159358	0.13686	0.653294	1.5307
1435700_at	Expressed sequence AI507121	Tln2	talin 2	30.6787	36.2458	29.6552	54.4351	45.3362	47.9996		0.00659543	0.087799	0.653577	1.53004
1460001_at	pyroglutamyl-peptidase I	Pgpep1	pyroglutamyl-peptidase I	38.429	51.9086	54.0948	70.9721	72.1696	77.5414		0.0174136	0.144151	0.654478	1.52793
1418045_at	inositol polyphosphate-1-phosphatase	Inpp1	inositol polyphosphate-1-phosphatase	46.2053	55.5437	58.9272	74.4215	91.8474	79.2306		0.0115053	0.117041	0.654487	1.52791
1423407_a_at	fibulin 2	Fbln2	fibulin 2	663.855	597.22	571.359	967.846	848.863	982.938		0.00275989	0.0574217	0.654523	1.52783
1417263_at	prostaglandin-endoperoxide synthase 2	Ptgs2	prostaglandin-endoperoxide synthase 2	17.7284	20.1141	18.5853	33.7427	24.542	27.9147		0.013872	0.127823	0.654619	1.52761
1455406_at	0 day neonate head cDNA, RIKEN full-length enriched library, clone:4833431M13 product:unknown EST, full insert sequence	Cask	calcium/calmodulin-dependent serine protein kinase (MAGUK family)	18.0007	25.8983	23.6853	34.0302	37.4228	31.7412		0.0223008	0.164813	0.654923	1.5269
1427232_at	serologically defined colon cancer antigen 33	Tshz1	teashirt zinc finger family member 1	104.709	111.432	132.053	177.532	172.696	181.356		0.00377773	0.0677433	0.655012	1.52669
1415857_at	embigin	Emb	embigin	241.263	225.372	256.162	363.647	353.251	386.04		0.000729796	0.032292	0.655338	1.52593
1435890_at	RIKEN cDNA 5730596K20 gene	Atl3	atlastin GTPase 3	218.913	276.96	316.647	413.099	450.05	375.855		0.0228507	0.16642	0.655785	1.52489
1425074_at	Werner syndrome homolog (human)	Wrn	Werner syndrome homolog (human)	15.3095	24.1061	18.2137	31.2293	28.9586	27.6756		0.0328452	0.201616	0.655895	1.52463
1456758_at	RIKEN cDNA 9930017N22 gene	9930017N22Rik	RIKEN cDNA 9930017N22 gene	17.8714	22.207	21.4805	34.4584	29.9235	29.4128		0.00734188	0.0923912	0.656316	1.52366
1428758_at	RIKEN cDNA 1810054O13 gene	Tmem86a	transmembrane protein 86A	120.229	115.032	116.845	180.496	191.461	164.38		0.000822131	0.0329797	0.656501	1.52323
1437900_at	RIKEN cDNA 4930523C07 gene	4930523C07Rik	RIKEN cDNA 4930523C07 gene	14.5999	13.7902	19.0556	22.6409	25.2902	24.2854		0.014891	0.132579	0.656992	1.52209
1424574_at	transmembrane emp24 protein transport domain containing 5	Tmed5	transmembrane emp24 protein transport domain containing 5	826.255	940.996	988.888	1621.77	1328.88	1242		0.0124889	0.121709	0.657374	1.52121
1448830_at	dual specificity phosphatase 1	Dusp1	dual specificity phosphatase 1	625.863	545.25	561.098	882.591	767.848	984.019		0.00748633	0.0935149	0.657521	1.52086
1436603_at	transducin (beta)-like 2	Tbl2	transducin (beta)-like 2	50.6022	63.6524	60.1738	97.2341	77.6017	90.4054		0.0119031	0.118819	0.657622	1.52063
1434644_at	transducin (beta)-like 1 X-linked	Tbl1x	transducin (beta)-like 1 X-linked	71.6124	80.2284	90.7456	111.809	118.729	138.34		0.0108072	0.114088	0.657631	1.52061
1436101_at	ring finger protein 24	Rnf24	ring finger protein 24	40.6405	49.4372	52.6649	70.9795	71.1179	74.9401		0.00605875	0.0853745	0.657686	1.52048
1451344_at	cDNA sequence BC025600	Tmem119	transmembrane protein 119	119.053	132.86	124.312	193.735	189.466	188.336		0.000222784	0.019538	0.658269	1.51914
1441976_at		5430434G16Rik	RIKEN cDNA 5430434G16 gene	14.1591	19.2583	18.9117	22.2026	25.7205	31.525		0.0429034	0.230747	0.658658	1.51824
1430353_at	RIKEN cDNA 4833409N03 gene	Glis3	GLIS family zinc finger 3	22.3854	28.5494	24.8116	39.5565	38.6887	36.7287		0.0046432	0.0741861	0.658814	1.51788
1418967_a_at	Suppression of tumorigenicity 7	St7	suppression of tumorigenicity 7	31.8035	41.3292	30.3199	51.682	50.8857	54.2971		0.0123525	0.12118	0.659501	1.5163
1438082_at	RIKEN cDNA 2310028N02 gene	Tmem206	transmembrane protein 206	46.1241	47.8315	43.7562	73.7439	70.2691	64.666		0.000855605	0.0332593	0.659922	1.51533
1451450_at	RIKEN cDNA 2010011I20 gene	2010011I20Rik	RIKEN cDNA 2010011I20 gene	31.9599	27.4664	38.9315	53.7848	53.3957	41.7697		0.0328872	0.201616	0.66034	1.51437
1428883_at	RIKEN cDNA 1110007C24 gene	Tmem57	transmembrane protein 57	290.18	271.739	282.511	407.009	409.35	462.308		0.000826964	0.0329797	0.660399	1.51424
1422996_at	mitochondrial acyl-CoA thioesterase 1	Acot2	acyl-CoA thioesterase 2	19.627	33.5192	23.6649	38.214	39.1712	38.9099		0.0487425	0.245988	0.660485	1.51404
1421066_at	Janus kinase 2	Jak2	Janus kinase 2	64.5084	65.8407	62.4673	99.4683	103.162	89.3		0.000846625	0.0332593	0.660488	1.51403
1438804_at	RIKEN cDNA 4921515A04 gene	2012-09-10	septin 10	22.4794	35.5797	31.4666	43.6723	51.3081	40.5453		0.0497393	0.248714	0.66058	1.51382
1425927_a_at	activating transcription factor 5	Atf5	activating transcription factor 5	795.066	687.037	716.495	1199.75	1005.15	1123.28		0.00357861	0.0656548	0.660601	1.51377
1439478_at	mitochondrial acyl-CoA thioesterase 1	Acot2	acyl-CoA thioesterase 2	275.55	248.172	223.957	398.497	361.292	371.695		0.0033097	0.0629177	0.660796	1.51333
1437414_at	zinc finger protein 217	Zfp217	zinc finger protein 217	62.4821	81.5177	88.2757	107.395	116.491	127.607		0.021788	0.16305	0.660825	1.51326
1418291_at	zinc finger protein 87	Zfp87	zinc finger protein 87	28.5097	23.0081	23.2881	34.5532	36.7004	41.9004		0.00985766	0.108681	0.661098	1.51263
1452198_at	F-box and leucine-rich repeat protein 10	Kdm2b	lysine (K)-specific demethylase 2B	53.122	79.5281	72.4183	102.274	112.924	94.8851		0.0321771	0.200362	0.661335	1.51209
1442858_at	pam, highwire, rpm 1	Mycbp2	MYC binding protein 2	8.70627	5.90818	7.3403	11.7838	10.0924	11.3208		0.0143155	0.129988	0.661347	1.51206
1420731_a_at	cysteine and glycine-rich protein 2	Csrp2	cysteine and glycine-rich protein 2	437.899	522.81	624.259	748.059	808.692	838.807		0.0172664	0.143222	0.661628	1.51142
1433968_a_at		Megf9	multiple EGF-like-domains 9	84.8597	117.403	139.681	170.46	183.036	163.22		0.0447221	0.234351	0.661763	1.51111
1428559_at	follicular lymphoma variant translocation 1	Kdsr	3-ketodihydrosphingosine reductase	66.3923	66.6474	84.5631	113.818	102.917	112.085		0.00821913	0.0982114	0.661767	1.51111
1452667_at	RAB2B, member RAS oncogene family	Rab2b	RAB2B, member RAS oncogene family	98.2407	153.192	150.136	212.513	208.258	185.894		0.0460183	0.238768	0.661929	1.51074
1436577_at	Cdc42 guanine nucleotide exchange factor (GEF) 9	Arhgef9	CDC42 guanine nucleotide exchange factor (GEF) 9	21.9091	30.6109	22.5791	40.1346	34.5561	38.7283		0.0219752	0.16355	0.662139	1.51026
1422473_at	phosphodiesterase 4B, cAMP specific	Pde4b	phosphodiesterase 4B, cAMP specific	143.999	193.853	207.444	271.907	281.789	269.726		0.0198469	0.155317	0.662232	1.51004
1428820_at	microtubule-associated protein, RP/EB family, member 1	Mapre1	microtubule-associated protein, RP/EB family, member 1	99.5931	139.756	143.744	175.704	212.729	189.705		0.0317991	0.199444	0.662633	1.50913
1431606_a_at	DNA segment, Chr 1, ERATO Doi 396, expressed	Angel2	angel homolog 2 (Drosophila)	11.9017	16.935	18.4806	23.1611	23.9706	24.2756		0.0338685	0.204729	0.66264	1.50912
1456312_x_at	gelsolin	Gsn	gelsolin	3411.23	2546.43	2845.28	4272.34	4612.26	4395.69		0.00900279	0.103418	0.662858	1.50862
1429070_at	RIKEN cDNA 4933440H19 gene	Naif1	nuclear apoptosis inducing factor 1	18.2843	14.6767	22.0427	26.9086	29.5845	26.486		0.0258563	0.178846	0.662862	1.50861
1448351_at	coronin, actin binding protein 1B	Coro1b	coronin, actin binding protein 1B	176.781	143.797	155.548	233.384	208.623	276.173		0.0157761	0.136351	0.662962	1.50838
1436039_at		Cmah	cytidine monophospho-N-acetylneuraminic acid hydroxylase	65.5814	63.6554	79.2858	107.205	110.993	96.2808		0.0069351	0.0893206	0.663073	1.50813
1435110_at	unc-5 homolog B (C. elegans)	Unc5b	unc-5 homolog B (C. elegans)	102.859	121.032	160.018	204.207	189.978	184.624		0.0322904	0.200673	0.663274	1.50767
1417822_at	DNA segment, Chr 17, human D6S56E 5	D17H6S56E-5	DNA segment, Chr 17, human D6S56E 5	49.5387	34.0158	41.1346	66.1651	57.4541	64.2882		0.0228096	0.166367	0.663567	1.50701
1423819_s_at	ADP-ribosylation factor-like 6 interacting protein 1	Arl6ip1	ADP-ribosylation factor-like 6 interacting protein 1	346.582	338.307	386.434	525.083	558.192	530.485		0.000801905	0.0329111	0.663867	1.50633
1454798_at	RIKEN cDNA B930007L02 gene			73.2492	67.1121	81.1413	113.986	112.685	106.931		0.00210884	0.0504609	0.663973	1.50609
1419276_at	ectonucleotide pyrophosphatase/phosphodiesterase 1	Enpp1	ectonucleotide pyrophosphatase/phosphodiesterase 1	211.619	258.843	317.195	379.127	389.699	417.246		0.024666	0.174044	0.664089	1.50582
1430128_a_at	deleted in polyposis 1-like 1	Reep6	receptor accessory protein 6	34.7717	50.3079	39.6401	68.3373	57.0996	62.3306		0.0251592	0.1762	0.664224	1.50552
1419647_a_at	immediate early response 3	Ier3	immediate early response 3	446.481	528.55	539.211	811.697	669.542	797.329		0.00888714	0.102523	0.664558	1.50476
1423686_a_at	RIKEN cDNA 1110020C13 gene	Prr13	proline rich 13	517.087	427.704	410.397	726.22	615.617	697.33		0.00904413	0.103705	0.664579	1.50471
1452413_at	RIKEN cDNA C230081A13 gene	C230081A13Rik	RIKEN cDNA C230081A13 gene	13.8364	13.3522	10.2456	19.6587	16.2534	20.4008		0.0397788	0.222301	0.664754	1.50431
1420631_a_at	bladder cancer associated protein homolog (human)	Blcap	bladder cancer associated protein homolog (human)	213.919	182.817	186.527	302.166	254.443	320.348		0.00880797	0.10221	0.665098	1.50354
1423585_at	insulin-like growth factor binding protein 7	Igfbp7	insulin-like growth factor binding protein 7	15.4344	12.5354	16.9861	24.1518	20.7809	22.6353		0.0142913	0.129988	0.665344	1.50298
1440153_at				35.8477	47.9429	44.7496	56.7513	67.1501	69.2913		0.0186412	0.150259	0.665347	1.50297
1440984_at	RIKEN cDNA 5830435C13 gene	Baz2b	bromodomain adjacent to zinc finger domain, 2B	17.3773	22.3875	23.5427	28.9797	30.6901	35.4002		0.02082	0.159754	0.665904	1.50172
1433737_at	RIKEN cDNA 4732477C12 gene	LOC677213 : Uhmk1	similar to U2AF homology motif (UHM) kinase 1 : U2AF homology motif (UHM) kinase 1	181.268	207.503	220.693	308.319	306.03	300.343		0.00221595	0.0513531	0.666306	1.50081
1437503_a_at	scotin gene	Shisa5	shisa homolog 5 (Xenopus laevis)	726.836	618.727	620.609	1011.55	916.343	1022.74		0.00304968	0.060056	0.666356	1.5007
1429313_at	receptor tyrosine kinase-like orphan receptor 1	Ror1	receptor tyrosine kinase-like orphan receptor 1	31.4344	37.8863	44.5033	57.778	57.7056	55.2372		0.0149866	0.132971	0.666726	1.49987
1454738_x_at	peroxisomal biogenesis factor 6	Pex6	peroxisomal biogenesis factor 6	79.1147	108.657	105.253	153.543	141.434	143.865		0.0164809	0.13947	0.667723	1.49763
1449579_at	Sh3 domain YSC-like 1	Sh3yl1	Sh3 domain YSC-like 1	27.0821	38.4702	37.5925	46.8121	51.863	55.7863		0.0291404	0.19102	0.66777	1.49752
1423252_at	hepatoma-derived growth factor, related protein 3	Hdgfrp3	hepatoma-derived growth factor, related protein 3	14.7105	11.38	18.8187	21.666	24.3017	21.2472		0.0490648	0.246938	0.668144	1.49668
1452762_at	RIKEN cDNA 8430436O14 gene	Rbms3	RNA binding motif, single stranded interacting protein	78.8713	109.845	83.29	122.723	142.486	141.672		0.0223611	0.164938	0.668517	1.49585
1448507_at	EF hand domain containing 1	Efhd1	EF hand domain containing 1	184.979	233.879	260.168	340.87	320.871	353.479		0.0170841	0.142449	0.668846	1.49511
1418678_at	hyaluronan synthase 2	Has2	hyaluronan synthase 2	299.352	357.076	386.263	503.693	496.672	557.538		0.00835281	0.0990154	0.669292	1.49412
1458469_at	Casitas B-lineage lymphoma b	Cblb	Casitas B-lineage lymphoma b	19.211	13.9143	13.9103	24.678	21.5674	23.8862		0.0234948	0.168912	0.670676	1.49103
1456319_at				11.3587	10.0004	14.1611	17.2844	18.9626	16.6781		0.0198545	0.155317	0.67114	1.49
1447864_s_at	DNA segment, Chr 1, ERATO Doi 251, expressed	Pogk	pogo transposable element with KRAB domain	32.2421	50.7645	45.6477	67.4545	64.5512	59.4879		0.0432526	0.231807	0.671847	1.48843
1429275_at	RIKEN cDNA 5830448L21 gene			12.1317	10.8313	12.4685	14.9972	18.3068	19.3899		0.0159723	0.136927	0.672401	1.48721
1437271_at	B-cell stimulating factor 3	Clcf1	cardiotrophin-like cytokine factor 1	67.177	102.331	104.266	137.785	128.585	140.234		0.0468994	0.240551	0.67332	1.48518
1451413_at	calpastatin	Cast	calpastatin	291.808	393.152	426.055	562.061	516.553	567.952		0.0271087	0.183846	0.674746	1.48204
1434986_a_at	Sec61 alpha 1 subunit (S. cerevisiae)	Sec61a1	Sec61 alpha 1 subunit (S. cerevisiae)	216.01	320.424	298.99	428.325	385.379	422.908		0.0324112	0.200847	0.675574	1.48022
1435625_at	ectonucleoside triphosphate diphosphohydrolase 7	Entpd7	ectonucleoside triphosphate diphosphohydrolase 7	13.5747	19.9448	15.3354	19.0187	23.8645	27.8015		0.0492951	0.247425	0.691166	1.44683
1429247_at	annexin A6	Anxa6	annexin A6	11.8418	11.3119	12.5172	8.19694	19.2931	24.1178		0.00730263	0.0921934	0.691191	1.44678
1440558_at	ATPas, class II, type 9B	Atp9b	ATPase, class II, type 9B	9.76939	11.0832	15.9639	21.1036	18.7986	11.8511		0.0169352	0.141608	0.711386	1.40571
1443721_x_at	cDNA sequence BC019206	Sbno2	strawberry notch homolog 2 (Drosophila)	13.8737	12.1992	16.5623	15.1155	21.5031	22.1908		0.0318783	0.199546	0.724972	1.37936
1460251_at	Fas (TNF receptor superfamily member)	Fas	Fas (TNF receptor superfamily member 6)	9.38802	19.3203	12.3714	17.9796	16.3793	21.1762		0.0322667	0.200598	0.739707	1.35189
1431239_at	non-POU-domain-containing, octamer binding protein	Nono	non-POU-domain-containing, octamer binding protein	9.25208	9.63863	9.78335	4.73596	15.227	18.4117		0.00476017	0.075023	0.747213	1.33831
1449423_at	microtubule associated serine/threonine kinase 1	Mast1	microtubule associated serine/threonine kinase 1	10.5613	20.2769	18.3432	11.6347	18.8786	12.3119		0.0142384	0.129783	1.14842	0.87076
1447711_x_at		4933412E12Rik	RIKEN cDNA 4933412E12 gene	12.528	15.433	5.58897	13.1509	7.7285	6.19718		0.044253	0.233692	1.23908	0.807052
1422663_at	origin recognition complex, subunit 1-like (S.cereviaiae)	Orc1l	origin recognition complex, subunit 1-like (S.cereviaiae)	7.02884	16.8008	20.6487	11.7887	11.9192	9.60616		0.0218374	0.163163	1.33512	0.748994
1437942_x_at	epsilon-tubulin 1	Tube1	epsilon-tubulin 1	9.17348	22.8478	19.4999	10.4863	15.386	12.3877		0.0446872	0.234351	1.3466	0.742609
1430571_s_at	armadillo repeat containing 6	Armc6	armadillo repeat containing 6	31.5932	43.2213	33.7207	20.5037	29.3511	24.5115		0.0440538	0.233326	1.45947	0.685181
1424816_at	cat eye syndrome chromosome region, candidate 5 homolog (human)	Cecr5	cat eye syndrome chromosome region, candidate 5 homolog (human)	38.6474	31.4708	27.9115	24.5444	22.621	19.3037		0.0487227	0.245988	1.47482	0.678051
1436434_at	hypothetical protein 9230110J10	E2f2	E2F transcription factor 2	257.086	209.185	221.516	195.336	135.862	131.814		0.0438202	0.23307	1.48547	0.67319
1441263_a_at	RIKEN cDNA A930005H10 gene	A930005H10Rik	RIKEN cDNA A930005H10 gene	140.113	145.582	132.337	110.846	77.3566	93.0609		0.0194452	0.153389	1.48627	0.672827
1439623_at	Transcribed locus			43.4677	44.4231	50.7195	29.8847	38.4397	24.9252		0.0381472	0.217724	1.48644	0.672747
1460344_at	RIKEN cDNA 2310033F14 gene	Pbxip1	pre-B-cell leukemia transcription factor interacting protein 1	780.411	809.733	805.939	522.781	461.75	625.179		0.0102572	0.111244	1.48852	0.671809
1436851_at	protein kinase N1	Pkn1 : Ptger1	protein kinase N1 : prostaglandin E receptor 1 (subtype EP1)	74.162	77.8821	86.9162	48.6003	46.5938	65.0159		0.0235268	0.169048	1.49155	0.670446
1424819_a_at	expressed sequence AI114950	Ric8	resistance to inhibitors of cholinesterase 8 homolog (C. elegans)	132.194	113.966	110.861	69.0972	76.1088	93.1159		0.0167895	0.141009	1.49806	0.667529
1423520_at	lamin B1	Lmnb1	lamin B1	66.6848	77.4191	77.0481	53.6702	45.7808	47.9851		0.00397329	0.0695361	1.49999	0.666673
1460125_at	Titin	Ccdc141	coiled-coil domain containing 141	545.58	563.924	535.325	337.345	367.386	391.41		0.000872812	0.0335511	1.50056	0.666417
1418776_at	RIKEN cDNA 5830443L24 gene	Gbp8	guanylate-binding protein 8	147.099	167.527	184.397	116.515	120.103	95.8915		0.0134302	0.126102	1.50078	0.666322
1422743_at	phosphorylase kinase alpha 1	Phka1	phosphorylase kinase alpha 1	94.961	104.554	96.4288	51.6808	65.9992	79.4412		0.0303217	0.195461	1.50133	0.666076
1417930_at		Nab2	Ngfi-A binding protein 2	141.264	144.658	132.252	95.1372	88.0989	95.1908		0.000395814	0.024931	1.50192	0.665816
1425153_at	myosin, heavy polypeptide 2, skeletal muscle, adult	Myh2	myosin, heavy polypeptide 2, skeletal muscle, adult	47.1778	46.2072	39.6326	31.3112	31.1247	26.1227		0.00732072	0.0922266	1.50203	0.665766
1452771_s_at	acyl-CoA synthetase long-chain family member 3	Acsl3	acyl-CoA synthetase long-chain family member 3	982.826	1027.65	1039.4	673.55	679.534	676.362		1.92061e-05	0.00844213	1.50281	0.665419
1448959_at	NADH dehydrogenase (ubiquinone) Fe-S protein 4	Ndufs4	NADH dehydrogenase (ubiquinone) Fe-S protein 4	1048.24	879.677	857.668	642.105	567.702	643.106		0.00578806	0.0832223	1.50336	0.665179
1429104_at	RIKEN cDNA 0610025L06 gene	Limd2	LIM domain containing 2	27.1403	32.4337	31.5111	17.64	23.2741	19.6211		0.0135426	0.126595	1.50467	0.664599
1451409_at	RIKEN cDNA 2210021J22 gene	2210021J22Rik	RIKEN cDNA 2210021J22 gene	67.3656	53.8435	51.0758	32.3595	38.0164	43.9902		0.0287768	0.189883	1.50643	0.663819
1460683_at		Tead4	TEA domain family member 4	160.591	142.947	139.669	102.073	82.5853	109.319		0.0118422	0.118576	1.50762	0.663296
1452034_at	RIKEN cDNA D030028O16 gene	Prepl	prolyl endopeptidase-like	140.176	167.411	157.779	108.261	97.1662	103.117		0.00254431	0.0550005	1.50826	0.663015
1438630_x_at	methionine adenosyltransferase II, alpha	Mat2a	methionine adenosyltransferase II, alpha	2604.92	2486.84	2678.85	1418.76	2128.56	1602.26		0.0252219	0.176395	1.50898	0.6627
1429946_at	RIKEN cDNA 2610301F02 gene	Ccdc141	coiled-coil domain containing 141	76.5983	59.0385	61.6651	33.323	50.7604	46.618		0.0499776	0.24945	1.50956	0.662444
1437523_s_at	RIKEN cDNA 5430420E18 gene	Sgcg	sarcoglycan, gamma (dystrophin-associated glycoprotein)	446.479	476.344	536.606	345.536	286.114	334.946		0.00655344	0.0874578	1.50986	0.662311
1434210_s_at	leucine-rich repeats and immunoglobulin-like domains 1	Lrig1	leucine-rich repeats and immunoglobulin-like domains 1	142.878	151.623	168.657	100.775	97.1337	108.813		0.00222539	0.0513758	1.51002	0.662241
1416667_at	phenylalkylamine Ca2+ antagonist (emopamil) binding protein	Ebp	phenylalkylamine Ca2+ antagonist (emopamil) binding protein	738.92	614.238	618.65	485.44	390.806	429.032		0.00906646	0.103836	1.51064	0.66197
1420961_a_at	influenza virus NS1A binding protein	Ivns1abp	influenza virus NS1A binding protein	105.155	141.434	129.61	96.8049	83.2788	68.9074		0.034731	0.206806	1.51089	0.66186
1426908_at	UDP-N-acetyl-alpha-D-galactosamine: polypeptide N-acetylgalactosaminyltransferase 7	Galnt7	UDP-N-acetyl-alpha-D-galactosamine: polypeptide N-acetylgalactosaminyltransferase 7	62.1166	74.065	72.325	34.3525	51.9123	51.7369		0.0443712	0.233919	1.5109	0.661858
1450107_a_at	renin binding protein	Renbp	renin binding protein	96.609	85.6785	88.7368	62.5529	59.4311	57.3132		0.000705648	0.0320371	1.51159	0.661554
1453119_at	RIKEN cDNA 4933428L19 gene	Otud1	OTU domain containing 1	270.319	297.715	283.912	146.792	219.235	196.837		0.0254654	0.177726	1.51359	0.66068
1429052_at	protein tyrosine phosphatase, receptor type, D	Ptprd	protein tyrosine phosphatase, receptor type, D	185.278	207.469	181.134	106.726	145.996	126.366		0.0134938	0.126476	1.51384	0.660571
1453771_at	GULP, engulfment adaptor PTB domain containing 1	Gulp1	GULP, engulfment adaptor PTB domain containing 1	239.1	276.263	306.404	178.24	186.618	177.888		0.0050922	0.0779943	1.51409	0.660461
1448559_at	flotillin 1	Flot1	flotillin 1	196.488	217.888	178.619	122.725	149.383	119.32		0.0101646	0.110856	1.51495	0.660087
1418068_at		Ndufa10	NADH dehydrogenase (ubiquinone) 1 alpha subcomplex 10	31.1522	27.7346	29.1196	23.6611	15.5969	18.8334		0.0265976	0.18135	1.51497	0.660081
1431892_a_at	phospholipase C, delta 3	Plcd3	phospholipase C, delta 3	49.2296	55.6986	62.5302	34.7891	32.4664	43.2667		0.0194488	0.153389	1.51516	0.659998
1449055_x_at	poly(rC) binding protein 4	Pcbp4	poly(rC) binding protein 4	116.916	157.311	125.083	79.1443	87.2198	97.108		0.0187177	0.150448	1.51557	0.659818
1451987_at	arrestin, beta 2	Arrb2	arrestin, beta 2	18.5411	23.3534	20.8792	15.0186	15.8404	10.5203		0.0416213	0.227674	1.51703	0.659182
1434362_at	Expressed sequence AW550831			101.125	102.721	113.725	76.9655	71.8697	60.3946		0.00652909	0.0873553	1.51781	0.658844
1424223_at	RIKEN cDNA 1700020C11 gene	1700020C11Rik	RIKEN cDNA 1700020C11 gene	71.1612	63.3483	78.2379	41.0385	47.8375	51.2696		0.00960264	0.107138	1.51805	0.658741
1426108_s_at	calcium channel, voltage-dependent, beta 1 subunit	Cacnb1	calcium channel, voltage-dependent, beta 1 subunit	225.607	268.404	217.344	159.774	153.264	155.552		0.00334513	0.0630043	1.51807	0.658729
1454752_at	Similar to hypothetical protein FLJ30829; RNA-binding region (RNP1, RRM) containing 6	Rbm24	RNA binding motif protein 24	787.449	662.602	672.453	453.525	543.344	401.118		0.0153538	0.134473	1.51826	0.65865
1434723_at	RIKEN cDNA E130307A14 gene	E130307A14Rik	RIKEN cDNA E130307A14 gene	31.867	21.6498	24.3806	17.0746	19.6271	14.5977		0.0448559	0.234864	1.51848	0.658552
1425050_at	RIKEN cDNA 2610034N03 gene	Isoc1	isochorismatase domain containing 1	137.913	150.776	138.313	96.2211	92.4999	92.1357		0.000206821	0.019538	1.52036	0.657741
1424594_at		Samd4	sterile alpha motif domain containing 4	586.594	509.753	499.378	345.531	339.631	363.947		0.00158445	0.0445873	1.52103	0.657449
1451922_at	cDNA sequence BC020188	Lman1l	lectin, mannose-binding 1 like	70.1553	73.398	80.5734	46.0944	50.8915	50.268		0.00121999	0.0394023	1.52204	0.657012
1436805_at	RIKEN cDNA 2810457I06 gene	Ubash3b	ubiquitin associated and SH3 domain containing, B	96.0194	106.738	126.992	73.5068	73.8414	69.2985		0.00790331	0.0963748	1.52206	0.657004
1450967_at	RIKEN cDNA 4933428I03 gene	Ptplad2	protein tyrosine phosphatase-like A domain containing 2	62.4827	72.5546	89.0173	45.7668	49.2665	52.056		0.0195843	0.153997	1.52326	0.656489
1429961_at	RIKEN cDNA 1700021C14 gene	1700021C14Rik	RIKEN cDNA 1700021C14 gene	26.3185	22.6397	22.245	13.1775	20.3087	13.2213		0.0453218	0.236531	1.52445	0.655974
1431032_at	amylo-1,6-glucosidase, 4-alpha-glucanotransferase	Agl	amylo-1,6-glucosidase, 4-alpha-glucanotransferase	277.812	300.522	336.72	181.266	253.682	164.9		0.0371717	0.214799	1.52548	0.655533
1423238_at	integrin beta 1 binding protein 2	Itgb1bp2	integrin beta 1 binding protein 2	1955.49	1463.52	1366.65	1099.34	959.058	1078.35		0.0249845	0.17538	1.52568	0.655446
1416825_at	syntrophin, acidic 1	Snta1	syntrophin, acidic 1	195.825	170.928	170.163	137.089	104.555	109.588		0.0108331	0.11415	1.52866	0.654166
1449001_at	isovaleryl coenzyme A dehydrogenase	Ivd	isovaleryl coenzyme A dehydrogenase	77.4916	89.731	80.0757	46.7507	61.1883	53.7925		0.00872047	0.101532	1.52907	0.653994
1426968_a_at	retinol dehydrogenase 10 (all-trans)	Rdh10	retinol dehydrogenase 10 (all-trans)	414.051	363.731	302.791	274.098	207.019	225.165		0.0261836	0.180141	1.52994	0.653619
1416555_at	etoposide induced 2.4 mRNA	Ei24	etoposide induced 2.4 mRNA	899.31	802.013	831.436	568.617	541.382	544.836		0.000334064	0.0231087	1.53052	0.653373
1435703_at	RIKEN cDNA 2810457I06 gene	LOC677224 : Ubash3b	similar to RIKEN cDNA 2810457I06 : ubiquitin associated and SH3 domain containing, B	121.778	111.659	126.06	79.8013	78.4603	76.6133		0.000364395	0.0241777	1.53059	0.653343
1416105_at	nicotinamide nucleotide transhydrogenase	Nnt	nicotinamide nucleotide transhydrogenase	307.844	334.976	315.335	229.046	207.777	188.76		0.00218916	0.0511073	1.53162	0.652905
1432073_at	RIKEN cDNA 1700113I22 gene	1700113I22Rik	RIKEN cDNA 1700113I22 gene	445.317	387.132	375.308	271.147	257.248	259.181		0.00152226	0.043823	1.53351	0.652098
1449271_a_at	heme binding protein 2	Hebp2	heme binding protein 2	124.308	141.022	162.645	94.5903	88.4846	95.9817		0.00662616	0.0879373	1.53365	0.652039
1443702_at	microtubule-associated protein 4	Mtap4	microtubule-associated protein 4	1278.28	1002.15	912.287	643.844	613.709	824.206		0.0349938	0.207218	1.53367	0.652033
1448118_a_at	cathepsin D	Ctsd	cathepsin D	1588.1	1289.29	1271.69	962.396	922.798	819.732		0.00796622	0.0966463	1.5339	0.651935
1430656_a_at	RIKEN cDNA 2210409M21 gene	Asnsd1	asparagine synthetase domain containing 1	522.206	563.147	518.058	345.268	302.167	397.867		0.00663355	0.0879373	1.53392	0.651924
1436320_at	CDNA clone IMAGE:1328649			59.6943	55.583	57.6859	34.059	41.4858	37.1972		0.0020759	0.0501175	1.53415	0.651827
1435438_at	SRY-box containing gene 8	Sox8	SRY-box containing gene 8	113.091	124.715	111.542	63.4354	83.6842	80.4949		0.00966974	0.107468	1.53482	0.651541
1422744_at	phosphorylase kinase alpha 1	Phka1	phosphorylase kinase alpha 1	32.4585	37.4545	28.8792	16.4038	26.0056	21.8896		0.0456418	0.237745	1.53645	0.650851
1433464_at	importin 13	Ipo13	importin 13	160.57	120.102	106.837	73.5345	93.0671	85.3992		0.0393557	0.22121	1.53773	0.65031
1460291_at	cyclin-dependent kinase 6	Cdk6	cyclin-dependent kinase 6	13.4305	16.7538	17.4832	9.06239	12.3916	9.53173		0.0267577	0.18218	1.53837	0.65004
1448660_at	Rho GDP dissociation inhibitor (GDI) gamma	Arhgdig	Rho GDP dissociation inhibitor (GDI) gamma	125.481	111.134	102.872	76.5664	66.9839	77.08		0.00431752	0.0721107	1.53872	0.649893
1460426_at	RIKEN cDNA 9430063L05 gene	Pde4dip	phosphodiesterase 4D interacting protein (myomegalin)	274.706	235.592	221.606	138.167	153.411	183.838		0.0144497	0.130519	1.5395	0.649561
1427689_a_at	TNFAIP3 interacting protein 1	Tnip1	TNFAIP3 interacting protein 1	194.475	170.513	181.411	115.42	116.022	123.401		0.000590819	0.029227	1.53984	0.649419
1455717_s_at	Dishevelled associated activator of morphogenesis 2	Daam2	dishevelled associated activator of morphogenesis 2	31.9154	34.0539	31.9191	24.0186	15.3718	24.0793		0.0395228	0.221847	1.54228	0.648389
1416641_at	ligase I, DNA, ATP-dependent	Lig1	ligase I, DNA, ATP-dependent	72.77	55.1268	64.4671	37.3074	49.5451	37.8292		0.0235551	0.169154	1.54284	0.648156
1417622_at	solute carrier family 12, member 2	Slc12a2	solute carrier family 12, member 2	1831.3	1248.16	1213.89	886.61	868.518	1026.05		0.0426051	0.229662	1.54372	0.647786
1451270_at	dual specificity phosphatase 18	Dusp18	dual specificity phosphatase 18	115.474	136.427	130.151	77.3995	75.8213	94.2472		0.00687631	0.0891356	1.54385	0.647733
1425745_a_at	transforming, acidic coiled-coil containing protein 2	Tacc2	transforming, acidic coiled-coil containing protein 2	452.579	337.626	314.066	254.934	197.38	262.929		0.0406322	0.224564	1.54391	0.647705
1421410_a_at	proline-serine-threonine phosphatase-interacting protein 2	Pstpip2	proline-serine-threonine phosphatase-interacting protein 2	167.838	164.544	174.037	101.678	127.13	99.1883		0.00545586	0.0804963	1.54398	0.647676
1422909_at	SMC6 structural maintenance of chromosomes 6-like 1 (yeast)	Smc6	structural maintenance of chromosomes 6	31.522	40.2027	39.751	27.1905	26.6251	18.3802		0.0415046	0.227468	1.54407	0.647638
1435265_at	Transcribed locus			122.118	117.712	105.53	69.0877	77.6358	76.937		0.00167025	0.0457731	1.54413	0.647616
1426562_a_at	olfactomedin 1	Olfm1	olfactomedin 1	79.6427	59.832	71.7232	48.3776	44.6699	43.7236		0.00856285	0.100528	1.54417	0.647597
1448541_at	kinesin 2	Klc1	kinesin light chain 1	35.3536	35.2432	35.4666	17.896	21.8542	28.9034		0.0308309	0.197257	1.54491	0.647288
1415698_at	golgi phosphoprotein 2	Golm1	golgi membrane protein 1	79.5812	73.7711	79.9442	48.3524	56.8019	45.7078		0.00330756	0.0629177	1.54642	0.646654
1424450_at	G protein-coupled receptor, family C, group 5, member C	Gprc5c	G protein-coupled receptor, family C, group 5, member C	95.0693	99.1913	89.4232	57.8552	53.22	72.0488		0.00948247	0.106359	1.54914	0.645521
1423441_at	transcription factor B2, mitochondrial	Tfb2m	transcription factor B2, mitochondrial	553.645	456.368	513.494	296.185	391.398	295.35		0.0151777	0.133954	1.54996	0.645178
1452670_at	myosin, light polypeptide 9, regulatory	Myl9	myosin, light polypeptide 9, regulatory	379.642	421.582	403.993	267.638	247.092	262.636		0.000350942	0.0236463	1.55039	0.645001
1424615_at	FGF receptor activating protein 1	Pgap2	post-GPI attachment to proteins 2	102.438	103.584	110.257	64.8329	70.0198	69.043		0.00018281	0.0181978	1.55119	0.644668
1440008_at	RIKEN cDNA 2310043L19 gene	2310043L19Rik	RIKEN cDNA 2310043L19 gene	133.523	140.8	101.81	75.5864	90.2587	76.5615		0.0199928	0.155765	1.55166	0.644471
1428317_at		Fundc2	FUN14 domain containing 2	65.902	48.7449	47.9741	38.2922	35.9068	30.5622		0.0245046	0.173227	1.5523	0.644205
1419077_at	membrane protein, palmitoylated 3 (MAGUK p55 subfamily member 3)	Mpp3	membrane protein, palmitoylated 3 (MAGUK p55 subfamily member 3)	38.5968	47.0337	48.2985	33.793	26.5093	25.9261		0.0160243	0.13725	1.55319	0.643837
1424634_at	transcription elongation factor A (SII)-like 1	Tceal1	transcription elongation factor A (SII)-like 1	61.1285	59.1168	62.4283	36.0809	47.223	34.169		0.0111742	0.115698	1.55503	0.643075
1438325_at	ecotropic viral integration site 1	Mecom	MDS1 and EVI1 complex locus	34.4948	34.379	38.8771	21.1572	28.8739	19.2602		0.0241712	0.171875	1.55504	0.643069
1455704_at	RIKEN cDNA 4931440N07 gene	Xkr8	X Kell blood group precursor related family member 8 homolog	39.2469	42.5194	45.1189	35.7862	24.932	20.8354		0.0468176	0.240446	1.55585	0.642736
1424917_a_at	DNA segment, Chr 11, ERATO Doi 498, expressed	Wipi1	WD repeat domain, phosphoinositide interacting 1	89.8185	113.013	117.83	72.8223	63.3812	69.8816		0.00964511	0.107423	1.55597	0.642686
1452946_a_at	RIKEN cDNA 3222401M22 gene	Rftn2	raftlin family member 2	93.3242	79.1293	65.8172	53.3067	53.7569	46.0454		0.0181964	0.148054	1.55622	0.642584
1449682_s_at	RIKEN cDNA 2410129E14 gene	Tubb2a-ps2 : Tubb2b	tubulin, beta 2a, pseudogene 2 : tubulin, beta 2B	463.742	646.288	582.499	403.708	300.478	383.356		0.030046	0.194675	1.55629	0.642554
1449141_at	RIKEN cDNA 2410043F08 gene	Fblim1	filamin binding LIM protein 1	92.5038	86.6629	84.556	59.9024	58.3483	51.1381		0.00134725	0.0411468	1.55691	0.642299
1431297_a_at	RIKEN cDNA 4933436C20 gene	4933436C20Rik	RIKEN cDNA 4933436C20 gene	29.334	44.1781	35.808	21.3782	23.9929	24.8416		0.0272201	0.184251	1.55698	0.642268
1423893_x_at	amyloid beta (A4) precursor protein-binding, family B, member 1	Apbb1	amyloid beta (A4) precursor protein-binding, family B, member 1	52.2172	49.6538	49.4278	28.0498	37.07	32.0399		0.00551068	0.0809268	1.55722	0.642171
1436385_at	hypothetical protein 9330160A12	Ganc	glucosidase, alpha; neutral C	14.0747	14.2686	16.9812	8.71321	10.1786	10.2093		0.0052237	0.0790467	1.55748	0.642062
1433783_at	LIM domain binding 3	Ldb3	LIM domain binding 3	950.993	767.563	827.109	552.592	555.625	526.071		0.00251789	0.0547351	1.55766	0.641988
1455372_at	Cytoplasmic polyadenylation element binding protein 3	Cpeb3	cytoplasmic polyadenylation element binding protein 3	89.7746	124.209	100.062	56.636	60.9861	83.9627		0.0433594	0.231923	1.55788	0.641896
1455596_a_at	cDNA sequence BC029214	BC029214	cDNA sequence BC029214	98.2962	94.6943	101.596	51.4114	61.0512	76.6026		0.0176449	0.145119	1.55812	0.641799
1434190_at	spermine synthase	Sms	spermine synthase	246.257	251.971	246.341	128.306	194.218	154.866		0.0187651	0.150462	1.55967	0.641163
1415834_at	dual specificity phosphatase 6	Dusp6	dual specificity phosphatase 6	364.317	362.504	388.95	212.523	250.369	252.049		0.00174814	0.0460332	1.56065	0.64076
1448717_at	glutaryl-Coenzyme A dehydrogenase	Gcdh	glutaryl-Coenzyme A dehydrogenase	98.4328	111.778	106.784	73.0045	63.7614	66.2579		0.0012434	0.0397534	1.56137	0.640464
1449307_at	RIKEN cDNA 2810427I04 gene	Dbndd1	dysbindin (dystrobrevin binding protein 1) domain containing 1	26.8155	33.9248	25.8098	23.1012	17.1932	15.1333		0.0401384	0.223381	1.56149	0.640413
1450111_a_at	nudix (nucleoside diphosphate linked moiety X)-type motif 8	Nudt8	nudix (nucleoside diphosphate linked moiety X)-type motif 8	153.69	163.541	168.136	99.143	100.223	111.406		0.000615101	0.0293996	1.56181	0.640284
1426254_at	beta-amyloid binding protein precursor	Tm2d1	TM2 domain containing 1	906.717	695.456	729.241	482.895	490.915	518.815		0.00650693	0.087332	1.56196	0.640222
1450961_a_at	hypothetical LOC331528	Tceal3 : Tceal5 : Tceal6	transcription elongation factor A (SII)-like 3 : transcription elongation factor A (SII)-like 5 : transcription elongation factor A (SII)-like 6	47.2235	32.0235	34.603	23.6342	25.4062	23.7063		0.0230434	0.167097	1.56502	0.63897
1425658_at	CD109 antigen	Cd109	CD109 antigen	36.86	54.5039	59.3106	31.2107	30.9073	34.1347		0.0459172	0.238461	1.56541	0.638812
1419470_at	guanine nucleotide binding protein, beta 4	Gnb4	guanine nucleotide binding protein (G protein), beta 4	66.4593	67.9496	61.4242	41.3609	37.6479	45.9685		0.00229594	0.0517235	1.56695	0.638183
1439610_at	Transcribed locus	Rab27b	RAB27b, member RAS oncogene family	50.1781	69.7219	67.6479	44.3433	35.0332	40.2286		0.0239486	0.170972	1.56806	0.637731
1434511_at	phosphorylase kinase beta	Phkb	phosphorylase kinase beta	819.652	690.323	654.834	463.518	392.345	523.473		0.0135877	0.126706	1.56946	0.637163
1448883_at	legumain	Lgmn	legumain	218.237	219.81	268.861	162.806	162.837	124.682		0.0155436	0.135263	1.56978	0.637033
1457977_at	RIKEN cDNA 2310005N01 gene	Meaf6	MYST/Esa1-associated factor 6	23.2822	32.0854	28.5434	21.2293	17.9431	14.2801		0.0372494	0.215012	1.56983	0.637013
1448171_at	seven in absentia 2	Siah2	seven in absentia 2	203.595	191.641	179.527	106.177	124.733	135.198		0.00468421	0.0742821	1.56993	0.636971
1439615_at	giant axonal neuropathy	Gan	giant axonal neuropathy	240.795	255.448	268.667	153.024	156.802	177.156		0.00121043	0.0393176	1.57072	0.636652
1454750_a_at	cDNA sequence BC057552	Dcaf15	DDB1 and CUL4 associated factor 15	79.6109	83.1446	75.2676	38.4519	51.4534	61.5833		0.0286248	0.18962	1.57123	0.636445
1455404_at	junctophilin 2	Jph2	junctophilin 2	803.551	603.306	561.173	446.904	360.801	444.67		0.0270199	0.183574	1.57144	0.63636
1418592_at	DnaJ (Hsp40) homolog, subfamily A, member 4	Dnaja4	DnaJ (Hsp40) homolog, subfamily A, member 4	32.5334	40.301	38.1473	28.6769	19.8832	22.0086		0.0219751	0.16355	1.57268	0.635859
1434235_at	solute carrier family 20, member 2	Slc20a2	solute carrier family 20, member 2	495.374	393.817	365.345	262.561	253.456	281.364		0.00993073	0.109135	1.57332	0.635599
1458455_at	RIKEN cDNA C130068O12 gene	Abra	actin-binding Rho activating protein	73.943	58.8437	70.7445	40.7075	39.1398	49.4911		0.0107859	0.11406	1.57363	0.635472
1425126_at	neural cell adhesion molecule 1	Ncam1	neural cell adhesion molecule 1	158.417	147.929	146.67	98.4468	88.0092	101.14		0.000748354	0.0324599	1.57518	0.634846
1449635_at	PRP19/PSO4 homolog (S. cerevisiae)	Prpf19	PRP19/PSO4 pre-mRNA processing factor 19 homolog (S. cerevisiae)	818.66	726.335	665.398	459.56	452.008	491.045		0.00227431	0.0516896	1.57591	0.634554
1448715_x_at	intracisternal A particles	BC094435 : Ccrn4l : Cog6 : Gm4671 : Sgip1	cDNA sequence BC094435 : CCR4 carbon catabolite repression 4-like (S. cerevisiae) : component of oligomeric golgi complex 6 : predicted gene 4671 : SH3-domain GRB2-like (endophilin) interacting protein 1	2899.18	1993.44	2026.44	1440.12	1583.01	1366.7		0.0271049	0.183846	1.57616	0.634453
1423465_at	stromal cell derived factor receptor 2	Frrs1 : LOC100046401	ferric-chelate reductase 1 : similar to SDR2	82.9113	98.5313	101.637	56.9789	61.408	61.2022		0.00264895	0.0561442	1.57627	0.634411
1449073_at	filamin C, gamma (actin binding protein 280)	Flnc	filamin C, gamma	929.93	673.233	577.693	405.127	474.787	502.93		0.046623	0.24003	1.57708	0.634083
1460358_s_at	RIKEN cDNA 0610006K04 gene	Nudt22	nudix (nucleoside diphosphate linked moiety X)-type motif 22	52.0582	59.6911	51.8916	26.2092	43.2924	34.1673		0.0354164	0.208713	1.5785	0.633514
1440275_at	Runt related transcription factor 3	Runx3	runt related transcription factor 3	142.015	141.631	131.171	88.5729	78.0641	96.1073		0.00221631	0.0513531	1.57878	0.633398
1452105_a_at	tuberous sclerosis 2	Tsc2	tuberous sclerosis 2	96.082	112.833	75.6864	61.8183	54.8791	63.4429		0.0229846	0.167019	1.57989	0.632957
1422620_s_at	phosphatidic acid phosphatase 2a	Ppap2a	phosphatidic acid phosphatase type 2A	1552.9	1231.49	1247.2	874.635	892.485	783.421		0.00605723	0.0853745	1.58068	0.63264
1451731_at	ATP-binding cassette, sub-family A (ABC1), member 3	Abca3	ATP-binding cassette, sub-family A (ABC1), member 3	47.4163	42.6417	41.5824	28.7179	25.4257	28.9975		0.00678454	0.0886417	1.58334	0.631578
1428794_at	RIKEN cDNA 2810012G08 gene	Cytsb	cytospin B	50.7347	61.0953	65.002	41.216	39.8166	30.5504		0.0182745	0.148499	1.58476	0.631011
1422870_at	homeo box C4	Hoxc4	homeobox C4	74.4611	57.0296	55.5622	33.1005	34.6625	50.2492		0.0440614	0.233326	1.58503	0.630902
1422619_at		Ppap2a	phosphatidic acid phosphatase type 2A	1367.17	1503.32	1379.3	904.399	1011.77	764.009		0.00584636	0.0835577	1.58564	0.630662
1424951_at	RIKEN cDNA 1300006M19 gene	Baiap2l1	BAI1-associated protein 2-like 1	749.004	698.9	716.163	482.307	431.973	450.118		0.000263254	0.0205261	1.5861	0.630478
1435117_a_at	RIKEN cDNA C330021A05 gene	Dnajc27	DnaJ (Hsp40) homolog, subfamily C, member 27	34.4549	43.1547	41.0204	23.9208	20.6341	30.2036		0.0226129	0.165566	1.58684	0.630182
1425016_at	Eph receptor B2	Ephb2	Eph receptor B2	74.5527	73.6632	85.0044	52.1097	46.9659	47.8889		0.00117947	0.0389864	1.58692	0.630153
1451348_at	DEP domain containing 6	Depdc6	DEP domain containing 6	569.725	691.875	663.955	388.07	431.304	393.863		0.00245745	0.0542951	1.58712	0.630071
1428769_at	RIKEN cDNA 1500010M24 gene	Tatdn3	TatD DNase domain containing 3	55.2066	50.3527	38.3815	30.7373	28.7739	31.1739		0.0157091	0.136205	1.58726	0.630016
1417522_at	F-box only protein 32	Fbxo32	F-box protein 32	64.272	54.1304	57.4943	35.9792	34.0837	40.6152		0.00303209	0.0600544	1.58926	0.629222
1448656_at	calcium channel, voltage-dependent, beta 3 subunit	Cacnb3	calcium channel, voltage-dependent, beta 3 subunit	86.6218	89.1523	73.8569	51.5492	58.725	46.7466		0.00623968	0.0862925	1.5898	0.629012
1456393_at	RIKEN cDNA 2310002J21 gene	Ncrna00081	non-protein coding RNA 81	92.6732	124.464	132.764	75.4075	73.1557	71.366		0.015473	0.134958	1.59097	0.628548
1438009_at	histone 1, H2ad	Gm11276 : Hist1h2ad : Hist1h2ao	predicted gene 11276 : histone cluster 1, H2ad : histone cluster 1, H2ao	1398.36	962.532	1051.59	687.268	679.931	775.781		0.0195619	0.153962	1.5924	0.627983
1438012_at	protein phosphatase 1 (formerly 2C)-like	Ppm1l	protein phosphatase 1 (formerly 2C)-like	102.393	104.261	111.246	59.827	72.1361	67.5962		0.00148999	0.0433395	1.59301	0.627742
1423947_at	RIKEN cDNA 1110008P14 gene	1110008P14Rik	RIKEN cDNA 1110008P14 gene	330.294	422.332	404.383	286.268	240.926	198.508		0.0221892	0.164361	1.59433	0.627222
1428992_at	unc-13 homolog D (C. elegans)	Unc13d	unc-13 homolog D (C. elegans)	36.1905	31.6887	40.9597	20.8303	21.8975	25.4449		0.00813982	0.0977873	1.59652	0.626364
1418840_at	programmed cell death 4	Pdcd4	programmed cell death 4	288.473	347.808	290.787	163.338	226.615	190.709		0.0136733	0.126943	1.59657	0.626341
1434096_at	Solute carrier family 4 (anion exchanger), member 4	Slc4a4	solute carrier family 4 (anion exchanger), member 4	20.2644	21.931	20.519	14.968	11.3606	12.9426		0.0074869	0.0935149	1.59696	0.62619
1426095_a_at	tumor necrosis factor receptor superfamily, member 22	Tnfrsf22	tumor necrosis factor receptor superfamily, member 22	28.0369	37.1032	41.1973	25.0721	20.6873	20.7982		0.0247437	0.174343	1.59768	0.625909
1424118_a_at	RIKEN cDNA 2600017H08 gene	Spc25	SPC25, NDC80 kinetochore complex component, homolog (S. cerevisiae)	151.383	118.231	142.65	78.237	102.519	77.2262		0.016413	0.139331	1.59803	0.62577
1429681_a_at	glycoprotein, synaptic 2	Tecr	trans-2,3-enoyl-CoA reductase	1298.03	1216.73	970.326	882.173	632.264	665.974		0.0254775	0.177726	1.59836	0.625641
1423094_at	cereblon	Crbn	cereblon	193.171	200.483	203.874	134.534	105.387	133.664		0.00437186	0.0723811	1.59945	0.625216
1427306_at	ryanodine receptor 1, skeletal muscle	Ryr1	ryanodine receptor 1, skeletal muscle	611.278	641.519	529.35	388.509	344.56	380.19		0.00239335	0.0533387	1.60084	0.624673
1437252_at	opposite strand transcription unit to Stag3	Gatsl2	GATS protein-like 2	67.9142	77.792	77.421	39.2312	52.6078	47.4433		0.00789863	0.0963748	1.60198	0.624228
1418314_a_at	ataxin 2 binding protein 1	A2bp1	ataxin 2 binding protein 1	70.6389	95.8476	77.1133	65.9236	41.6094	44.3511		0.0462156	0.239416	1.60385	0.623498
1432331_a_at	paired related homeobox 2	Prrx2	paired related homeobox 2	88.0156	106.458	103.961	65.8261	59.7046	60.5355		0.00219764	0.0511073	1.60391	0.623475
1420859_at	protein kinase inhibitor, alpha	Pkia	protein kinase inhibitor, alpha	1501.57	1358.08	1332.95	830.086	969.989	811.766		0.00210312	0.050451	1.60523	0.622965
1458268_s_at		Igfbp3	insulin-like growth factor binding protein 3	68.3994	59.2343	78.037	30.814	50.0888	46.9917		0.0462094	0.239416	1.60813	0.621841
1433924_at	Paternally expressed 3	Peg3	paternally expressed 3	1872.86	1292.71	1231.75	880.122	864.02	990.247		0.0299756	0.19455	1.60815	0.621832
1449297_at	caspase 12	Casp12	caspase 12	106.177	146.675	155.155	79.8862	88.0063	85.4543		0.0188636	0.150774	1.61047	0.620938
1449406_at	cysteine and histidine rich 1	Cyhr1	cysteine and histidine rich 1	70.4165	103.381	87.6464	61.5657	50.6528	50.0749		0.0224916	0.165324	1.61093	0.620759
1453470_a_at	guanine nucleotide binding protein, alpha 13	Gna13	guanine nucleotide binding protein, alpha 13	51.0424	62.4118	47.2355	40.1003	31.3935	28.2403		0.0224049	0.165133	1.61118	0.620663
1430139_at	RIKEN cDNA E130115I21 gene	Hells	helicase, lymphoid specific	41.8519	45.6557	46.117	27.5163	30.8944	24.4884		0.00286442	0.0585912	1.6119	0.620388
1419739_at	tropomyosin 2, beta	Tpm2	tropomyosin 2, beta	370.207	316.301	323.722	218.323	211.979	196.106		0.0012419	0.0397534	1.61274	0.620065
1419310_s_at	regulatory factor X-associated ankyrin-containing protein	Rfxank	regulatory factor X-associated ankyrin-containing protein	22.1546	28.2026	23.7483	18.2991	14.8283	12.8001		0.0184837	0.149624	1.61353	0.619758
1416689_at	tuftelin 1	Tuft1	tuftelin 1	39.3262	49.8215	46.6854	28.2643	28.2815	27.5608		0.00261539	0.0558952	1.61501	0.619191
1451148_at	PTEN induced putative kinase 1	LOC100047214 : Pink1	similar to PTEN induced putative kinase 1 : PTEN induced putative kinase 1	132.87	135.951	127.95	88.1283	88.0156	69.1192		0.00415373	0.071186	1.61774	0.618148
1419682_a_at	TP53 regulating kinase	2810408M09Rik : Trp53rk	RIKEN cDNA 2810408M09 gene : transformation related protein 53 regulating kinase	60.7692	57.5153	67.0858	43.6165	36.7548	34.1903		0.00469976	0.0742821	1.61809	0.618014
1436197_at	cDNA sequence BC046418	Cdc42bpg	CDC42 binding protein kinase gamma (DMPK-like)	65.9214	79.6839	91.3249	40.8327	60.9362	44.3973		0.0337575	0.204441	1.62096	0.616917
1428750_at	CDC42 effector protein (Rho GTPase binding) 2	Cdc42ep2	CDC42 effector protein (Rho GTPase binding) 2	500.327	428.182	422.037	251.58	277.835	303.744		0.00329736	0.0629177	1.62099	0.616905
1423859_a_at	prostaglandin D2 synthase (brain)	Ptgds	prostaglandin D2 synthase (brain)	31.0697	34.2068	32.3259	24.1658	19.676	16.3613		0.0129893	0.123947	1.62122	0.616819
1427064_a_at	scribbled homolog (Drosophila)	Scrib	scribbled homolog (Drosophila)	246.509	213.641	226.401	140.482	169.18	113.631		0.0154905	0.135049	1.62193	0.616551
1452757_s_at		Hba-a1 : Hba-a2	hemoglobin alpha, adult chain 1 : hemoglobin alpha, adult chain 2	20.7785	20.2122	26.2067	14.6944	14.1487	12.5826		0.0211668	0.160972	1.62212	0.616478
1423978_at	SH3-binding kinase 1	Sbk1	SH3-binding kinase 1	27.2206	32.0108	30.5269	18.7928	15.1796	21.3481		0.0374082	0.21525	1.62251	0.616328
1431792_a_at	serine/threonine kinase 11 interacting protein	LOC100047492 : Stk11ip	similar to serine/threonine kinase 11 interacting protein : serine/threonine kinase 11 interacting protein	67.4759	58.2476	55.1565	44.5162	26.4941	40.4664		0.041578	0.227638	1.62258	0.616302
1451132_at	pre-B-cell leukemia transcription factor interacting protein 1	Pbxip1	pre-B-cell leukemia transcription factor interacting protein 1	1450.67	1071.32	978.453	707.914	653.535	795.196		0.0230889	0.167131	1.6231	0.616106
1426823_s_at	proteasome (prosome, macropain) activator subunit 4	Psme4	proteasome (prosome, macropain) activator subunit 4	1376.03	1370.13	1291.05	784.626	849.295	853.233		0.000142324	0.0166773	1.62322	0.616059
1427441_a_at	succinate-Coenzyme A ligase, GDP-forming, beta subunit	Suclg2	succinate-Coenzyme A ligase, GDP-forming, beta subunit	59.0168	59.186	58.138	36.2242	40.6978	31.6415		0.00255028	0.055067	1.62431	0.615646
1422916_at	fibroblast growth factor 21	Fgf21	fibroblast growth factor 21	806.395	690.886	605.699	477.308	369.356	447.317		0.0127544	0.12261	1.6252	0.615309
1419667_at	sarcoglycan, beta (dystrophin-associated glycoprotein)	Sgcb	sarcoglycan, beta (dystrophin-associated glycoprotein)	606.68	568.688	594.416	363.19	348.928	376.773		7.70195e-05	0.0131592	1.62531	0.615268
1428550_at	RIKEN cDNA 1810015A11 gene	Ydjc	YdjC homolog (bacterial)	69.6646	59.8507	53.9714	36.8737	41.7879	34.1793		0.00686982	0.0891356	1.62607	0.614981
1417598_a_at	fragile X mental retardation gene 1, autosomal homolog	Fxr1	fragile X mental retardation gene 1, autosomal homolog	1754.57	1242.74	1152.47	837.148	793.256	920.135		0.0259546	0.179019	1.62702	0.614622
1460642_at	Tnf receptor associated factor 4	Traf4	TNF receptor associated factor 4	217.486	203.679	203.216	116.898	128.166	138.367		0.000796772	0.0329111	1.62841	0.614098
1456532_at	platelet-derived growth factor, D polypeptide	Pdgfd	platelet-derived growth factor, D polypeptide	64.6886	87.6106	84.9836	51.5155	48.6053	45.5675		0.00950001	0.106368	1.6287	0.613985
1453572_a_at	proteolipid protein 2	Plp2	proteolipid protein 2	1831.02	1307.8	1392.03	953.257	916.544	911.468		0.0102225	0.111145	1.62906	0.613852
1455321_at	DDHD domain containing 1	Ddhd1	DDHD domain containing 1	32.426	32.1382	30.1383	20.7014	19.3509	18.0692		0.000425039	0.0254262	1.62939	0.613727
1435437_at	SET domain-containing protein 7	Setd7	SET domain containing (lysine methyltransferase) 7	1022.23	866.841	856.832	540.177	576.565	567.961		0.00129169	0.0405436	1.6299	0.613533
1428512_at	basic helix-loop-helix domain containing, class B9	Bhlhb9	basic helix-loop-helix domain containing, class B9	218.89	222.326	259.596	147.759	152.634	129.303		0.00278449	0.0577637	1.63095	0.613141
1428785_at	angiomotin-like 1	Amotl1	angiomotin-like 1	1131.72	855.784	846.361	528.583	551.013	657.216		0.0139887	0.128368	1.63165	0.612878
1428516_a_at	spermatogenesis associated 11	Alkbh7	alkB, alkylation repair homolog 7 (E. coli)	145.507	138.552	141.797	95.5564	71.8579	93.2918		0.00569997	0.0825194	1.63347	0.612194
1424072_at	RIKEN cDNA 2010107G23 gene	2010107G23Rik	RIKEN cDNA 2010107G23 gene	22.5463	22.992	26.9373	14.5301	15.5681	14.26		0.00143253	0.0425549	1.63387	0.612043
1416332_at	cold inducible RNA binding protein	Cirbp	cold inducible RNA binding protein	237.293	237.754	218.855	122.541	142.399	159.613		0.00363473	0.0663565	1.63443	0.611834
1460372_at	cDNA sequence BC019755	Duoxa1	dual oxidase maturation factor 1	46.5078	52.9983	50.4436	29.6839	31.9232	30.1263		0.000371185	0.0244327	1.63463	0.611761
1429888_a_at	heat shock protein 2	Hspb2	heat shock protein 2	527.18	474.872	391.756	333.565	233.767	284.303		0.0211781	0.160972	1.63663	0.611013
1436877_at	leucine-rich repeats and calponin homology (CH) domain containing 2	Lrch2	leucine-rich repeats and calponin homology (CH) domain containing 2	27.1747	30.3525	24.7944	17.615	18.1989	14.4481		0.0196942	0.15462	1.63785	0.610557
1435029_at	RIKEN cDNA B230120H23 gene	B230120H23Rik	RIKEN cDNA B230120H23 gene	538.843	720.216	616.473	408.332	375.875	359.916		0.00595769	0.0846401	1.63928	0.610025
1448467_a_at	tangerin	Ehbp1l1	EH domain binding protein 1-like 1	471.555	351.023	311.623	210.247	204.132	277.511		0.0359771	0.210783	1.63928	0.610024
1460626_at	DNA segment, Chr 5, ERATO Doi 606, expressed	2012-09-11	septin 11	424.79	460.567	468.598	265.15	288.451	271.865		0.000227855	0.019538	1.64023	0.609671
1417219_s_at	thymosin, beta 10	Tmsb10	thymosin, beta 10	874.577	1329.12	1148.88	676.908	803.293	563.279		0.0372636	0.215012	1.64062	0.609526
1438386_x_at	methionine adenosyltransferase II, alpha	Mat2a	methionine adenosyltransferase II, alpha	2022.4	1696.32	1730.77	999.742	1488.77	832.292		0.0443179	0.233771	1.64101	0.609379
1420858_at	protein kinase inhibitor, alpha	Pkia	protein kinase inhibitor, alpha	204.065	223.901	209.91	161.752	116.25	110.546		0.0141344	0.128959	1.64169	0.609129
1418483_a_at	glycoprotein galactosyltransferase alpha 1, 3	Ggta1	glycoprotein galactosyltransferase alpha 1, 3	65.4268	53.7252	82.8714	32.1559	45.6265	45.2373		0.0442741	0.233692	1.6422	0.608937
1415855_at	kit ligand	Kitl	kit ligand	76.9928	90.9053	97.951	55.6388	47.1376	58.9746		0.00710923	0.0906426	1.64357	0.608432
1438195_at		Gpd1l	glycerol-3-phosphate dehydrogenase 1-like	383.344	363.755	365.088	213.066	197.402	265.291		0.00495961	0.076767	1.64583	0.607595
1431980_a_at	arsenic (+3 oxidation state) methyltransferase	As3mt	arsenic (+3 oxidation state) methyltransferase	17.7722	22.7937	29.9766	12.2955	16.1406	14.4195		0.0474375	0.24238	1.64605	0.607515
1424220_a_at	porcupine homolog (Drosophila)	Porcn	porcupine homolog (Drosophila)	228.292	216.757	212.681	120.285	132.085	146.957		0.00123522	0.0396248	1.6471	0.607129
1428220_at	RIKEN cDNA 5730419I09 gene	5730419I09Rik	RIKEN cDNA 5730419I09 gene	40.1693	35.1643	49.1683	26.9234	29.2055	19.4406		0.0330961	0.202375	1.64752	0.606975
1421228_at	chemokine (C-C motif) ligand 7	Ccl7	chemokine (C-C motif) ligand 7	101.048	147.774	155.356	86.3144	88.1683	70.8236		0.0333189	0.203206	1.64765	0.606927
1418873_at	sideroflexin 4	Sfxn4	sideroflexin 4	15.2996	17.8347	20.7051	12.6494	11.2453	8.75768		0.0223586	0.164938	1.64886	0.606478
1458813_at	sodium channel, voltage-gated, type V, alpha polypeptide	Scn5a	sodium channel, voltage-gated, type V, alpha	177.364	204.858	219.322	106.762	120.996	136.868		0.00620019	0.0860293	1.64975	0.606151
1435378_at	RIKEN cDNA 2210020M01 gene	2210020M01Rik	RIKEN cDNA 2210020M01 gene	130.534	128.604	116.334	59.1109	81.2382	86.9978		0.0144798	0.130607	1.65153	0.605498
1437834_s_at	protein kinase C and casein kinase substrate in neurons 3	Pacsin3	protein kinase C and casein kinase substrate in neurons 3	590.029	487.647	507.665	281.881	303.802	373.092		0.00764489	0.0945997	1.65351	0.604775
1449957_at	protein tyrosine phosphatase, receptor type, V	Ptprv	protein tyrosine phosphatase, receptor type, V	20.031	18.1111	26.9829	15.2656	13.8016	10.3101		0.0403461	0.223958	1.65388	0.60464
1434766_at	Protein kinase, AMP-activated, alpha 2 catalytic subunit	Prkaa2	protein kinase, AMP-activated, alpha 2 catalytic subunit	54.5643	77.1805	73.7136	36.3479	42.407	45.4359		0.0175075	0.144614	1.65438	0.604457
1424263_at	RIKEN cDNA 2810003C17 gene	Aif1l	allograft inflammatory factor 1-like	617.5	442.724	448.697	333.636	269.937	308.44		0.0167136	0.140496	1.65449	0.604415
1422686_s_at	SEC8-like 1 (S. cerevisiae)	Exoc4	exocyst complex component 4	343.764	347.609	341.115	214.287	216.698	192.565		0.000184885	0.0181978	1.65582	0.603929
1450828_at		Synpo2	synaptopodin 2	65.0017	58.7385	70.278	44.0822	40.0489	32.929		0.00707046	0.0903971	1.65742	0.603346
1422650_a_at	RIO kinase 3 (yeast)	Riok3	RIO kinase 3 (yeast)	847.443	678.66	703.56	451.754	431.173	461.42		0.00219553	0.0511073	1.65855	0.602938
1416780_at	phosphofructokinase, muscle	Pfkm	phosphofructokinase, muscle	1292.72	998.822	958.565	646.596	564.813	747.824		0.0152389	0.134333	1.65887	0.602821
1429141_at	neuralized-like 2 (Drosophila)	Neurl2	neuralized-like 2 (Drosophila)	71.6016	69.416	66.0126	42.0714	36.2418	46.4093		0.00250358	0.0547351	1.65993	0.602436
1436209_at	RIKEN cDNA 4732437J24 gene	Dnajc16	DnaJ (Hsp40) homolog, subfamily C, member 16	55.6337	67.42	67.168	35.5667	39.2876	39.7174		0.00224617	0.051605	1.66029	0.602306
1451340_at	AT rich interactive domain 5A (Mrf1 like)	Arid5a	AT rich interactive domain 5A (MRF1-like)	108.441	104.571	95.5772	59.9851	62.0953	63.6408		0.000252734	0.0201826	1.66157	0.601841
1425550_a_at	protein kinase, cAMP dependent regulatory, type I, alpha	Prkar1a	protein kinase, cAMP dependent regulatory, type I, alpha	2612.01	1713.93	1616.78	1270.27	1171.92	1132.35		0.0349932	0.207218	1.66251	0.601499
1441894_s_at	GRP1 (general receptor for phosphoinositides 1)-associated scaffold protein	Grasp	GRP1 (general receptor for phosphoinositides 1)-associated scaffold protein	175.016	175.556	176.21	114.249	108.041	94.3192		0.000845589	0.0332593	1.66382	0.601026
1418413_at	caveolin 3	Cav3	caveolin 3	492.947	386.523	383.261	236.351	228.342	292.699		0.0107926	0.11406	1.66721	0.599805
1429459_at	sema domain, immunoglobulin domain (Ig), short basic domain, secreted, (semaphorin) 3D	Sema3d	sema domain, immunoglobulin domain (Ig), short basic domain, secreted, (semaphorin) 3D	199.634	295.737	271.754	169.22	157.897	132.979		0.0225892	0.165566	1.66731	0.599767
1429463_at	protein kinase, AMP-activated, alpha 2 catalytic subunit	Prkaa2	protein kinase, AMP-activated, alpha 2 catalytic subunit	23.2484	37.9891	33.0215	20.0269	17.9429	18.5512		0.0302726	0.195278	1.66768	0.599635
1428197_at	RIKEN cDNA 9430079M16 gene	Tspan9	tetraspanin 9	643.792	398.077	401.495	308.695	251.118	304.53		0.046454	0.239672	1.6699	0.598838
1434469_at	DNA segment, Chr 8, ERATO Doi 69, expressed	Otud4	OTU domain containing 4	212.601	179.454	184.65	109.513	120.25	115.494		0.000976598	0.0354539	1.67037	0.598671
1452879_at	synaptopodin 2	Synpo2	synaptopodin 2	864.956	746.514	759.285	483.26	425.747	509.598		0.00190623	0.0478915	1.67119	0.598377
1434662_at	APG4 (ATG4) autophagy-related homolog A (S. cerevisiae)	Atg4a	autophagy-related 4A (yeast)	336.662	297.871	285.805	188.25	168.02	194.355		0.00148417	0.0433028	1.67144	0.598286
1433576_at	methionine adenosyltransferase II, alpha	Mat2a	methionine adenosyltransferase II, alpha	603.286	715.97	727.105	379.98	484.069	359.522		0.00892783	0.10291	1.67245	0.597925
1416897_at	poly (ADP-ribose) polymerase family, member 9	Parp9	poly (ADP-ribose) polymerase family, member 9	30.2024	32.9928	26.1971	20.2919	17.2103	15.882		0.00634751	0.0870493	1.67451	0.597191
1439825_at	Deltex 3-like (Drosophila)	Dtx3l	deltex 3-like (Drosophila)	22.0228	25.3366	35.8518	19.1647	14.4458	16.0533		0.0396078	0.221997	1.67549	0.59684
1454256_s_at	RIKEN cDNA 1700113I22 gene	1700113I22Rik	RIKEN cDNA 1700113I22 gene	249.944	271.12	239.044	152.591	144.169	156.741		0.000312399	0.0225961	1.67608	0.596628
1426994_at	pleckstrin homology domain containing, family E (with leucine rich repeats) member 1	Phlpp1	PH domain and leucine rich repeat protein phosphatase 1	128.248	120.012	121.643	70.6652	71.7129	78.0808		0.000152747	0.0171935	1.67788	0.595991
1424659_at	slit homolog 2 (Drosophila)	Slit2	slit homolog 2 (Drosophila)	82.9855	113.205	120.551	54.9712	69.7344	63.6973		0.0191293	0.151813	1.68119	0.594817
1415989_at	vascular cell adhesion molecule 1	Vcam1	vascular cell adhesion molecule 1	88.7156	101.273	151.035	60.509	67.0439	75.2447		0.0444117	0.233919	1.6816	0.594673
1417701_at	protein phosphatase 1, regulatory (inhibitor) subunit 14c	Ppp1r14c	protein phosphatase 1, regulatory (inhibitor) subunit 14c	316.686	358.168	318.097	196.683	185.649	207.998		0.000563483	0.0283575	1.68202	0.594522
1451327_a_at	transmembrane emp24 domain containing 1	Tmed1	transmembrane emp24 domain containing 1	385.894	293.752	330.511	199.485	198.865	201.951		0.00289456	0.0586062	1.68275	0.594264
1435417_at	expressed sequence AI464131	AI464131	expressed sequence AI464131	468.233	469.25	463.092	256.937	304.678	270.48		0.000495058	0.0269842	1.68319	0.59411
1438702_at	Fibronectin leucine rich transmembrane protein 2	Flrt2	fibronectin leucine rich transmembrane protein 2	308.167	322.528	345.585	194.52	199.532	185.816		0.000187986	0.0182261	1.68362	0.593958
1425616_a_at	RIKEN cDNA 2410005K17 gene	Ccdc23	coiled-coil domain containing 23	1250.77	1151.11	1021.06	657.951	642.832	731		0.00184728	0.0471855	1.6847	0.593577
1441105_at	10 days neonate cerebellum cDNA, RIKEN full-length enriched library, clone:B930053I10 product:unknown EST, full insert sequence	Gm11110	predicted gene 11110	17.6926	24.7909	20.277	13.974	13.0786	10.1828		0.0192031	0.152145	1.68551	0.593293
1421413_a_at	PDZ and LIM domain 5	Pdlim5	PDZ and LIM domain 5	575.46	617.196	550.022	398.75	298.923	336.205		0.00423441	0.0715374	1.68557	0.593269
1459838_s_at	BTB (POZ) domain containing 11	Btbd11	BTB (POZ) domain containing 11	192.333	206.319	224.915	118.639	135.091	116.2		0.00132764	0.0408669	1.68564	0.593247
1424699_at	RIKEN cDNA 4921511K06 gene	Ccdc136	coiled-coil domain containing 136	79.753	72.6639	72.468	39.1232	39.0692	55.1376		0.0107864	0.11406	1.68668	0.592881
1419109_at	histidine rich calcium binding protein	Hrc	histidine rich calcium binding protein	1260.87	1008.93	878.111	705.947	508.179	650.466		0.0224831	0.165324	1.68826	0.592327
1431339_a_at	EF hand domain containing 2	Efhd2	EF hand domain containing 2	154.603	152.382	162.005	80.5258	109.345	87.7815		0.00459818	0.0741861	1.68912	0.592023
1428576_at	hypoxia-inducible factor 1, alpha subunit inhibitor	Hif1an	hypoxia-inducible factor 1, alpha subunit inhibitor	266.126	266.201	251.87	162.663	150.32	151.254		7.43905e-05	0.0131592	1.68921	0.591991
1426852_x_at	nephroblastoma overexpressed gene	Nov	nephroblastoma overexpressed gene	49.3568	68.2559	84.7764	39.3084	44.5829	35.895		0.0407683	0.225054	1.68958	0.591861
1434720_at	RIKEN cDNA 9530033F24 gene	Zfp652	zinc finger protein 652	19.8412	20.4356	22.0964	12.2368	13.7114	10.9514		0.00187788	0.047504	1.69035	0.591595
1428145_at	acetyl-Coenzyme A acyltransferase 2 (mitochondrial 3-oxoacyl-Coenzyme A thiolase)	Acaa2	acetyl-Coenzyme A acyltransferase 2 (mitochondrial 3-oxoacyl-Coenzyme A thiolase)	358.131	349.5	349.378	213.771	188.712	222.341		0.000458468	0.0265388	1.69169	0.591125
1426037_a_at		Rgs16	regulator of G-protein signaling 16	63.1422	81.6746	68.1894	36.8611	45.3031	43.6807		0.00616244	0.0856904	1.69261	0.590804
1418203_at	phorbol-12-myristate-13-acetate-induced protein 1	Pmaip1	phorbol-12-myristate-13-acetate-induced protein 1	238.442	390.343	364.986	183.177	214.098	189.607		0.0349428	0.207206	1.69331	0.590561
1416474_at	neighbor of Punc E11	Igdcc4	immunoglobulin superfamily, DCC subclass, member 4	102.2	109.153	118.953	60.5263	68.6754	65.7677		0.00078853	0.0328952	1.69415	0.590268
1434845_at	Transcribed locus, weakly similar to NP_795929.1 RIKEN cDNA 8030475D13 gene [Mus musculus]			288.2	250.813	201.865	152.707	107.908	176.546		0.0398736	0.222569	1.69475	0.590057
1430780_a_at	phosphomannomutase 1	Pmm1	phosphomannomutase 1	114.598	163.578	145.575	77.9367	80.1063	91.9934		0.0112131	0.115698	1.69476	0.590054
1418468_at		Anxa11 : Gm2260 : Gm2274	annexin A11 : predicted gene 2260 : predicted gene 2274	400.722	423.12	348.178	216.132	233.325	242.097		0.00142922	0.0425549	1.69476	0.590053
1443932_at	kelch domain containing 1	Klhdc1	kelch domain containing 1	65.9949	75.6585	84.1215	43.9122	44.0571	45.201		0.00179277	0.0466922	1.69539	0.589836
1421307_at	carbonic anhydrase 13	Car13	carbonic anhydrase 13	497.229	493.766	508.263	301.122	286.557	296.045		6.30671e-06	0.00666514	1.69652	0.589441
1435259_s_at	DNA segment, Chr 2, ERATO Doi 217, expressed	Tmem141	transmembrane protein 141	118.048	114.683	95.742	73.7807	62.9637	56.82		0.00614036	0.0854486	1.69697	0.589286
1423062_at		Igfbp3	insulin-like growth factor binding protein 3	89.8023	127.078	122.092	78.0598	67.4408	54.2406		0.0256371	0.178218	1.69706	0.589256
1452345_at	leiomodin 2 (cardiac)	Lmod2	leiomodin 2 (cardiac)	530.405	533.011	533.506	316.324	278.206	346.452		0.00111373	0.0380368	1.69708	0.589247
1432289_a_at	RIKEN cDNA 2300003C06 gene	Jsrp1	junctional sarcoplasmic reticulum protein 1	930.149	638.416	588.637	424.48	440.954	404.991		0.0235648	0.169159	1.69802	0.588923
1453312_at	IQ motif and WD repeats 1	Dcaf6	DDB1 and CUL4 associated factor 6	211.58	208.306	200.937	108.545	158.936	98.1081		0.020205	0.156396	1.69815	0.588877
1426779_x_at	dystroglycan 1	Dag1	dystroglycan 1	809.14	1114.43	809.599	676.626	510.45	422.227		0.036475	0.212581	1.69836	0.588805
1423667_at	methionine adenosyltransferase II, alpha	Mat2a	methionine adenosyltransferase II, alpha	5594.21	3374.02	3261.33	2450.98	2237.65	2507.02		0.0483885	0.2454	1.69958	0.588381
1442226_at	hypothetical protein 6430702L12	Sema3e	sema domain, immunoglobulin domain (Ig), short basic domain, secreted, (semaphorin) 3E	110.665	110.552	112.258	71.0946	58.4798	66.4255		0.000742452	0.0324599	1.7014	0.587751
1437226_x_at	MARCKS-like protein	Marcksl1	MARCKS-like 1	155.548	193.826	217.048	114.031	119.167	99.6978		0.0092687	0.104887	1.7015	0.587715
1455947_at		2012-03-11	membrane-associated ring finger (C3HC4) 11	59.2503	75.3932	73.3836	38.8701	41.8375	41.528		0.00272193	0.0569629	1.70185	0.587595
1451103_at	DNA segment, Chr 14, ERATO Doi 500, expressed	Haus4	HAUS augmin-like complex, subunit 4	108.854	97.6826	78.1341	60.3095	52.8577	53.823		0.00770179	0.094761	1.70472	0.586608
1456377_x_at	RIKEN cDNA 0610025L06 gene	Limd2	LIM domain containing 2	153.581	177.813	174.298	111.891	90.6311	94.051		0.00252731	0.0547351	1.70511	0.586471
1417156_at	keratin complex 1, acidic, gene 19	Krt19	keratin 19	49.9978	51.553	55.6882	37.2929	22.2792	32.5227		0.0240687	0.171315	1.70736	0.5857
1439015_at	glial cell line derived neurotrophic factor family receptor alpha 1	Gfra1	glial cell line derived neurotrophic factor family receptor alpha 1	72.2565	61.9875	66.2499	31.7462	39.7475	45.8637		0.00930172	0.104888	1.70841	0.585341
1458440_at	similar to sperm antigen HCMOGT-1	Cytsb	cytospin B	77.6363	101.087	109.007	51.6608	58.8236	57.857		0.0088714	0.102492	1.7092	0.585068
1428651_at	RIKEN cDNA 1110046J11 gene	Klhl24	kelch-like 24 (Drosophila)	152.874	109.108	125.137	76.8072	72.6884	76.9008		0.00613564	0.0854486	1.70992	0.584824
1457121_at	expressed sequence AW822216	Obsl1	obscurin-like 1	73.3389	72.6173	66.3444	42.8939	44.1381	37.0463		0.00102051	0.0361114	1.71102	0.584446
1422195_s_at	T-box 15	Tbx15	T-box 15	162.52	186.047	169.033	96.691	92.7571	112.982		0.00171827	0.0459082	1.71147	0.584293
1450910_at	CAP, adenylate cyclase-associated protein, 2 (yeast)	Cap2	CAP, adenylate cyclase-associated protein, 2 (yeast)	650.878	627.439	582.081	352.074	333.501	400.777		0.00105965	0.0367675	1.71252	0.583936
1425028_a_at	tropomyosin 2, beta	Tpm2	tropomyosin 2, beta	2754.83	2226.97	1988.94	1367.93	1362.61	1337.1		0.00522626	0.0790467	1.7137	0.583531
1427760_s_at	proliferin 2	Prl2c2 : Prl2c3 : Prl2c4	prolactin family 2, subfamily c, member 2 : prolactin family 2, subfamily c, member 3 : prolactin family 2, subfamily c, member 4	83.2077	57.8262	81.7649	40.9253	42.7489	46.0235		0.0127756	0.122742	1.71783	0.582129
1428786_at	hematopoietic protein 1	Nckap1l	NCK associated protein 1 like	15.1644	19.7997	21.4007	12.3536	9.81516	10.59		0.012476	0.121695	1.72061	0.58119
1423981_x_at	solute carrier family 25 (mitochondrial carrier, palmitoylcarnitine transporter), member 29	Slc25a29	solute carrier family 25 (mitochondrial carrier, palmitoylcarnitine transporter), member 29	110.733	119.576	106.842	54.5222	73.6681	67.7413		0.00677869	0.0886262	1.72076	0.581139
1424617_at	interferon-induced protein 35	Ifi35	interferon-induced protein 35	143.805	127.988	117.398	77.822	61.7718	86.2807		0.00873719	0.101532	1.72304	0.580369
1438531_at	RIKEN cDNA A730054J21 gene	A730054J21Rik	RIKEN cDNA A730054J21 gene	80.4465	92.8588	103.335	44.8126	55.9974	59.7421		0.00852454	0.100309	1.72305	0.580365
1450885_at		Dffa	DNA fragmentation factor, alpha subunit	113.599	98.4021	91.9008	52.2179	58.5038	65.5959		0.00387569	0.0685192	1.72361	0.580179
1426510_at	RIKEN cDNA C330023F11 gene	LOC100044896 : Sccpdh	similar to Saccharopine dehydrogenase (putative) : saccharopine dehydrogenase (putative)	400.35	324.421	333.044	216.305	193.564	203.849		0.00181824	0.046952	1.72361	0.580176
1422671_s_at	N-acetylated alpha-linked acidic dipeptidase 2	Naalad2	N-acetylated alpha-linked acidic dipeptidase 2	28.9497	31.7339	41.2893	15.5814	18.8986	24.6812		0.0320192	0.200104	1.72365	0.580166
1419056_at	reticulon 2 (Z-band associated protein)	Rtn2	reticulon 2 (Z-band associated protein)	794.275	807.273	696.928	463.743	407.013	462.1		0.00100269	0.0359889	1.72447	0.579887
1435355_at	nebulin	Neb	nebulin	1063.12	1151.64	1157.38	557.903	847.869	549.603		0.0174562	0.144255	1.72455	0.579861
1438187_at	solute carrier family 25 (mitochondrial carrier, palmitoylcarnitine transporter), member 29	Slc25a29	solute carrier family 25 (mitochondrial carrier, palmitoylcarnitine transporter), member 29	988.294	664.998	683.427	432.519	437.923	483.573		0.0161467	0.138029	1.72577	0.579451
1444763_at		Ptprk	protein tyrosine phosphatase, receptor type, K	32.3385	40.2569	38.4891	25.8321	23.0553	15.3856		0.0295171	0.192493	1.72832	0.578595
1439787_at		P2rx7	purinergic receptor P2X, ligand-gated ion channel, 7	15.991	18.2103	19.4695	8.48882	11.6231	10.9257		0.00784951	0.0960883	1.72922	0.578297
1420833_at	vesicle-associated membrane protein 2	Vamp2	vesicle-associated membrane protein 2	47.3431	53.3253	49.3073	30.1371	29.3669	27.2047		0.000297836	0.0221404	1.72965	0.578151
1439746_at	RIKEN cDNA C130085G02 gene	Dusp27	dual specificity phosphatase 27 (putative)	429.598	360.034	278.765	170.933	227.283	218.771		0.0245916	0.173583	1.73164	0.577489
1417455_at	transforming growth factor, beta 3	Tgfb3	transforming growth factor, beta 3	509.863	613.63	560.845	337.036	286.326	348.149		0.002411	0.0535174	1.73373	0.576791
1455350_at	RIKEN cDNA B830009D23 gene	Tmem62	transmembrane protein 62	193.688	179.324	167.062	126.598	83.3065	101.177		0.0116733	0.117768	1.73611	0.575999
1447883_x_at	microtubule-associated protein 1 light chain 3 alpha	Map1lc3a	microtubule-associated protein 1 light chain 3 alpha	4465.87	3147.2	3073.03	1870.62	1977.27	2301.83		0.0163186	0.139041	1.73766	0.575488
1428584_a_at	hydroxyacylglutathione hydrolase-like	Haghl	hydroxyacylglutathione hydrolase-like	229.517	192.16	166.581	141.73	80.898	115.869		0.038927	0.219977	1.73785	0.575423
1434879_at	cell division cycle 34 homolog (S. cerevisiae)	Cdc34 : LOC100046898	cell division cycle 34 homolog (S. cerevisiae) : similar to Cell division cycle 34 homolog (S. cerevisiae)	1469.23	926.029	867.553	667.567	565.965	642.826		0.0382757	0.218326	1.73891	0.575073
1417495_x_at	ceruloplasmin	Cp	ceruloplasmin	384.474	376.294	429.022	232.761	229.001	221.975		0.000210093	0.019538	1.74013	0.57467
1418569_at	RIKEN cDNA 2410043F08 gene	Fblim1	filamin binding LIM protein 1	32.6731	49.5975	45.84	21.704	21.7208	30.1718		0.0308386	0.197257	1.74071	0.574478
1457915_at	RIKEN cDNA 4833442J19 gene	4833442J19Rik	RIKEN cDNA 4833442J19 gene	14.7981	13.0131	18.5866	9.50934	9.33961	7.79114		0.0109435	0.114699	1.74165	0.574167
1460287_at	tissue inhibitor of metalloproteinase 2	Timp2	tissue inhibitor of metalloproteinase 2	4424.31	2707.07	2635.23	1937.54	1607.42	2048.64		0.0440663	0.233326	1.74603	0.572727
1460020_at	RIKEN cDNA 3010027A04 gene	Ankrd11	ankyrin repeat domain 11	51.1193	50.6305	43.1809	28.9012	26.5629	27.4962		0.000754207	0.0324599	1.74699	0.572413
1455442_at	solute carrier family 6 (neurotransmitter transporter), member 19	Slc6a19	solute carrier family 6 (neurotransmitter transporter), member 19	15.4858	15.8447	21.9137	13.1832	8.5887	8.69148		0.0164321	0.139331	1.7478	0.572146
1434754_at	GTPase activating RANGAP domain-like 4	Rap1gap2	RAP1 GTPase activating protein 2	854.008	682.434	627.642	411.707	383.787	442.478		0.00540707	0.0802444	1.74809	0.572054
1422813_at		Cacng1	calcium channel, voltage-dependent, gamma subunit 1	1490.41	1180.39	1038.87	747.395	615.113	757.634		0.0115947	0.117385	1.74973	0.571517
1437373_at	RIKEN cDNA 2700083B06 gene	Aen	apoptosis enhancing nuclease	55.7681	69.1022	64.0117	32.9736	34.7084	40.1631		0.00289096	0.0586062	1.75142	0.570966
1428983_at	scleraxis	Scx	scleraxis	67.6527	45.7277	66.5701	28.8143	38.6643	35.0586		0.0229883	0.167019	1.75498	0.569808
1417013_at	heat shock 27kDa protein 8	Hspb8	heat shock protein 8	2626.22	1779.38	1648.15	1170.97	1085.79	1190.26		0.0210165	0.160432	1.75623	0.569402
1428622_at	DEP domain containing 6	Depdc6	DEP domain containing 6	1019.63	830.721	909.297	520.542	488.124	561.246		0.00142948	0.0425549	1.75783	0.568882
1419639_at		Efnb2	ephrin B2	325.793	327.349	285.603	135.243	188.32	210.458		0.0144625	0.130519	1.75788	0.568868
1452615_s_at	tRNA splicing 2' phosphotransferase 1 homolog (S. cerevisiae)	Trpt1	tRNA phosphotransferase 1	31.2095	38.0654	39.6394	21.8607	21.1315	18.9535		0.00279491	0.0578464	1.75822	0.568757
1435514_at	leucine zipper transcription factor-like 1	Lztfl1	leucine zipper transcription factor-like 1	28.4311	40.1642	47.574	19.1156	25.674	21.2269		0.0342732	0.206062	1.7597	0.568278
1455358_at	Ataxin 2 binding protein 1	A2bp1	ataxin 2 binding protein 1	29.6169	32.797	43.0083	21.3399	17.7525	20.7676		0.0112971	0.115977	1.76115	0.567812
1422684_a_at		Exoc4	exocyst complex component 4	733.864	536.623	505.366	352.248	298.157	357.334		0.0126802	0.122445	1.76221	0.567468
1435787_at	protein phosphatase 1 (formerly 2C)-like	Ppm1l	protein phosphatase 1 (formerly 2C)-like	238.477	233.918	238.402	137.247	118.352	147.123		0.00089129	0.0338677	1.76498	0.566579
1430449_at	RIKEN cDNA C330002I19 gene	Kidins220	kinase D-interacting substrate 220	80.5896	81.2935	86.5843	47.5983	63.3238	29.8419		0.0495799	0.248174	1.76513	0.566529
1441964_at	RIKEN cDNA 1110003F05 gene	Qk	quaking	133.539	162.42	159.457	80.9499	93.8783	82.6201		0.00185818	0.0472234	1.76896	0.565304
1428377_at	BTB (POZ) domain containing 11	Btbd11	BTB (POZ) domain containing 11	80.0658	98.6601	97.1452	56.297	43.3104	56.0736		0.00633924	0.0870067	1.77203	0.564325
1423222_at	CAP, adenylate cyclase-associated protein, 2 (yeast)	Cap2	CAP, adenylate cyclase-associated protein, 2 (yeast)	930.631	757.547	673.362	470.119	394.598	466.928		0.00683983	0.088981	1.7734	0.563888
1418591_at	DnaJ (Hsp40) homolog, subfamily A, member 4	Dnaja4	DnaJ (Hsp40) homolog, subfamily A, member 4	137.266	147.311	135.616	68.0377	82.342	86.5277		0.00174724	0.0460332	1.77366	0.563805
1417056_at	proteasome (prosome, macropain) 28 subunit, alpha	Psme1	proteasome (prosome, macropain) 28 subunit, alpha	209.188	267.026	246.966	150.984	132.58	123.846		0.0034736	0.0644666	1.77506	0.56336
1444444_at	16 days neonate heart cDNA, RIKEN full-length enriched library, clone:D830025C17 product:unclassifiable, full insert sequence			24.5778	20.2737	17.198	9.14431	12.8516	12.9567		0.0202838	0.156662	1.77525	0.563301
1439658_at	leiomodin 3 (fetal)	Lmod3	leiomodin 3 (fetal)	397.243	493.007	466.427	273.993	215.772	274.051		0.00494253	0.0766542	1.77618	0.563005
1426543_x_at	RIKEN cDNA 2310067E08 gene	Endod1	endonuclease domain containing 1	27.4557	43.3669	34.5602	18.6804	24.0652	16.4301		0.0297556	0.193518	1.78085	0.561531
1417014_at	heat shock 27kDa protein 8	Hspb8	heat shock protein 8	480.568	488.209	412.192	310.572	213.056	251.009		0.00849492	0.100185	1.78273	0.560937
1417146_at	RIKEN cDNA 2410018C20 gene	Mri1	methylthioribose-1-phosphate isomerase homolog (S. cerevisiae)	142.772	114.435	120.656	67.1407	76.7436	68.0619		0.00189357	0.0477737	1.78283	0.560907
1455061_a_at	acetyl-Coenzyme A acyltransferase 2 (mitochondrial 3-oxoacyl-Coenzyme A thiolase)	Acaa2	acetyl-Coenzyme A acyltransferase 2 (mitochondrial 3-oxoacyl-Coenzyme A thiolase)	133.24	220.625	207.322	118.799	97.766	98.0966		0.031001	0.197433	1.78346	0.560707
1429449_at	sterile alpha motif domain containing 4	Samd4	sterile alpha motif domain containing 4	17.8428	21.0662	16.9331	11.0069	13.4635	6.83494		0.0442661	0.233692	1.78379	0.560606
1436050_x_at	hairy and enhancer of split 6 (Drosophila)	Hes6	hairy and enhancer of split 6 (Drosophila)	929.619	952.303	873.664	511.539	502.374	529.855		4.28138e-05	0.0117911	1.78497	0.560232
1453056_at	solute carrier family 16 (monocarboxylic acid transporters), member 13	Slc16a13	solute carrier family 16 (monocarboxylic acid transporters), member 13	15.678	16.3241	20.24	10.2728	10.2218	8.76212		0.0397956	0.222328	1.78565	0.56002
1424413_at	opioid growth factor receptor-like 1	Ogfrl1	opioid growth factor receptor-like 1	15.6701	23.6209	17.2431	8.94182	14.3959	8.30183		0.0485672	0.245651	1.78682	0.559653
1416554_at	PDZ and LIM domain 1 (elfin)	LOC100048338 : Pdlim1	similar to Pdlim1 protein : PDZ and LIM domain 1 (elfin)	512.07	455.807	435.278	249.623	287.452	248.2		0.00104192	0.0364347	1.78683	0.55965
1424459_at	cDNA sequence BC005662	Lpcat1	lysophosphatidylcholine acyltransferase 1	113.656	85.426	79.6454	50.0933	55.7088	50.0081		0.00756386	0.0941275	1.78889	0.559005
1424411_at	expressed sequence AI840826	Tmem189	transmembrane protein 189	389.131	289.767	237.649	196.148	153.019	161.85		0.0244862	0.173225	1.79357	0.557546
1426873_s_at	junction plakoglobin	Jup	junction plakoglobin	87.9789	85.5564	101.126	50.0495	56.5109	46.4647		0.00160488	0.0447002	1.79488	0.557141
1421254_a_at	sarcoglycan, gamma (dystrophin-associated glycoprotein)	Sgcg	sarcoglycan, gamma (dystrophin-associated glycoprotein)	242.363	282.041	251.265	157.707	123.004	151.352		0.00276051	0.0574217	1.79527	0.55702
1420693_at	myomesin 1	Myom1	myomesin 1	456.554	359.459	324.724	215.374	181.654	237.89		0.010482	0.112337	1.79667	0.556586
1417494_a_at	ceruloplasmin	Cp	ceruloplasmin	553.883	416.8	603.944	312.548	215.341	348.321		0.031838	0.199538	1.79709	0.556455
1449363_at	activating transcription factor 3	Atf3	activating transcription factor 3	92.284	123.694	92.1638	59.5621	53.932	57.9572		0.00484703	0.0758266	1.79726	0.556404
1416455_a_at	crystallin, alpha B	Cryab	crystallin, alpha B	5231.5	3223.23	2929.35	2355.67	1848.36	2129.43		0.0444585	0.233989	1.79745	0.556344
1428397_at	UDP-Gal:betaGlcNAc beta 1,3-galactosyltransferase, polypeptide 5	B3galt5	UDP-Gal:betaGlcNAc beta 1,3-galactosyltransferase, polypeptide 5	43.749	55.2755	55.1384	25.8127	33.5051	26.3658		0.00669128	0.0882436	1.79921	0.5558
1455599_at	expressed sequence AI850995	Gfod1	glucose-fructose oxidoreductase domain containing 1	131.333	140.248	139.863	84.611	82.5318	60.9525		0.00506172	0.0777151	1.80383	0.554377
1449106_at	glutathione peroxidase 3	Gpx3	glutathione peroxidase 3	325.753	260.457	239.146	168.103	141.085	148.358		0.00526795	0.0791842	1.80388	0.554362
1453004_at	RIKEN cDNA 3110004L20 gene	Slc22a23	solute carrier family 22, member 23	29.3674	38.9385	33.3385	22.5405	14.5449	19.2589		0.0168738	0.141266	1.80399	0.554327
1417128_at	RIKEN cDNA 2810052M02 gene	Plekho1	pleckstrin homology domain containing, family O member 1	102.682	104.752	97.2494	52.6899	56.0989	60.033		0.000173075	0.0179912	1.80476	0.554089
1421411_at	hypothetical protein 6330513E13	Pstpip2	proline-serine-threonine phosphatase-interacting protein 2	47.5939	68.7082	67.8469	39.9462	36.2206	25.852		0.0292409	0.19148	1.80505	0.554001
1455096_at	Fibronectin leucine rich transmembrane protein 2	Flrt2	fibronectin leucine rich transmembrane protein 2	266.456	220.784	238.211	120.898	126.461	154.316		0.00305703	0.0600585	1.80606	0.55369
1437188_at	Gamma-aminobutyric acid (GABA-B) receptor, 1	Gabbr1	gamma-aminobutyric acid (GABA) B receptor, 1	39.1623	35.3428	33.7915	18.6823	21.6468	19.6192		0.000653619	0.0305528	1.8065	0.553556
1416318_at		Serpinb1a	serine (or cysteine) peptidase inhibitor, clade B, member 1a	949.562	934.342	898.432	511.956	556.509	470.911		0.000309184	0.0225961	1.80744	0.553268
1455247_at	angiomotin-like 1	Amotl1	angiomotin-like 1	402.336	414.738	365.173	212.231	194.912	246.944		0.00167098	0.0457731	1.80748	0.553257
1439364_a_at	matrix metalloproteinase 2	Mmp2	matrix metallopeptidase 2	1146.46	898.731	872.504	569.713	514.846	528.755		0.00307821	0.0601817	1.80851	0.552942
1436438_s_at		Dcaf5	DDB1 and CUL4 associated factor 5	96.6611	88.1225	98.8129	49.7822	50.9068	55.8851		0.000283946	0.0216557	1.81126	0.552102
1448734_at	ceruloplasmin	Cp	ceruloplasmin	256.585	344.515	400.773	170.868	216.753	164.824		0.0200711	0.156033	1.81353	0.551412
1420551_at	RIKEN cDNA 2310039E09 gene	Murc	muscle-related coiled-coil protein	1034.62	1032.42	954.385	583.384	521.028	561.471		0.000150415	0.0171338	1.81371	0.551356
1416023_at	fatty acid binding protein 3, muscle and heart	Fabp3	fatty acid binding protein 3, muscle and heart	526.242	373.976	316.429	247.397	180.14	241.994		0.0321609	0.200326	1.81716	0.550309
1417019_a_at	cell division cycle 6 homolog (S. cerevisiae)	Cdc6	cell division cycle 6 homolog (S. cerevisiae)	44.1276	38.4506	42.02	22.9818	26.8984	18.6741		0.00582322	0.0833522	1.81751	0.550203
1422268_a_at	ribosomal protein S6 kinase, polypeptide 2	Rps6kb2	ribosomal protein S6 kinase, polypeptide 2	36.1601	43.8784	40.4317	20.1594	27.5281	18.4456		0.0102215	0.111145	1.82163	0.548958
1419706_a_at	A kinase (PRKA) anchor protein (gravin) 12	Akap12	A kinase (PRKA) anchor protein (gravin) 12	51.6275	55.7276	51.2308	30.8971	29.9204	26.2216		0.000453525	0.0264644	1.82201	0.548845
1423892_at	amyloid beta (A4) precursor protein-binding, family B, member 1	Apbb1	amyloid beta (A4) precursor protein-binding, family B, member 1	39.6532	47.1699	37.6412	22.8583	23.2527	22.1843		0.00102294	0.0361114	1.82244	0.548714
1425532_a_at	bridging integrator 1	Bin1	bridging integrator 1	1903.41	1750.2	1475.21	945.538	888.636	979.285		0.00175199	0.0460332	1.82296	0.548559
1448429_at	glycogenin 1	Gyg	glycogenin	418.194	538.391	638.519	284.358	295.071	294.322		0.00894345	0.102923	1.82558	0.547771
1451629_at	limb-bud and heart	Lbh	limb-bud and heart	178.476	157.288	172.764	103.48	86.0794	88.8819		0.000899902	0.0340335	1.82634	0.547543
1435752_s_at	ATP-binding cassette, sub-family C (CFTR/MRP), member 9	Abcc9	ATP-binding cassette, sub-family C (CFTR/MRP), member 9	32.4288	24.5189	24.7738	11.3496	14.5251	18.8594		0.049381	0.247715	1.82683	0.547397
1416352_s_at	glycoprotein, synaptic 2	Tecr	trans-2,3-enoyl-CoA reductase	1173.85	701.583	677.118	477.753	400.099	519.044		0.0410712	0.226135	1.82731	0.547254
1456242_at	LOC433110	Gm7325	predicted gene 7325	1034.62	1127.42	1137.5	502.178	607.447	696.018		0.00355239	0.0654749	1.82735	0.547241
1438428_at	Junctophilin 1	Jph1	junctophilin 1	352.518	476.672	440.93	203.684	258.319	232.802		0.00616675	0.0856904	1.82803	0.547038
1422823_at		Eps8 : LOC632638	epidermal growth factor receptor pathway substrate 8 : similar to Epidermal growth factor receptor kinase substrate 8	273.531	431.863	486.812	196.972	235.763	219.169		0.0345013	0.206388	1.8288	0.546805
1417404_at	ELOVL family member 6, elongation of long chain fatty acids (yeast)	Elovl6	ELOVL family member 6, elongation of long chain fatty acids (yeast)	141.781	149.593	177.882	65.6167	92.8184	98.0194		0.0127027	0.122537	1.82979	0.546512
1423537_at	growth associated protein 43	Gap43	growth associated protein 43	31.9544	50.1599	50.4678	26.6858	24.9292	20.8316		0.025074	0.175939	1.83007	0.546428
1434253_s_at		Tmcc3	transmembrane and coiled coil domains 3	66.2342	60.8542	84.1667	39.7574	37.9845	37.6235		0.00378676	0.0677433	1.83118	0.546096
1433982_at	ubiquitin specific protease 28	Usp28	ubiquitin specific peptidase 28	183.585	152.582	146.791	79.6353	90.8054	92.4131		0.00191586	0.0478915	1.83736	0.544258
1454727_at	expressed sequence AI173486	Afap1l1	actin filament associated protein 1-like 1	225.464	236.907	185.83	135.065	101.99	115.62		0.00516606	0.0786622	1.83795	0.544083
1429783_at	PDZ and LIM domain 5	Pdlim5	PDZ and LIM domain 5	2475.92	1688.83	1721.15	975.331	1192.46	1033.69		0.0124455	0.121535	1.83849	0.543924
1456048_at		Cpeb3	cytoplasmic polyadenylation element binding protein 3	57.642	48.5642	60.0622	30.3971	26.8193	33.2128		0.00248199	0.0545529	1.83866	0.543875
1428146_s_at	acetyl-Coenzyme A acyltransferase 2 (mitochondrial 3-oxoacyl-Coenzyme A thiolase)	Acaa2	acetyl-Coenzyme A acyltransferase 2 (mitochondrial 3-oxoacyl-Coenzyme A thiolase)	663.202	497.587	446.871	328.083	264.722	280.966		0.0110558	0.115272	1.83991	0.543505
1416251_at	minichromosome maintenance deficient 6 (MIS5 homolog, S. pombe) (S. cerevisiae)	Mcm6	minichromosome maintenance deficient 6 (MIS5 homolog, S. pombe) (S. cerevisiae)	327.583	255.314	314.336	137.365	168.508	181.77		0.00581507	0.0833027	1.83994	0.543496
1429185_at	similar to DKFZP434D146 protein	4631416L12Rik	RIKEN cDNA 4631416L12 gene	167.944	193.361	184.713	103.765	95.4076	97.3741		0.000232819	0.0195502	1.84126	0.543107
1448619_at	7-dehydrocholesterol reductase	Dhcr7	7-dehydrocholesterol reductase	201.501	211.957	213.82	131.966	96.2514	111.869		0.00262717	0.0558952	1.84446	0.542164
1423754_at	interferon induced transmembrane protein 3	Ifitm3	interferon induced transmembrane protein 3	1464.46	1484.7	1558.37	855.486	873.043	709.609		0.000838831	0.0332593	1.84876	0.540903
1449591_at	caspase 11, apoptosis-related cysteine protease	Casp4	caspase 4, apoptosis-related cysteine peptidase	35.4002	39.1942	29.1397	12.194	22.2549	21.596		0.03971	0.222267	1.85091	0.540275
1459522_s_at	glycogenin 1	Gyg	glycogenin	1288.03	960.773	939.336	572.872	519.631	628.908		0.00624183	0.0862925	1.85205	0.539941
1448519_at	TEA domain family member 2	Tead2	TEA domain family member 2	38.3113	61.4064	46.8869	19.9998	26.586	32.4741		0.0344377	0.206372	1.85435	0.539273
1457145_at	RIKEN cDNA 4931414L13 gene	Plekhg4	pleckstrin homology domain containing, family G (with RhoGef domain) member 4	20.4229	16.9669	12.7664	8.84434	9.29706	8.89559		0.0441851	0.23358	1.8551	0.539056
1451047_at	integral membrane protein 2A	Itm2a	integral membrane protein 2A	111.951	106.977	105.797	60.9101	56.0311	57.5656		3.24037e-05	0.0102736	1.86082	0.537398
1436866_at	ephrin A5	Efna5	ephrin A5	35.2207	41.923	39.934	22.5286	15.1573	25.1524		0.0082368	0.0982647	1.86316	0.536723
1432489_a_at	RIKEN cDNA 2410187C16 gene	Wdyhv1	WDYHV motif containing 1	38.7766	53.5752	61.1909	30.5368	25.9037	25.9107		0.0141109	0.128806	1.86449	0.536341
1417851_at	chemokine (C-X-C motif) ligand 13	Cxcl13	chemokine (C-X-C motif) ligand 13	42.2858	39.9123	41.6633	23.4978	20.4673	22.3697		0.000141448	0.0166773	1.86721	0.535558
1417403_at	ELOVL family member 6, elongation of long chain fatty acids (yeast)	Elovl6	ELOVL family member 6, elongation of long chain fatty acids (yeast)	85.2087	57.6363	73.4048	33.6858	39.8015	42.2445		0.0096276	0.107291	1.86854	0.535176
1460657_at	wingless related MMTV integration site 10a	Wnt10a	wingless related MMTV integration site 10a	52.3899	44.1329	52.1283	29.0092	23.6957	26.6483		0.00151516	0.0438038	1.87328	0.533822
1453103_at		Ablim1	actin-binding LIM protein 1	193.707	243.243	263.919	104.228	158.767	110.443		0.0165258	0.139658	1.87681	0.53282
1417969_at	F-box only protein 31	Fbxo31	F-box protein 31	63.4378	52.3914	50.8162	30.6465	31.6014	26.54		0.00202984	0.0498241	1.87689	0.532795
1436329_at	early growth response 3	Egr3	early growth response 3	219.049	327.932	339.805	149.047	185.504	137.591		0.0205442	0.15816	1.87822	0.532419
1452799_at	RIKEN cDNA 2310009E04 gene	Fggy	FGGY carbohydrate kinase domain containing	125.459	133.418	128.439	64.0878	67.411	74.0558		0.000159465	0.0177397	1.88425	0.530715
1440859_at	A kinase (PRKA) anchor protein 6	Akap6	A kinase (PRKA) anchor protein 6	283.117	313.912	296.283	141.911	159.3	172.755		0.000589821	0.029227	1.88476	0.530571
1436650_at	RIKEN cDNA 5730485H21 gene	Filip1	filamin A interacting protein 1	252.135	292.477	241.014	115.363	135.039	165.667		0.00584122	0.083547	1.88821	0.529602
1426337_a_at	TEA domain family member 4	Tead4	TEA domain family member 4	135.485	191.459	162.731	107.595	80.0957	71.5413		0.0151762	0.133954	1.88894	0.529396
1448905_at	expressed in non-metastatic cells 3	Nme3	non-metastatic cells 3, protein expressed in	62.0345	68.1623	56.6185	32.7331	26.4843	39.6727		0.00729833	0.0921934	1.88912	0.529347
1451596_a_at	sphingosine kinase 1	Sphk1	sphingosine kinase 1	87.002	98.7673	89.9	55.1225	40.7928	49.9421		0.00262977	0.0558952	1.88999	0.529103
1427312_at	cardiomyopathy associated 5	Cmya5	cardiomyopathy associated 5	60.3297	46.4297	56.3927	35.5642	22.7955	27.9284		0.0126586	0.122363	1.89078	0.528881
1437871_at	phosphoglucomutase 5	LOC100046963 : Pgm5	similar to phosphoglucomutase 5 : phosphoglucomutase 5	198.458	196.954	172.505	74.4061	92.7045	132.752		0.0189691	0.151046	1.89392	0.528004
1425779_a_at	T-box 1	Tbx1	T-box 1	129.67	137.189	125.615	70.5183	55.646	80.8672		0.0043956	0.0725217	1.89572	0.527503
1457964_at	RIKEN cDNA 1810044D09 gene	1810044D09Rik	RIKEN cDNA 1810044D09 gene	14.3497	16.7653	12.9354	10.7084	7.05056	5.46276		0.0327342	0.201606	1.89694	0.527164
1441061_at	RIKEN cDNA 1110008P08 gene			46.2172	38.2325	44.8508	18.7708	29.373	19.9018		0.0123901	0.121305	1.9002	0.526259
1426066_a_at	dystrobrevin alpha	Dtna	dystrobrevin alpha	27.9812	27.316	38.993	14.405	16.3281	18.8241		0.0201446	0.156222	1.90265	0.525582
1422606_at	C1q and tumor necrosis factor related protein 3	C1qtnf3	C1q and tumor necrosis factor related protein 3	1268.88	1602.76	1635.37	699.024	1040.69	628.862		0.0189662	0.151046	1.90284	0.525531
1435699_at	protein phosphatase 1 (formerly 2C)-like	Ppm1l	protein phosphatase 1 (formerly 2C)-like	105.66	91.6683	94.2125	42.732	49.4539	60.7856		0.00417396	0.0713033	1.90585	0.524701
1425719_a_at	N-myc (and STAT) interactor	Nmi	N-myc (and STAT) interactor	19.2132	15.0638	18.0386	12.1054	6.48797	8.85391		0.0258309	0.178829	1.90604	0.524648
1439562_at	RIKEN cDNA F730047E07 gene	F730047E07Rik	RIKEN cDNA F730047E07 gene	52.9123	53.5508	57.5559	28.5934	26.4542	31.0001		0.000255154	0.0202242	1.90614	0.52462
1426955_at	procollagen, type XVIII, alpha 1	Col18a1	collagen, type XVIII, alpha 1	256.206	204.211	224.74	118.488	110.903	129.729		0.00129026	0.0405436	1.90788	0.524143
1454708_at	actin-binding LIM protein 1	Ablim1	actin-binding LIM protein 1	772.523	608.195	552.833	353.75	320.612	338.946		0.00354074	0.0654328	1.90816	0.524066
1448553_at	myosin, heavy polypeptide 7, cardiac muscle, beta	Myh7	myosin, heavy polypeptide 7, cardiac muscle, beta	1064.65	944.783	965.782	545.655	470.26	542.293		0.000441846	0.0261032	1.90938	0.523729
1416184_s_at	high mobility group AT-hook 1	Hmga1 : Hmga1-rs1	high mobility group AT-hook 1 : high mobility group AT-hook I, related sequence 1	130.223	128.192	136.759	69.9598	63.9641	73.0327		0.000119845	0.0155927	1.90946	0.523709
1420929_at	catenin alpha-like 1	Ctnnal1	catenin (cadherin associated protein), alpha-like 1	13.1251	18.0994	17.5924	8.76605	9.93215	6.86676		0.0199816	0.155765	1.90953	0.52369
1428122_s_at	RIKEN cDNA 2610528K11 gene	Fam125b	family with sequence similarity 125, member B	57.3316	42.9344	48.6161	26.5717	25.1345	26.171		0.00168198	0.0458555	1.91175	0.52308
1426561_a_at		Npnt	nephronectin	154.622	184.35	209.182	87.5458	98.3999	100.629		0.00276197	0.0574217	1.91278	0.522798
1459415_at		Cytsb	cytospin B	17.5367	11.4201	16.1107	7.22219	9.5609	6.76313		0.0188033	0.150545	1.914	0.522466
1451105_at	RIKEN cDNA B130052G07 gene	Vash2	vasohibin 2	258.201	210.67	192.866	116.783	109.308	119.618		0.00207897	0.0501245	1.91414	0.522427
1455104_at	Max dimerization protein	Mxd1	MAX dimerization protein 1	24.646	22.5665	20.0995	16.882	8.50407	9.71628		0.0334916	0.203653	1.91759	0.521487
1425733_a_at	epidermal growth factor receptor pathway substrate 8	Eps8 : LOC632638	epidermal growth factor receptor pathway substrate 8 : similar to Epidermal growth factor receptor kinase substrate 8	172.126	198.647	232.706	102.266	111.144	101.263		0.00218225	0.0511073	1.9178	0.521432
1423266_at	RIKEN cDNA 2810405K02 gene	2810405K02Rik	RIKEN cDNA 2810405K02 gene	45.5011	38.5537	30.6897	22.2112	21.0649	16.5145		0.0114416	0.116579	1.91911	0.521076
1434628_a_at	rhophilin, Rho GTPase binding protein 2	Rhpn2	rhophilin, Rho GTPase binding protein 2	8.52305	14.8853	17.1547	6.4074	7.81215	6.9039		0.0143328	0.130032	1.92029	0.520756
1450958_at	transmembrane 4 superfamily member 1	Tm4sf1	transmembrane 4 superfamily member 1	709.099	537.516	627.612	326.254	305.571	343.194		0.0017274	0.0459413	1.92225	0.520225
1435162_at	Protein kinase, cGMP-dependent, type II	Prkg2	protein kinase, cGMP-dependent, type II	732.237	895.549	940.147	445.224	488.813	399.956		0.00244511	0.0541483	1.925	0.519481
1431039_at		Otud4	OTU domain containing 4	179.961	139.824	150.649	67.3526	77.1864	99.7387		0.00846086	0.0999075	1.92582	0.51926
1422871_at	potassium inwardly-rectifying channel, subfamily J, member 12	Kcnj12	potassium inwardly-rectifying channel, subfamily J, member 12	43.37	71.7225	61.1227	39.5471	23.9496	28.0006		0.0351465	0.207706	1.92591	0.519236
1428842_a_at	nerve growth factor receptor (TNFRSF16) associated protein 1	Ngfrap1	nerve growth factor receptor (TNFRSF16) associated protein 1	479.096	471.914	436.391	242.752	239.772	236.465		2.54872e-05	0.00932392	1.92965	0.518228
1429355_at	RIKEN cDNA 3300001K11 gene	Tekt5	tektin 5	111.447	106.297	103.75	49.3004	50.2019	66.6301		0.00256611	0.0551583	1.93517	0.516751
1417611_at	transmembrane protein 37	Tmem37	transmembrane protein 37	631.899	573.828	552.852	331.914	261.545	314.685		0.00128815	0.0405436	1.93645	0.516408
1418596_at		Fgfr4	fibroblast growth factor receptor 4	125.411	118.156	136.043	54.9945	67.6741	73.3427		0.0021738	0.0511073	1.93668	0.516349
1426560_a_at		Npnt	nephronectin	461.546	491.988	491.752	224.15	223.593	298.123		0.00237113	0.0530034	1.93773	0.516069
1430286_s_at	protein phosphatase 1, regulatory (inhibitor) subunit 14c	Gm14057 : Ppp1r14c	Ppp1r14c pseudogene : protein phosphatase 1, regulatory (inhibitor) subunit 14c	455.167	282.373	285.32	151.958	202.753	173.153		0.0226203	0.165566	1.93774	0.516066
1456005_a_at	BCL2-like 11 (apoptosis facilitator)	Bcl2l11	BCL2-like 11 (apoptosis facilitator)	157.636	187.191	143.923	81.5853	75.049	95.2747		0.00313357	0.0609812	1.94019	0.515414
1426043_a_at	calpain 3	Capn3	calpain 3	54.291	50.0814	56.6756	34.1846	22.7266	26.0853		0.00569827	0.0825194	1.94042	0.515352
1448471_a_at	cytotoxic T lymphocyte-associated protein 2 alpha	Ctla2a	cytotoxic T lymphocyte-associated protein 2 alpha	2787.5	3638.36	3244.4	1688.42	1962.88	1332.13		0.00805153	0.0971238	1.94048	0.515336
1418755_at	T-box 15	Tbx15	T-box 15	434.938	370.153	330.379	185.906	208.227	190.804		0.00162522	0.0450679	1.94118	0.51515
1416136_at	matrix metalloproteinase 2	Mmp2	matrix metallopeptidase 2	1324.01	1043.83	1030.17	580.775	528.115	639.993		0.00258605	0.0553991	1.94296	0.514678
1435448_at	BCL2-like 11 (apoptosis facilitator)	Bcl2l11	BCL2-like 11 (apoptosis facilitator)	157.825	187.389	174.322	87.8778	98.3151	80.8884		0.000902506	0.0340642	1.94524	0.514077
1430308_at	RIKEN cDNA 5730409N16 gene			57.9034	67.4627	55.2087	20.7039	38.2751	33.8143		0.0243045	0.172388	1.94599	0.513877
1438196_at		Gpd1l	glycerol-3-phosphate dehydrogenase 1-like	33.4303	34.5928	31.1762	15.693	15.7498	19.5178		0.00102311	0.0361114	1.94659	0.513719
1452912_at	RIKEN cDNA 2600005O03 gene	Dscc1	defective in sister chromatid cohesion 1 homolog (S. cerevisiae)	19.5818	26.7373	22.6836	10.3007	12.6992	12.3745		0.00398442	0.069665	1.95063	0.512654
1426615_s_at	N-myc downstream regulated gene 4	Ndrg4	N-myc downstream regulated gene 4	2526.87	1474.03	1447.36	904.499	914.115	972.727		0.0262159	0.180233	1.95184	0.512336
1444504_at	RIKEN cDNA 1110001P11 gene	Dhrs7c	dehydrogenase/reductase (SDR family) member 7C	341.596	351.066	284.76	186.362	150.257	163.932		0.0018018	0.0467607	1.95269	0.512114
1436613_at		Coro6	coronin 6	52.8071	82.9603	64.2826	26.8061	40.7203	34.8572		0.0202829	0.156662	1.95393	0.51179
1425275_at		Asph	aspartate-beta-hydroxylase	135.763	152.375	137.753	71.5921	69.7698	76.5844		0.000126493	0.0160419	1.95411	0.511742
1455227_at	RIKEN cDNA B230106I24 gene	Nceh1	arylacetamide deacetylase-like 1	47.3054	60.1135	53.6985	34.5956	23.7009	24.0714		0.00855179	0.100482	1.95607	0.511229
1416382_at	cathepsin C	Ctsc	cathepsin C	86.8149	85.9162	89.8335	50.6165	34.8901	48.7104		0.00452352	0.0738002	1.95627	0.511177
1427673_a_at	sema domain, immunoglobulin domain (Ig), short basic domain, secreted, (semaphorin) 3E	Sema3e	sema domain, immunoglobulin domain (Ig), short basic domain, secreted, (semaphorin) 3E	68.843	91.0097	85.2709	43.0554	36.3751	45.8194		0.00355891	0.0654749	1.95708	0.510966
1429953_at	RIKEN cDNA 2210011C24 gene	2210011C24Rik	RIKEN cDNA 2210011C24 gene	33.555	39.4965	42.2612	19.3834	22.7943	16.7078		0.00391562	0.0689055	1.95826	0.510658
1417884_at	solute carrier family 16 (monocarboxylic acid transporters), member 6	Slc16a6	solute carrier family 16 (monocarboxylic acid transporters), member 6	17.5932	18.4328	19.1962	11.0588	8.91311	8.2201		0.0057205	0.0826908	1.95879	0.51052
1428485_at	carbonic anyhydrase 12	Car12	carbonic anyhydrase 12	34.2176	33.5656	42.1053	20.6326	18.2854	17.1468		0.00177764	0.0465138	1.96002	0.510198
1452308_a_at	ATPase, Na+/K+ transporting, alpha 2 polypeptide	Atp1a2	ATPase, Na+/K+ transporting, alpha 2 polypeptide	123.661	143.713	132.418	74.8242	58.4053	70.6628		0.00144378	0.0427464	1.9608	0.509997
1435449_at	BCL2-like 11 (apoptosis facilitator)	Bcl2l11	BCL2-like 11 (apoptosis facilitator)	42.7037	57.7856	54.6705	27.4146	25.3403	26.1622		0.00221631	0.0513531	1.96611	0.508618
1417626_at	upregulated during skeletal muscle growth 4	Pde4dip	phosphodiesterase 4D interacting protein (myomegalin)	687.76	614.044	578.94	294.68	304.058	354.317		0.000866634	0.0334655	1.97338	0.506744
1427963_s_at	retinol dehydrogenase 9	Rdh9	retinol dehydrogenase 9	14.6008	18.2156	15.4129	8.1963	9.35035	6.81766		0.00373551	0.067484	1.97951	0.505176
1451381_at	RIKEN cDNA 1810020D17 gene	1810020D17Rik	RIKEN cDNA 1810020D17 gene	967.635	824.959	784.712	455.184	437.056	405.51		0.000676429	0.0312426	1.98598	0.503529
1418983_at	channel-interacting PDZ domain protein	Inadl	InaD-like (Drosophila)	61.7145	80.6972	72.8557	37.8019	34.0864	36.2461		0.00122625	0.039438	1.99074	0.502326
1452021_a_at	hairy and enhancer of split 6 (Drosophila)	Hes6	hairy and enhancer of split 6 (Drosophila)	421.319	456.063	414.116	203.517	207.829	237.015		0.000251665	0.0201826	1.99194	0.502024
1421403_at	protease inhibitor 15	Pi15	peptidase inhibitor 15	27.9487	42.7856	40.5479	15.503	21.1979	19.134		0.0138077	0.127562	1.99306	0.501741
1435052_at	RIKEN cDNA 4930455F23 gene	4930455F23Rik	RIKEN cDNA 4930455F23 gene	38.6307	41.6957	42.7458	18.6646	19.3597	23.7252		0.000997484	0.0359378	1.99309	0.501733
1450772_at	wingless-related MMTV integration site 11	Wnt11	wingless-related MMTV integration site 11	24.0462	24.1126	25.6487	14.6837	11.8122	10.5261		0.00218911	0.0511073	1.99361	0.501602
1450449_a_at	RIKEN cDNA 2900002H16 gene	Rilpl1	Rab interacting lysosomal protein-like 1	431.826	452.028	382.585	223.56	170.402	240.556		0.00382535	0.0679406	1.99591	0.501025
1448416_at	matrix gamma-carboxyglutamate (gla) protein	Mgp	matrix Gla protein	3492.69	2160.26	2192.55	1431.91	1115.26	1378.21		0.01872	0.150448	1.99866	0.500336
1420745_a_at	cyclin D-type binding-protein 1	Ccndbp1	cyclin D-type binding-protein 1	814.633	827.484	748.637	402.979	385.935	406.929		3.90358e-05	0.0115322	1.99922	0.500195
1455136_at	ATPase, Na+/K+ transporting, alpha 2 polypeptide	Atp1a2	ATPase, Na+/K+ transporting, alpha 2 polypeptide	86.7722	111.211	84.2035	48.0665	39.3022	53.7763		0.00551339	0.0809268	1.99927	0.500182
1444480_at	Protein kinase, AMP-activated, gamma 3 non-catatlytic subunit	Prkag3	protein kinase, AMP-activated, gamma 3 non-catatlytic subunit	369.127	371.527	371.794	172.591	177.159	206.125		0.000229786	0.0195502	2.00126	0.499686
1428963_at	RWD domain containing 2	Rwdd2a	RWD domain containing 2A	17.9617	13.2588	16.4039	7.94003	4.7971	11.0185		0.0449262	0.235112	2.00476	0.498813
1419223_a_at	dystrobrevin alpha	Dtna	dystrobrevin alpha	116.125	149.006	140.601	70.4241	69.8055	62.0727		0.00127251	0.0402459	2.00557	0.49861
1438704_at	similar to ring finger protein 28; muscle ring finger protein 1	Trim63	tripartite motif-containing 63	267.669	246.932	226.641	111.041	119.452	139.072		0.00103792	0.0364062	2.00572	0.498575
1456753_at		Foxo4	forkhead box O4	51.0744	64.314	54.3523	27.4061	31.275	25.8266		0.00927541	0.104887	2.00858	0.497863
1429678_at	RIKEN cDNA 5730508B09 gene	5730508B09Rik	RIKEN cDNA 5730508B09 gene	126.483	145.6	123.35	70.7489	68.9382	56.5833		0.00130012	0.0405436	2.01474	0.496343
1457042_at		AI256396	EST AI256396	104.23	111.374	118.914	39.2715	61.0656	65.6439		0.0118188	0.118576	2.0154	0.49618
1423025_a_at	schwannomin interacting protein 1	Schip1	schwannomin interacting protein 1	306.343	384.789	383.858	176.794	179.61	176.983		0.000783105	0.0328952	2.01541	0.496178
1441051_at		Trim27	tripartite motif-containing 27	17.78	24.329	21.4739	10.9352	9.66567	10.9285		0.0109149	0.114526	2.01662	0.495878
1435460_at	protein kinase, cGMP-dependent, type II	Prkg2	protein kinase, cGMP-dependent, type II	1152.33	863.606	831.427	496.971	419.516	493.052		0.00401252	0.0700177	2.02007	0.495032
1449348_at	membrane protein, palmitoylated 6 (MAGUK p55 subfamily member 6)	Mpp6	membrane protein, palmitoylated 6 (MAGUK p55 subfamily member 6)	267.357	309.092	283.29	138.319	129.639	157.018		0.000553069	0.0281311	2.02303	0.494307
1426306_a_at	melanoma antigen, family D, 2	LOC100046560 : Maged2	similar to melanoma antigen family D, 2 : melanoma antigen, family D, 2	124.001	169.546	195.089	76.2529	91.4139	73.84		0.00982922	0.108584	2.02328	0.494246
1435551_at	formin-family protein FHOS2	Fhod3	formin homology 2 domain containing 3	117.157	175.435	154.719	83.8467	73.0177	64.1959		0.00800694	0.0969549	2.02347	0.494199
1427201_at	musculoskeletal, embryonic nuclear protein 1	Mustn1	musculoskeletal, embryonic nuclear protein 1	632.521	802.281	700.655	415.359	280.523	359.036		0.00593592	0.0845709	2.02429	0.494001
1442502_at	leucine-rich repeats and calponin homology (CH) domain containing 1	Lrch1	leucine-rich repeats and calponin homology (CH) domain containing 1	29.7906	34.0005	30.8658	18.2296	15.6169	12.8563		0.00274416	0.057321	2.02679	0.493391
1435807_at	cell division cycle 42 homolog (S. cerevisiae)	Cdc42	cell division cycle 42 homolog (S. cerevisiae)	75.0039	67.5705	90.0237	38.4898	39.0201	37.0223		0.00119139	0.0391287	2.03085	0.492404
1416832_at	solute carrier family 39 (metal ion transporter), member 8	Slc39a8	solute carrier family 39 (metal ion transporter), member 8	6.42335	24.2531	23.3829	5.84586	9.64233	11.099		0.00751331	0.0937218	2.03329	0.491815
1448602_at	muscle glycogen phosphorylase	Pygm	muscle glycogen phosphorylase	187.711	192.278	159.473	91.0827	80.8726	93.2907		0.000648246	0.0305237	2.03382	0.491686
1447852_x_at	RIKEN cDNA 2900002H16 gene	Rilpl1	Rab interacting lysosomal protein-like 1	423.698	581.714	504.708	250.041	258.833	232.351		0.00191281	0.0478915	2.03733	0.490838
1435750_at	GTP cyclohydrolase I feedback regulator	Gchfr	GTP cyclohydrolase I feedback regulator	302.204	339.185	327.469	176.631	153.256	144.892		0.00046437	0.0266076	2.04065	0.490039
1420619_a_at	amino-terminal enhancer of split	Aes	amino-terminal enhancer of split	153.635	180.2	162.25	79.5649	92.9326	70.5637		0.00148346	0.0433028	2.04099	0.489958
1435258_at	DNA segment, Chr 2, ERATO Doi 217, expressed	Tmem141	transmembrane protein 141	92.6649	97.7828	89.4884	52.2422	48.2287	36.5873		0.00283628	0.0582698	2.04246	0.489605
1421429_a_at	nephronectin	Npnt	nephronectin	106.402	128.144	134.387	51.8567	53.2111	75.4674		0.00668727	0.0882436	2.04356	0.489343
1448237_x_at	lactate dehydrogenase 2, B chain	Ldhb	lactate dehydrogenase B	162.477	161.403	145.951	79.3447	71.3352	78.9497		0.000128221	0.0161533	2.04604	0.48875
1459561_at		Gm3924	predicted gene 3924	28.3187	36.5468	33.2129	16.497	16.987	14.39		0.00138024	0.0416767	2.04867	0.488121
1460394_a_at	inositol polyphosphate phosphatase-like 1	Inppl1	inositol polyphosphate phosphatase-like 1	900.282	469.745	468.954	290.263	279.121	328.237		0.0395703	0.221918	2.04873	0.488108
1433796_at	RIKEN cDNA 2310067E08 gene	Endod1	endonuclease domain containing 1	78.3227	78.6211	81.4665	36.8815	41.4675	37.9242		4.35882e-05	0.0117911	2.05043	0.487702
1419440_at	ring finger protein 30	Trim54	tripartite motif-containing 54	459.146	446.002	355.049	227.078	177.931	209.442		0.00271102	0.0568812	2.05093	0.487584
1421271_at	SH3 multiple domains 2	Sh3rf1	SH3 domain containing ring finger 1	57.0278	71.673	60.9147	26.8726	28.836	36.7199		0.00341894	0.0637633	2.05148	0.487453
1424596_s_at	LIM and cysteine-rich domains 1	Lmcd1	LIM and cysteine-rich domains 1	68.0771	83.0396	76.9724	42.5299	39.9756	28.4619		0.00441702	0.0727192	2.05546	0.486509
1436978_at		Wnt9a	wingless-type MMTV integration site 9A	179.163	229.156	233.215	102.286	102.448	107.006		0.00116378	0.0389765	2.05792	0.485927
1442145_at	gene model 542, (NCBI)	Atp13a3	ATPase type 13A3	615.852	474.132	450.212	237.084	244.05	266.869		0.00229951	0.0517235	2.05908	0.485654
1418984_at	channel-interacting PDZ domain protein	Inadl	InaD-like (Drosophila)	65.5505	63.629	74.6937	30.6971	33.7217	34.5309		0.000291347	0.0219063	2.06037	0.485349
1426650_at	similar to myosin heavy chain 2b	Myh8	myosin, heavy polypeptide 8, skeletal muscle, perinatal	1891.16	2023.38	1829.79	879.601	891.694	1009.52		0.000162617	0.0177785	2.0657	0.484098
1424354_at	RIKEN cDNA 1110007F12 gene	Tmem140	transmembrane protein 140	238.804	237.287	230.781	113.29	101.75	126.747		0.000341768	0.0232195	2.06817	0.48352
1420336_at	thrombospondin, type I domain containing 6	Adamtsl5	ADAMTS-like 5	66.8245	69.9893	64.8493	31.0788	30.0663	36.2329		0.000288993	0.0219003	2.07093	0.482875
1448554_s_at	myosin, heavy polypeptide 6, cardiac muscle, alpha	Myh6 : Myh7	myosin, heavy polypeptide 6, cardiac muscle, alpha : myosin, heavy polypeptide 7, cardiac muscle, beta	428.946	416.171	357.963	216.693	159.636	203.845		0.00251081	0.0547351	2.07366	0.48224
1448562_at	uridine phosphorylase 1	Upp1	uridine phosphorylase 1	49.0508	38.7329	36.5228	18.639	20.2781	20.8629		0.00166565	0.0457731	2.0794	0.480908
1421052_a_at	spermine synthase	Sms	spermine synthase	709.803	710.657	709.29	296.393	348.141	374.23		0.00042181	0.0254262	2.09052	0.478349
1457275_at	desmuslin	Synm	synemin, intermediate filament protein	27.6962	27.5878	24.4741	14.3911	12.157	11.5979		0.000656305	0.0305528	2.09086	0.478271
1422754_at	tropomodulin 1	Tmod1	tropomodulin 1	588.788	523.017	479.641	233.186	243.453	284.168		0.000944935	0.0347699	2.09179	0.47806
1425553_s_at	huntingtin interacting protein 1 related	Hip1r	huntingtin interacting protein 1 related	190.225	228.596	187.59	95.9675	64.029	129.773		0.0224325	0.165218	2.09273	0.477844
1416183_a_at	lactate dehydrogenase 2, B chain	Ldhb	lactate dehydrogenase B	159.153	168.848	165.622	82.2007	89.375	63.6162		0.00193019	0.0480602	2.09881	0.476461
1437422_at	sema domain, seven thrombospondin repeats (type 1 and type 1-like), transmembrane domain (TM) and short cytoplasmic domain, (semaphorin) 5A	Sema5a	sema domain, seven thrombospondin repeats (type 1 and type 1-like), transmembrane domain (TM) and short cytoplasmic domain, (semaphorin) 5A	58.5136	67.4683	87.2899	26.0751	34.2975	41.0284		0.0133113	0.125336	2.10325	0.475455
1416871_at	a disintegrin and metalloprotease domain 8	Adam8	a disintegrin and metallopeptidase domain 8	92.5795	100.371	105.83	48.0687	46.6523	47.0277		4.86718e-05	0.0119087	2.10782	0.474423
1443698_at	F-box protein 39	Xaf1	XIAP associated factor 1	56.629	83.8267	86.9363	34.9298	32.6141	40.2933		0.00829099	0.0985747	2.10866	0.474235
1436361_at	vestigial like 2 homolog (Drosophila)	Vgll2	vestigial like 2 homolog (Drosophila)	109.079	139.82	165.949	71.7132	67.3367	57.2549		0.00605504	0.0853745	2.11328	0.473198
1424777_at	WD repeat domain 21	Dcaf4	DDB1 and CUL4 associated factor 4	52.2121	53.0599	53.8329	20.3272	21.006	33.9449		0.00943283	0.106158	2.11356	0.473135
1449532_at	cholinergic receptor, nicotinic, gamma polypeptide	Chrng	cholinergic receptor, nicotinic, gamma polypeptide	882.693	715.732	654.411	377.157	319.964	368.296		0.00191512	0.0478915	2.11451	0.472923
1438426_at	RIKEN cDNA 9330132O05 gene	Shisa4	shisa homolog 4 (Xenopus laevis)	116.606	83.961	100.453	44.5914	50.3942	47.253		0.00184951	0.0471855	2.1163	0.472522
1424443_at	transmembrane 6 superfamily member 1	Tm6sf1	transmembrane 6 superfamily member 1	578.888	836.184	798.857	309.269	449.742	286.896		0.013862	0.127822	2.11675	0.472421
1424560_at	proline-serine-threonine phosphatase-interacting protein 1	Pstpip1	proline-serine-threonine phosphatase-interacting protein 1	58.4671	66.342	65.2344	25.571	31.1888	32.9164		0.000943548	0.0347699	2.11922	0.471872
1423608_at	integral membrane protein 2A	Itm2a	integral membrane protein 2A	223.409	232.955	239.165	102.116	105.218	120.745		0.000167576	0.0178484	2.12	0.471698
1452107_s_at	nephronectin	Npnt	nephronectin	1225.82	1256.63	1399.33	550.769	706.92	571.619		0.000992342	0.0358885	2.12199	0.471256
1434786_at	Protein phosphatase 1, regulatory (inhibitor) subunit 12B	Ppp1r12b	protein phosphatase 1, regulatory (inhibitor) subunit 12B	95.5474	78.4237	83.8405	35.7021	46.5978	38.6718		0.0014889	0.0433395	2.13117	0.469225
1448162_at	vascular cell adhesion molecule 1	Vcam1	vascular cell adhesion molecule 1	275.881	356.221	405.903	127.748	199.036	159.682		0.0112152	0.115698	2.13377	0.468655
1416995_at	protein kinase C and casein kinase substrate in neurons 3	Pacsin3	protein kinase C and casein kinase substrate in neurons 3	345.939	307.084	243.714	108.122	127.102	184.414		0.0147562	0.132158	2.13693	0.46796
1434013_at	RIKEN cDNA D930036B08 gene	Ablim3	actin binding LIM protein family, member 3	110.01	161.133	144.05	73.6622	62.9701	57.5132		0.00497991	0.0768935	2.13857	0.467602
1429552_at	RIKEN cDNA 1700019F09 gene	Wdr16	WD repeat domain 16	27.013	25.7295	27.2079	15.4646	11.5262	10.3458		0.00307447	0.0601705	2.14134	0.466998
1459342_at	hypothetical protein C230029M16	C230029M16	hypothetical protein C230029M16	55.2231	63.0806	65.5679	25.758	30.3134	29.7466		0.000479462	0.0268442	2.14258	0.466728
1447452_at	DNA segment, Chr 10, University of California at Los Angeles 1	Reep3	Receptor accessory protein 3	30.5915	45.5324	49.1647	18.9827	21.0978	18.3682		0.00824964	0.0982673	2.14356	0.466513
1430036_at	RIKEN cDNA 2310015B20 gene	2310015B20Rik	RIKEN cDNA 2310015B20 gene	92.7633	127.281	105.143	46.4575	60.1654	45.0165		0.00420936	0.0713678	2.14448	0.466314
1427013_at	carbonic anhydrase 9	Car9	carbonic anhydrase 9	332.127	299.859	345.633	144.946	157.664	152.196		9.7418e-05	0.0149586	2.14953	0.465217
1427177_at	FYVE and coiled-coil domain containing 1	Fyco1	FYVE and coiled-coil domain containing 1	185.834	195.184	186.531	75.9857	103.271	83.6723		0.0010717	0.0369999	2.15856	0.463272
1438169_a_at	FERM domain containing 4B	Frmd4b	FERM domain containing 4B	57.5002	78.2084	75.8748	24.7225	39.8701	33.4203		0.0102433	0.11122	2.15873	0.463235
1423933_a_at	RIKEN cDNA 1600029D21 gene	1600029D21Rik	RIKEN cDNA 1600029D21 gene	106.282	131.726	133.807	55.8429	54.4673	61.7371		0.00078399	0.0328952	2.16112	0.462723
1427910_at	cystatin E/M	Cst6	cystatin E/M	108.947	137.012	151.441	76.5633	50.1503	56.7711		0.00801793	0.0970261	2.16585	0.461712
1448211_at	RIKEN cDNA 0610006O14 gene	Atp6v0e2	ATPase, H+ transporting, lysosomal V0 subunit E2	57.4281	68.9568	91.6805	37.5292	28.437	34.6361		0.00873605	0.101532	2.1676	0.46134
1433691_at	protein phosphatase 1, regulatory (inhibitor) subunit 3C	Ppp1r3c	protein phosphatase 1, regulatory (inhibitor) subunit 3C	72.3885	50.7632	56.2075	24.932	29.3174	28.1292		0.0112594	0.115743	2.17726	0.459294
1451801_at	triadin	Trdn	triadin	26.8457	32.7938	29.6414	15.5081	15.6616	9.74168		0.00869569	0.101532	2.1823	0.458232
1426208_x_at	pleiomorphic adenoma gene-like 1	Plagl1	pleiomorphic adenoma gene-like 1	62.3087	104.158	87.4595	36.5396	37.5913	42.1864		0.00838985	0.0993775	2.18305	0.458075
1459903_at	sema domain, immunoglobulin domain (Ig), and GPI membrane anchor, (semaphorin) 7A	Sema7a	sema domain, immunoglobulin domain (Ig), and GPI membrane anchor, (semaphorin) 7A	225.425	242.312	261.328	115.161	108.944	109.844		7.14284e-05	0.0131592	2.18316	0.458052
1429841_at	gene model 331, (NCBI)	Megf10	multiple EGF-like-domains 10	854.979	779.266	830.58	345.041	375.726	407.855		0.000146838	0.0168844	2.18392	0.457892
1416889_at	troponin I, skeletal, fast 2	Tnni2	troponin I, skeletal, fast 2	7563.97	4264.62	3621.17	2946.06	2027.97	2082.1		0.0422646	0.228897	2.18955	0.456714
1417614_at	creatine kinase, muscle	Ckm	creatine kinase, muscle	2120.29	1459.59	1395.09	680.642	695.697	891.46		0.00807915	0.097272	2.19374	0.455842
1449519_at	growth arrest and DNA-damage-inducible 45 alpha	Gadd45a	growth arrest and DNA-damage-inducible 45 alpha	2917.3	2503.52	2405.67	1092.69	1303.24	1153.79		0.000549612	0.0280302	2.20482	0.453552
1418453_a_at	ATPase, Na+/K+ transporting, beta 1 polypeptide	Atp1b1	ATPase, Na+/K+ transporting, beta 1 polypeptide	228.758	267.659	178.173	76.6546	112.73	116.411		0.0113553	0.116135	2.20602	0.453305
1422824_s_at	epidermal growth factor receptor pathway substrate 8	Eps8	epidermal growth factor receptor pathway substrate 8	297.416	538.573	480.526	218.577	190.762	186.807		0.0154585	0.134893	2.20838	0.452821
1425202_a_at	ankyrin 3, epithelial	Ank3	ankyrin 3, epithelial	67.4031	61.1076	57.8414	27.9273	27.8743	28.3866		6.16511e-05	0.0127194	2.21352	0.451769
1419312_at	ATPase, Ca++ transporting, cardiac muscle, fast twitch 1	Atp2a1	ATPase, Ca++ transporting, cardiac muscle, fast twitch 1	1849.71	1208.77	1059.48	688.022	520.511	649.205		0.0147688	0.132158	2.21666	0.45113
1421253_at	nebulin-related anchoring protein	Nrap	nebulin-related anchoring protein	312.158	261.4	266.351	120.587	120.08	137.28		0.000366229	0.0241902	2.22229	0.449985
1439708_at	myomesin family, member 3	Myom3	myomesin family, member 3	510.055	430.668	404.807	227.855	172.357	204.812		0.00168502	0.0458555	2.22393	0.449655
1453278_a_at	restin-like 2	Clip4	CAP-GLY domain containing linker protein family, member 4	62.6092	70.8997	65.8272	33.864	23.8687	31.7265		0.0008959	0.0339496	2.22824	0.448786
1430306_a_at	ATPase, H+ transporting, V1 subunit C, isoform 2	Atp6v1c2	ATPase, H+ transporting, lysosomal V1 subunit C2	35.2747	59.9943	35.1197	16.4094	25.8342	16.2019		0.0277752	0.185924	2.23094	0.448241
1437259_at	solute carrier family 9 (sodium/hydrogen exchanger), member 2	Slc9a2	solute carrier family 9 (sodium/hydrogen exchanger), member 2	36.733	52.7262	45.4436	29.7567	15.9535	14.7414		0.0264008	0.180851	2.23159	0.448112
1434399_at	UDP-N-acetyl-alpha-D-galactosamine:polypeptide N-acetylgalactosaminyltransferase 6	Galnt6 : LOC100047499	UDP-N-acetyl-alpha-D-galactosamine:polypeptide N-acetylgalactosaminyltransferase 6 : similar to UDP-N-acetyl-alpha-D-galactosamine:polypeptide N-acetylgalactosaminyltransferase 6	128.279	170.128	165.861	74.792	57.2158	75.7824		0.00332697	0.0629209	2.23431	0.447566
1424831_at	copine II	Cpne2	copine II	212.269	205.933	183.725	82.3952	78.816	107.533		0.00157363	0.0445463	2.23977	0.446474
1427202_at	RIKEN cDNA 4833442J19 gene	4833442J19Rik	RIKEN cDNA 4833442J19 gene	56.0028	56.6411	65.1389	28.5568	21.8876	28.8023		0.00135902	0.0413642	2.24341	0.44575
1422529_s_at	calsequestrin 2	Casq2	calsequestrin 2	3603.04	2367.05	2150.97	1290.81	1110.12	1218.5		0.00884879	0.102453	2.24374	0.445684
1440838_at	Expressed sequence AI852064			15.4089	24.8409	18.1872	10.4387	8.55149	7.00775		0.0113981	0.116337	2.24775	0.444889
1452231_x_at	interferon activated gene 203	Mndal	myeloid nuclear differentiation antigen like	14.0175	14.1027	21.2457	9.16108	8.83385	3.94857		0.046478	0.239672	2.24968	0.444508
1421265_a_at	RNA-binding region (RNP1, RRM) containing 1	Rbm38	RNA binding motif protein 38	266.54	187.182	178.309	104.256	85.7908	90.7789		0.00459676	0.0741861	2.25062	0.444323
1418709_at	cytochrome c oxidase, subunit VIIa 1	Cox7a1	cytochrome c oxidase, subunit VIIa 1	120.094	141.633	124.266	69.0065	54.8077	47.6109		0.0023359	0.052339	2.25167	0.444114
1422125_at	5-hydroxytryptamine (serotonin) receptor 2B	Htr2b	5-hydroxytryptamine (serotonin) receptor 2B	16.0492	25.302	26.9178	12.2714	7.50483	10.5266		0.0208695	0.159823	2.25289	0.443874
1425534_at	Staufen (RNA binding protein) homolog 2 (Drosophila)	Stau2	staufen (RNA binding protein) homolog 2 (Drosophila)	133.89	132.628	118.345	63.4387	50.7335	56.457		0.000420974	0.0254262	2.25555	0.443352
1444494_at	kelch repeat and BTB (POZ) domain containing 10	Kbtbd10	kelch repeat and BTB (POZ) domain containing 10	2630.66	2317.25	2174.76	1085.54	1008.59	1049.33		0.00016813	0.0178484	2.26587	0.441331
1458369_at	Ataxia, cerebellar, Cayman type homolog (human)			31.4168	38.455	43.1325	18.7109	16.2706	14.8583		0.00205249	0.0501175	2.26735	0.441044
1435321_at	RIKEN cDNA 3732412D22 gene	Limch1	LIM and calponin homology domains 1	108.321	111.723	116.335	40.8923	46.3694	60.8349		0.00218438	0.0511073	2.27134	0.440268
1449315_at	odd Oz/ten-m homolog 3 (Drosophila)	Odz3	odd Oz/ten-m homolog 3 (Drosophila)	204.256	219.421	218.425	96.3142	104.884	80.4561		0.000524975	0.0274226	2.27975	0.438645
1460343_at	neuralized-like homolog (Drosophila)	Neurl1a	neuralized homolog 1A (Drosophila)	444.986	373.929	406.881	167.119	188.176	181.941		0.000178619	0.0181978	2.28167	0.438275
1436890_at	UDP-N-acteylglucosamine pyrophosphorylase 1-like 1	Uap1l1	UDP-N-acteylglucosamine pyrophosphorylase 1-like 1	211.314	204.601	198.924	102.864	76.0147	90.5495		0.000740494	0.0324572	2.28201	0.438209
1451290_at	microtubule-associated protein 1 light chain 3 alpha	Map1lc3a	microtubule-associated protein 1 light chain 3 alpha	1007.18	871.837	755.783	429.682	362.72	360.778		0.00122732	0.039438	2.28481	0.437672
1455235_x_at	lactate dehydrogenase 2, B chain	Ldhb	lactate dehydrogenase B	110.635	115.995	91.2263	51.0425	43.1475	44.6999		0.000769152	0.0328583	2.28855	0.436958
1426566_s_at	interleukin 17 receptor E	Il17re	interleukin 17 receptor E	20.769	15.4939	21.0802	7.10402	9.68031	8.16269		0.00728826	0.0921934	2.2986	0.435048
1451257_at	acyl-CoA synthetase long-chain family member 6	Acsl6	acyl-CoA synthetase long-chain family member 6	310.082	330.834	325.226	143.811	119.024	156.936		0.000559407	0.0282408	2.3016	0.434481
1443632_at	obscurin, cytoskeletal calmodulin and titin-interacting RhoGEF	Obscn	obscurin, cytoskeletal calmodulin and titin-interacting RhoGEF	41.3816	41.3647	41.7916	13.0567	19.5972	21.4095		0.00491633	0.0764902	2.30355	0.434112
1418485_at	solute carrier family 4 (anion exchanger), member 3	Slc4a3	solute carrier family 4 (anion exchanger), member 3	208.722	174.251	191.148	78.8656	66.754	102.952		0.00338015	0.0632257	2.30968	0.43296
1434606_at	v-erb-b2 erythroblastic leukemia viral oncogene homolog 3 (avian)	Erbb3	v-erb-b2 erythroblastic leukemia viral oncogene homolog 3 (avian)	306.295	314.981	312.2	110.007	147.993	145.7		0.000936889	0.0347416	2.3123	0.432469
1441765_at				14.0859	14.1796	17.6867	5.69012	7.28531	6.88933		0.00447225	0.0731623	2.31325	0.432293
1431043_at	kelch repeat and BTB (POZ) domain containing 5	Kbtbd5	kelch repeat and BTB (POZ) domain containing 5	414.977	459.981	429.322	176.16	163.15	224.496		0.0010987	0.037591	2.31335	0.432274
1452106_at	Nephronectin	Npnt	nephronectin	2575.21	1652.08	1679.3	729.635	800.362	1022.43		0.00944539	0.106188	2.3141	0.432133
1426334_a_at	BCL2-like 11 (apoptosis facilitator)	Bcl2l11	BCL2-like 11 (apoptosis facilitator)	19.0219	31.2993	23.7394	11.3185	8.50439	12.1075		0.0306284	0.196574	2.31944	0.431138
1427278_at	restin-like 2	Clip4	CAP-GLY domain containing linker protein family, member 4	90.2115	95.1262	97.2502	43.8724	39.9652	37.8341		6.47009e-05	0.0127194	2.32255	0.430562
1430522_a_at	vesicle-associated membrane protein 5	Vamp5	vesicle-associated membrane protein 5	1495.44	1022.68	947.248	532.743	434.289	524.981		0.00606767	0.0853786	2.32261	0.43055
1451203_at	myoglobin	Mb	myoglobin	7217.93	3712.64	3355.88	2439.14	1551.2	2144.83		0.0436184	0.232489	2.32862	0.429439
1433615_at	RIKEN cDNA B930062P21 gene	Tmem117	transmembrane protein 117	60.0555	54.9124	39.6519	21.5482	22.2716	22.4964		0.00279824	0.0578464	2.33156	0.428898
1449573_at	alpha-kinase 3	Alpk3	alpha-kinase 3	277.286	177.486	184.051	87.5096	88.3117	98.0906		0.00499314	0.0769105	2.33222	0.428776
1416242_at	kelch-like 13 (Drosophila)	Klhl13	kelch-like 13 (Drosophila)	71.0364	105.155	113.761	32.4563	49.6616	42.1681		0.0116566	0.117699	2.33295	0.428643
1419606_a_at	troponin T1, skeletal, slow	Tnnt1	troponin T1, skeletal, slow	4670.53	2633.34	2311.03	1376.4	1191.88	1548.72		0.0245489	0.173475	2.33542	0.428189
1440085_at	ectodysplasin A2 isoform receptor	Eda2r	ectodysplasin A2 receptor	473.091	539.035	599.071	200.944	272.213	216.33		0.0017136	0.0458555	2.3368	0.427935
1416473_a_at		Igdcc4	immunoglobulin superfamily, DCC subclass, member 4	220.021	233.693	244.643	78.0508	116.861	102.9		0.00215542	0.0511073	2.34496	0.426446
1448956_at	START domain containing 10	Stard10	START domain containing 10	117.935	103.51	94.2977	47.6977	48.4028	38.4946		0.000971934	0.035352	2.34587	0.426282
1425274_at		Asph	aspartate-beta-hydroxylase	150.197	172.959	153.282	66.2657	58.1039	78.6992		0.00094544	0.0347699	2.34619	0.426223
1454966_at	integrin alpha 8	Itga8	integrin alpha 8	42.0978	33.9999	38.6044	15.6457	18.6419	14.5638		0.000879463	0.0337299	2.34798	0.425898
1418769_at	myozenin 2	Myoz2	myozenin 2	1366.74	1031.08	864.959	543.714	366.374	475.665		0.00851615	0.100309	2.35452	0.424716
1449133_at	small proline-rich protein 1A	Sprr1a	small proline-rich protein 1A	29.9807	30.3656	31.1656	18.0508	10.8624	9.89464		0.026242	0.180283	2.35808	0.424074
1452968_at	collagen triple helix repeat containing 1	Cthrc1	collagen triple helix repeat containing 1	42.8481	22.9887	32.6512	14.6474	15.9079	11.1986		0.0473966	0.242372	2.35877	0.423949
1453321_at	fibronectin type III domain containing 1	Fndc1	fibronectin type III domain containing 1	203.231	195.607	186.757	80.6751	85.0468	81.6528		7.85589e-06	0.00761401	2.36724	0.422433
1431704_a_at	Ral GEF with PH domain and SH3 binding motif 2	Ralgps2	Ral GEF with PH domain and SH3 binding motif 2	18.3101	22.1718	14.8947	6.39968	6.32742	10.6527		0.0130636	0.12413	2.36857	0.422196
1454674_at	fasciculation and elongation protein zeta 1 (zygin I)	Fez1	fasciculation and elongation protein zeta 1 (zygin I)	102.996	115.225	111.372	62.2094	33.807	42.5368		0.0076944	0.0947383	2.37882	0.420377
1450118_a_at	troponin T3, skeletal, fast	Tnnt3	troponin T3, skeletal, fast	6207.06	3106.8	3105.85	1798.63	1460.37	1958.46		0.0294559	0.192278	2.38041	0.420095
1450198_at	dual specificity phosphatase 13	Dusp13	dual specificity phosphatase 13	110.352	119.551	125.254	57.9595	49.1468	42.0729		0.000927829	0.0345403	2.38074	0.420037
1423890_x_at	ATPase, Na+/K+ transporting, beta 1 polypeptide	Atp1b1	ATPase, Na+/K+ transporting, beta 1 polypeptide	227.25	187.354	217.047	88.0664	76.7248	100.359		0.000850969	0.0332593	2.38224	0.419774
1420761_at	cholinergic receptor, nicotinic, delta polypeptide	Chrnd	cholinergic receptor, nicotinic, delta polypeptide	82.315	83.3664	87.7437	38.3115	32.1791	35.0782		8.38214e-05	0.0136933	2.40057	0.416568
1416811_s_at	cytotoxic T lymphocyte-associated protein 2 beta	Ctla2a : Ctla2b	cytotoxic T lymphocyte-associated protein 2 alpha : cytotoxic T lymphocyte-associated protein 2 beta	4777	3722.18	3488.03	1909.61	1698.56	1381.11		0.00288941	0.0586062	2.40259	0.416217
1436042_at	Talin 1	Tln1	talin 1	99.5524	142.978	111.261	46.9961	47.8739	52.2901		0.0015033	0.0436601	2.40413	0.415952
1442077_at	RIKEN cDNA 2310076G05 gene	2310076G05Rik	RIKEN cDNA 2310076G05 gene	77.5312	75.7791	85.4097	35.2459	34.442	29.0801		0.000236483	0.0195502	2.41698	0.413739
1449218_at	cytochrome c oxidase, subunit VIIIb	Cox8b	cytochrome c oxidase, subunit VIIIb	748.12	590.873	486.704	290.352	184.913	279.033		0.00955631	0.106809	2.4204	0.413156
1448437_a_at	GTP binding protein 2	Gtpbp2	GTP binding protein 2	178.775	149.523	126.106	44.8124	69.212	73.5804		0.00845587	0.0999075	2.42213	0.41286
1460318_at	cysteine and glycine-rich protein 3	Csrp3	cysteine and glycine-rich protein 3	2498.11	1597.28	1542.94	817.813	653.912	848.993		0.00771575	0.094817	2.42956	0.411597
1449380_at	protein kinase C and casein kinase substrate in neurons 1	Pacsin1	protein kinase C and casein kinase substrate in neurons 1	46.8931	33.4158	41.2543	19.0544	11.6678	19.1699		0.00914688	0.104255	2.43652	0.410421
1424553_at	RIKEN cDNA 1110011D13 gene	Hhatl	hedgehog acyltransferase-like	22.2891	24.7697	17.3556	13.9908	5.43215	6.96506		0.00486481	0.0760421	2.44105	0.40966
1451152_a_at	ATPase, Na+/K+ transporting, beta 1 polypeptide	Atp1b1	ATPase, Na+/K+ transporting, beta 1 polypeptide	106.869	214.266	129.473	64.114	59.3472	59.5746		0.0148337	0.132374	2.46186	0.406197
1418818_at	aquaporin 5	Aqp5 : LOC100046616	aquaporin 5 : similar to aquaporin 5	1821.47	1408.23	1368.44	636.802	550.012	675.71		0.00120345	0.0392791	2.46877	0.40506
1451353_at	transmembrane 6 superfamily member 1	Tm6sf1	transmembrane 6 superfamily member 1	722.563	592.381	518.526	274.326	240.84	225.11		0.0013195	0.0407503	2.47674	0.403757
1421038_a_at	potassium intermediate/small conductance calcium-activated channel, subfamily N, member 4	Kcnn4	potassium intermediate/small conductance calcium-activated channel, subfamily N, member 4	32.9417	54.28	45.5818	20.1037	18.3295	15.0986		0.00609647	0.0854365	2.48084	0.40309
1429178_at	odd Oz/ten-m homolog 3 (Drosophila)	Odz3	odd Oz/ten-m homolog 3 (Drosophila)	70.2989	68.1251	72.2638	25.6488	29.6162	29.4708		5.35034e-05	0.0119741	2.48641	0.402187
1416752_at	LIM domain binding 3	Ldb3	LIM domain binding 3	242.493	254.673	263.717	93.11	98.6479	112.675		0.000116893	0.0155927	2.49934	0.400105
1422558_at	guanidinoacetate methyltransferase	Gamt	guanidinoacetate methyltransferase	274.709	368.41	355.477	151.674	136.737	111.018		0.00215165	0.0511073	2.50006	0.39999
1435945_a_at	potassium intermediate/small conductance calcium-activated channel, subfamily N, member 4	Kcnn4	potassium intermediate/small conductance calcium-activated channel, subfamily N, member 4	159.775	185.21	193.241	89.4633	59.1639	66.4326		0.00239454	0.0533387	2.50268	0.399571
1454159_a_at	insulin-like growth factor binding protein 2	Igfbp2	insulin-like growth factor binding protein 2	978.215	1188.64	1187.65	457.619	429	452.29		0.000174461	0.0180368	2.5054	0.399138
1434499_a_at	lactate dehydrogenase 2, B chain	Ldhb	lactate dehydrogenase B	67.1891	130.864	114.598	41.1783	41.1741	42.0874		0.0123579	0.12118	2.51247	0.398015
1453377_at	SH2 domain containing 4A	Sh2d4a	SH2 domain containing 4A	35.1973	37.9946	43.0909	15.1823	18.2412	12.8586		0.00873354	0.101532	2.51248	0.398013
1437482_at	steroid 5 alpha-reductase 2-like 2	Tecrl	trans-2,3-enoyl-CoA reductase-like	67.5502	144.463	130.259	41.8525	57.4125	36.8002		0.030972	0.197399	2.5155	0.397535
1443823_s_at	Transcribed locus	Atp1a2	ATPase, Na+/K+ transporting, alpha 2 polypeptide	413.315	530.88	461.128	197.881	171.634	186.579		0.000378061	0.0245812	2.52713	0.395705
1438975_x_at	zinc finger, DHHC domain containing 14	Zdhhc14	zinc finger, DHHC domain containing 14	18.1976	34.2274	22.6305	11.6998	9.32387	8.66129		0.0261269	0.179881	2.5284	0.395507
1418148_at	abhydrolase domain containing 1	Abhd1	abhydrolase domain containing 1	196.579	171.928	173.94	72.077	62.4752	79.0502		0.000318299	0.022849	2.53952	0.393775
1418237_s_at	procollagen, type XVIII, alpha 1	Col18a1	collagen, type XVIII, alpha 1	196.353	199.97	186.917	68.9811	76.3978	83.9943		0.000100693	0.0149647	2.54275	0.393274
1418093_a_at	epidermal growth factor	Egf	epidermal growth factor	24.8428	32.7687	26.993	14.9071	11.0895	7.24801		0.012509	0.12178	2.54491	0.392942
1436188_a_at		Ndrg4	N-myc downstream regulated gene 4	1481.46	737.627	685.321	380.159	362.167	394.406		0.0239457	0.170972	2.55505	0.391382
1436092_at	Transcribed locus, moderately similar to XP_328828.1 Neurospora crassa NCU08122.1 gene			492.763	400.739	395.819	164.697	164.397	175.185		0.000227559	0.019538	2.55676	0.39112
1419148_at	advillin	Avil	advillin	148.548	193.67	181.286	75.4988	58.8782	70.2416		0.000988414	0.0358145	2.55844	0.390864
1455149_at	SH3 multiple domains 2	Sh3rf1	SH3 domain containing ring finger 1	186.298	292.289	253.379	99.6608	116.303	64.1598		0.011879	0.118809	2.61301	0.3827
1422607_at	ets variant gene 1	Etv1	ets variant gene 1	31.0283	37.0341	48.4685	9.03783	19.1325	16.0257		0.0226717	0.165802	2.63668	0.379265
1419083_at	tumor necrosis factor (ligand) superfamily, member 11	Tnfsf11	tumor necrosis factor (ligand) superfamily, member 11	38.619	51.9502	73.8043	14.9805	24.5578	22.5536		0.0164307	0.139331	2.64726	0.377749
1424528_at	cell growth regulator with EF hand domain 1	Cgref1	cell growth regulator with EF hand domain 1	81.9998	75.5142	70.8334	28.5828	26.4848	31.0609		9.88092e-05	0.0149647	2.65124	0.377182
1418004_a_at	RIKEN cDNA 1810009M01 gene	Tmem176b	transmembrane protein 176B	31.5425	35.1126	53.8491	14.9136	14.455	15.9887		0.00461574	0.0741861	2.65677	0.376396
1421929_at	Eph receptor A4	Epha4	Eph receptor A4	48.9424	51.8049	52.9119	19.7916	14.3731	23.3608		0.0022696	0.0516896	2.67115	0.37437
1454137_s_at	hemochromatosis type 2 (juvenile) (human homolog)	Hfe2	hemochromatosis type 2 (juvenile) (human homolog)	901.928	798.043	739.392	286.27	292.884	331.516		0.000181641	0.0181978	2.67865	0.373323
1434893_at	ATPase, Na+/K+ transporting, alpha 2 polypeptide	Atp1a2	ATPase, Na+/K+ transporting, alpha 2 polypeptide	80.2138	69.5152	65.5857	34.1299	23.3506	22.6911		0.00226952	0.0516896	2.68567	0.372346
1447927_at	macrophage activation 2 like	Mpa2l	macrophage activation 2 like	353.653	344.287	321.934	107.772	138.447	132.103		0.000260351	0.0205261	2.69578	0.37095
1435813_at	RIKEN cDNA 1110056A04 gene	Mypn	myopalladin	154.916	213.536	170.401	67.1796	58.1534	74.3186		0.00114002	0.0384514	2.69896	0.370512
1418677_at	actinin alpha 3	Actn3	actinin alpha 3	3598.73	2286.65	2045.3	967.358	886.828	1084.06		0.00610861	0.0854365	2.69912	0.370492
1452124_at	RIKEN cDNA 2900054D09 gene	Ank3	ankyrin 3, epithelial	238.26	406.324	342.908	103.203	106.566	155.946		0.00865992	0.101252	2.70017	0.370347
1424529_s_at	cell growth regulator with EF hand domain 1	Cgref1	cell growth regulator with EF hand domain 1	159.598	140.751	141.267	61.4452	55.2993	46.1425		0.000424715	0.0254262	2.71117	0.368844
1419621_at	ankyrin repeat domain 2 (stretch responsive muscle)	Ankrd2	ankyrin repeat domain 2 (stretch responsive muscle)	1822.49	1410.06	1178.46	579.402	443.953	597.975		0.0032607	0.0624656	2.72061	0.367564
1421589_at	keratin complex 1, acidic, gene 1	Krt31	keratin 31	31.8495	33.4241	28.5755	12.1337	10.6375	11.5553		7.53549e-05	0.0131592	2.73401	0.365763
1448530_at	guanosine monophosphate reductase	Gmpr : LOC100045393	guanosine monophosphate reductase : similar to guanosine monophosphate reductase	69.8856	84.7631	75.6701	27.8932	25.7148	30.6278		0.000183156	0.0181978	2.73421	0.365736
1435106_at	RIKEN cDNA 3732412D22 gene	Limch1	LIM and calponin homology domains 1	64.7121	86.3576	74.9548	22.9556	27.0957	32.3203		0.00143393	0.0425549	2.74396	0.364437
1417441_at	DnaJ (Hsp40) homolog, subfamily C, member 12	Dnajc12	DnaJ (Hsp40) homolog, subfamily C, member 12	112.829	70.7668	90.0447	28.2955	40.3582	30.6324		0.00427194	0.0717315	2.75607	0.362835
1449872_at	heat shock protein 3	Hspb3	heat shock protein 3	77.5756	85.5156	105.188	38.0232	25.1916	34.1104		0.00258967	0.0554143	2.75652	0.362776
1448857_a_at	zinc finger, DHHC domain containing 12	Zdhhc12	zinc finger, DHHC domain containing 12	55.8415	84.3526	57.5608	28.3589	9.10731	34.1908		0.028844	0.190144	2.75974	0.362353
1453898_at	integrin beta 1 binding protein 3	Itgb1bp3	integrin beta 1 binding protein 3	343.432	372.701	324.034	137.427	107.656	130.739		0.0002722	0.021049	2.76771	0.361309
1452520_a_at	cholinergic receptor, nicotinic, gamma polypeptide	Chrng	cholinergic receptor, nicotinic, gamma polypeptide	183.637	217.907	175.952	79.0816	62.8155	66.2714		0.000432753	0.0256457	2.77417	0.360468
1435639_at	RIKEN cDNA 2610528A11 gene	2610528A11Rik	RIKEN cDNA 2610528A11 gene	103.51	117.318	131.258	45.2888	33.8608	47.1936		0.00117918	0.0389864	2.78674	0.358842
1453628_s_at	Leucine rich repeat containing 2	Lrrc2	leucine rich repeat containing 2	22.781	31.6669	28.7895	12.5495	9.22922	7.94187		0.0118327	0.118576	2.80067	0.357058
1447806_s_at	serine/threonine kinase 23	Srpk3	serine/arginine-rich protein specific kinase 3	242.925	251.947	230.139	84.5815	69.9779	102.114		0.000727739	0.032292	2.82465	0.354026
1427771_x_at	integrin beta 1 (fibronectin receptor beta)	Itgb1	integrin beta 1 (fibronectin receptor beta)	426.812	471.73	478.454	146.414	191.116	149.664		0.000351779	0.0236463	2.82638	0.353809
1449383_at	adenylosuccinate synthetase like 1	Adssl1	adenylosuccinate synthetase like 1	705.179	594.817	603.812	225.662	227.747	218.592		4.90824e-05	0.0119087	2.83304	0.352977
1417066_at	chaperone, ABC1 activity of bc1 complex like (S. pombe)	Cabc1	chaperone, ABC1 activity of bc1 complex like (S. pombe)	299.799	306.963	306.878	100.047	98.7312	119.749		7.25607e-05	0.0131592	2.86833	0.348635
1418952_at	RIKEN cDNA 2310001N14 gene	Txlnb	taxilin beta	102.601	110.83	128.348	43.1844	34.8342	40.7995		0.000327051	0.0229575	2.87649	0.347646
1439036_a_at	ATPase, Na+/K+ transporting, beta 1 polypeptide	Atp1b1	ATPase, Na+/K+ transporting, beta 1 polypeptide	765.147	750.817	719.241	267.319	231.255	278.255		5.68774e-05	0.0121571	2.87734	0.347543
1453187_at	OCIA domain containing 2	Ociad2	OCIA domain containing 2	51.439	54.6986	50.1585	21.1726	17.9537	14.9831		0.000486999	0.0268894	2.88852	0.346198
1450781_at	high mobility group AT-hook 2	Hmga2	high mobility group AT-hook 2	179.89	218.103	221.597	63.7012	73.2938	76.8061		0.00026328	0.0205261	2.89798	0.345068
1429089_s_at		2900026A02Rik	RIKEN cDNA 2900026A02 gene	193.037	178.156	180.658	59.6243	62.1	68.5848		2.51489e-05	0.00932392	2.89976	0.344856
1418798_s_at	serine/threonine kinase 23	Srpk3	serine/arginine-rich protein specific kinase 3	66.3139	73.824	58.9255	27.1713	23.2211	18.2485		0.00127206	0.0402459	2.90007	0.344819
1417889_at	apolipoprotein B editing complex 2	Apobec2	apolipoprotein B mRNA editing enzyme, catalytic polypeptide 2	1191.99	1118.48	946.108	381.324	325.485	411.932		0.00039753	0.024931	2.91093	0.343532
1422927_at	RIKEN cDNA 2310016N21 gene	Yipf7	Yip1 domain family, member 7	66.5189	72.3204	72.8227	30.8416	21.1221	20.7371		0.0012138	0.0393176	2.91141	0.343476
1448823_at	chemokine (C-X-C motif) ligand 12	Cxcl12	chemokine (C-X-C motif) ligand 12	74.1557	85.1009	90.1176	28.9284	25.7277	30.8318		0.000167361	0.0178484	2.91707	0.342809
1448269_a_at	kelch-like 13 (Drosophila)	Klhl13	kelch-like 13 (Drosophila)	590.302	686.987	726.297	225.267	275.613	184.921		0.00116743	0.0389864	2.92152	0.342287
1439906_at	Adult male spinal cord cDNA, RIKEN full-length enriched library, clone:A330007G10 product:unknown EST, full insert sequence			11.2688	21.0696	18.5326	3.92424	7.05509	6.42518		0.0154027	0.134776	2.92286	0.34213
1425292_at	dystrobrevin alpha	Dtna	dystrobrevin alpha	213.824	226.409	202.712	65.8588	80.1528	72.4404		7.67444e-05	0.0131592	2.94319	0.339768
1435108_at	Rho GTPase activating protein 22	Arhgap22	Rho GTPase activating protein 22	187.262	160.259	142.468	67.7408	50.918	47.1166		0.00130916	0.0406931	2.95574	0.338325
1451628_a_at	ankyrin 3, epithelial	Ank3	ankyrin 3, epithelial	180.015	209.519	251.715	54.3926	98.3936	63.8163		0.00536123	0.0798384	2.96049	0.337782
1434738_at	threonyl-tRNA synthetase-like 2	Tarsl2	threonyl-tRNA synthetase-like 2	33.6822	62.954	59.8809	19.6583	17.6882	15.103		0.0306488	0.196638	2.98415	0.335104
1460431_at	glucosaminyl (N-acetyl) transferase 1, core 2	Gcnt1	glucosaminyl (N-acetyl) transferase 1, core 2	14.3327	11.6829	16.1134	4.54423	5.031	4.52717		0.00354368	0.0654328	2.98736	0.334744
1436037_at	Integrin alpha 4	Itga4	integrin alpha 4	69.826	68.5197	67.7488	21.6184	22.3119	24.6342		1.06467e-05	0.00786517	3.00585	0.332685
1433509_s_at	DNA segment, Chr 6, ERATO Doi 253, expressed	Reep1	receptor accessory protein 1	247.477	207.051	202.291	68.9435	65.2856	84.1108		0.000382486	0.0245812	3.00824	0.33242
1422804_at	serine (or cysteine) proteinase inhibitor, clade B, member 6b	Serpinb6b	serine (or cysteine) peptidase inhibitor, clade B, member 6b	22.9305	32.9195	33.1068	10.6992	9.75707	8.99677		0.0076006	0.0943158	3.02029	0.331094
1420994_at	UDP-GlcNAc:betaGal beta-1,3-N-acetylglucosaminyltransferase 5	B3gnt5	UDP-GlcNAc:betaGal beta-1,3-N-acetylglucosaminyltransferase 5	55.6075	56.4416	53.6154	13.9501	19.4808	21.3862		0.00100863	0.0360661	3.02214	0.330892
1417378_at	immunoglobulin superfamily, member 4A	Cadm1	cell adhesion molecule 1	89.3586	105.302	114.201	35.8628	28.2359	36.6771		0.000530415	0.0274226	3.06484	0.326282
1429574_at	chloride intracellular channel 3	Clic3	chloride intracellular channel 3	72.7621	83.2271	60.0711	30.1561	19.2958	20.2464		0.00255749	0.0551395	3.09994	0.322587
1433788_at	Transcribed locus	Nrxn3	neurexin III	33.4969	32.6906	36.6188	9.844	12.2353	10.9713		0.00115726	0.0388768	3.11057	0.321484
1436566_at	Rab40b, member RAS oncogene family	Rab40b	Rab40b, member RAS oncogene family	226.344	243.525	236.196	51.1488	87.7418	87.7421		0.00299462	0.0597761	3.11546	0.32098
1454890_at	angiomotin	Amot	angiomotin	476.175	489.411	413.413	148.587	135.144	157.981		8.03611e-05	0.0135284	3.12194	0.320313
1437614_x_at	zinc finger, DHHC domain containing 14	Zdhhc14	zinc finger, DHHC domain containing 14	22.2048	29.1114	21.8905	9.34635	5.59899	8.49322		0.00408517	0.0705832	3.12334	0.32017
1455952_at	ADP-ribosylhydrolase like 1	Adprhl1	ADP-ribosylhydrolase like 1	217.611	201.744	150.653	61.5466	55.1156	64.5146		0.000726642	0.032292	3.14614	0.31785
1428114_at	solute carrier family 14 (urea transporter), member 1	Slc14a1	solute carrier family 14 (urea transporter), member 1	27.3336	28.878	26.0855	8.33976	12.6694	4.84177		0.0117034	0.11792	3.18352	0.314117
1444341_at	RIKEN cDNA 8030451F13 gene	Mybpc1	myosin binding protein C, slow-type	120.329	130.371	155.034	31.1233	38.4518	56.2897		0.00318557	0.0615219	3.22357	0.310215
1460238_at	mesothelin	Msln	mesothelin	750.815	750.613	672.079	245.773	205.582	222.807		5.05647e-05	0.0119087	3.22401	0.310172
1450780_s_at	high mobility group AT-hook 2	Hmga2	high mobility group AT-hook 2	240.84	240.376	251.086	64.1227	77.5071	85.4809		0.00016162	0.0177785	3.22443	0.310132
1439757_s_at	Eph receptor A4	Epha4	Eph receptor A4	22.178	39.52	42.3914	12.4344	8.09438	11.5968		0.00919804	0.10465	3.24008	0.308634
1421698_a_at	procollagen, type XIX, alpha 1	Col19a1	collagen, type XIX, alpha 1	40.5668	41.9271	39.5693	11.3586	13.5387	12.5358		2.46633e-05	0.00932392	3.26084	0.30667
1448154_at	N-myc downstream regulated gene 2	Ndrg2	N-myc downstream regulated gene 2	212.392	223.111	234.056	68.4873	72.5762	63.2885		1.66301e-05	0.00807012	3.2765	0.305204
1455762_at	RIKEN cDNA C330002I19 gene	Kidins220	kinase D-interacting substrate 220	408.974	459.077	410.519	120.691	124.814	143.445		5.22992e-05	0.0119087	3.28723	0.304207
1422130_at	neuronal pentraxin 1	Nptx1	neuronal pentraxin 1	38.721	27.8114	18.2462	12.6637	8.93512	4.17341		0.0342303	0.205934	3.28953	0.303994
1422837_at	sciellin	Scel	sciellin	13.0929	23.0331	22.6005	5.80573	7.05336	4.87359		0.0180521	0.147321	3.31177	0.301953
1422520_at	neurofilament 3, medium	Nefm	neurofilament, medium polypeptide	49.4716	73.3046	75.595	16.5155	20.1396	23.0883		0.00206718	0.0501175	3.32038	0.30117
1424177_at	transmembrane protein 38a	Tmem38a	transmembrane protein 38A	288.558	319.875	285.555	78.8794	97.9164	92.0187		8.23512e-05	0.0136933	3.32567	0.300691
1418311_at	fructosamine 3 kinase	Fn3k	fructosamine 3 kinase	167.227	227.417	198.842	64.4198	46.4614	66.5745		0.00112737	0.0383471	3.34442	0.299006
1417376_a_at	immunoglobulin superfamily, member 4A	Cadm1	cell adhesion molecule 1	38.5144	36.7464	35.3808	9.51068	13.2233	10.2971		0.000284599	0.0216557	3.34963	0.29854
1449178_at	PDZ and LIM domain 3	Pdlim3	PDZ and LIM domain 3	1378.27	1458.83	1338.82	406.397	408.39	421.231		1.58112e-06	0.00539494	3.37853	0.295987
1426926_at	phospholipase C, gamma 2	Plcg2	phospholipase C, gamma 2	38.6746	51.9191	54.9281	9.3844	20.4126	13.2143		0.0307133	0.196794	3.38334	0.295566
1424852_at	myocyte enhancer factor 2C	Mef2c	myocyte enhancer factor 2C	1122.49	956.621	848.176	326.63	237.382	297.213		0.000600734	0.029227	3.39898	0.294206
1449283_a_at	mitogen-activated protein kinase 12	Mapk12	mitogen-activated protein kinase 12	251.489	214.966	210.484	62.925	56.349	78.4715		0.000387251	0.0247204	3.42329	0.292117
1435504_at	Restin-like 2	Clip4	CAP-GLY domain containing linker protein family, member 4	66.183	129.627	114.032	27.5419	40.6552	21.9111		0.0109435	0.114699	3.43856	0.290819
1451507_at	myocyte enhancer factor 2C	Mef2c	myocyte enhancer factor 2C	324.838	428.321	396.934	117.196	102.347	114.781		0.000185406	0.0181978	3.44006	0.290693
1428183_at		Ankrd23	ankyrin repeat domain 23	388.149	352.998	305.551	107.767	90.4673	105.706		0.000155935	0.0174491	3.44376	0.29038
1438676_at	macrophage activation 2 like	Mpa2l	macrophage activation 2 like	134.705	141.704	148.057	36.8473	47.6895	38.6258		0.000120653	0.0155927	3.44638	0.29016
1452707_at	RIKEN cDNA 4631423F02 gene	Klhl30	kelch-like 30 (Drosophila)	1077.31	1004.56	932.567	285.885	280.331	304.1		1.36663e-05	0.00807012	3.46362	0.288716
1427279_at	restin-like 2	Clip4	CAP-GLY domain containing linker protein family, member 4	46.1007	44.053	41.0548	14.9408	10.3602	12.4511		0.00034724	0.0235073	3.47553	0.287726
1436607_a_at	RIKEN cDNA C330002I19 gene	Kidins220	kinase D-interacting substrate 220	98.8879	105.244	94.1935	23.9774	28.9818	32.8648		0.00020787	0.019538	3.47601	0.287686
1428722_at	creatine kinase, mitochondrial 2	Ckmt2	creatine kinase, mitochondrial 2	95.5587	108.378	123.019	28.2397	27.3201	37.1221		0.000480151	0.0268442	3.52771	0.28347
1418304_at	protocadherin 21	Cdhr1	cadherin-related family member 1	22.3877	22.8715	29.124	6.83512	8.86065	5.26817		0.00173991	0.0460332	3.54815	0.281837
1451372_a_at	ADP-ribosyltransferase 1	Art1	ADP-ribosyltransferase 1	119.7	108.268	102.749	30.5519	30.0523	32.5179		1.54308e-05	0.00807012	3.55143	0.281576
1429021_at	Eph receptor A4	Epha4	Eph receptor A4	17.2336	36.6016	43.3718	7.10685	12.8329	7.34915		0.0225183	0.165456	3.56214	0.28073
1453059_at	RIKEN cDNA 2310046A06 gene	2310046A06Rik	RIKEN cDNA 2310046A06 gene	39.8182	39.3382	35.9883	14.0857	7.53747	10.6741		0.0020893	0.0502095	3.56515	0.280493
1418095_at	small muscle protein, X-linked	Smpx	small muscle protein, X-linked	5420.69	3472.21	3168.54	1157.69	986.315	1193.84		0.00202209	0.0496979	3.61354	0.276737
1436279_at		Slc26a7	solute carrier family 26, member 7	31.5872	42.4829	28.6575	8.83562	10.1124	9.46793		0.000518955	0.0273457	3.61514	0.276614
1416225_at	alcohol dehydrogenase 1 (class I)	Adh1	alcohol dehydrogenase 1 (class I)	233.04	238.742	226.923	69.5278	67.6922	54.231		8.422e-05	0.0136933	3.64952	0.274009
1421027_a_at	myocyte enhancer factor 2C	Mef2c	myocyte enhancer factor 2C	2398.48	1546.74	1479.01	458.908	447.792	575.826		0.00181587	0.046952	3.65878	0.273315
1422851_at	high mobility group AT-hook 2	Hmga2	high mobility group AT-hook 2	510.789	292.705	243.381	96.131	74.6337	110.48		0.00703744	0.0902342	3.72229	0.268652
1426142_a_at	triadin	Trdn	triadin	81.6603	193.354	126.292	40.7088	38.5187	27.5025		0.0099757	0.109439	3.76001	0.265956
1449997_at		Tpm3	tropomyosin 3, gamma	1085.59	1093.41	1143.06	289.065	265.133	314.706		1.33864e-05	0.00807012	3.82328	0.261556
1417502_at	transmembrane 4 superfamily member 2	Tspan7	tetraspanin 7	56.7863	81.5459	62.25	19.5781	17.1295	15.3623		0.000486859	0.0268894	3.85217	0.259594
1418951_at	RIKEN cDNA 2310001N14 gene	Txlnb	taxilin beta	52.8307	109.033	94.1113	16.9661	22.3886	26.7159		0.00675363	0.0885655	3.87427	0.258113
1437092_at		Clip4	CAP-GLY domain containing linker protein family, member 4	24.3964	30.6955	25.1686	9.36134	5.60477	5.65755		0.000466396	0.0266434	3.89167	0.256959
1456137_at	Neurexin III	Nrxn3	neurexin III	30.4517	34.5404	34.6529	7.24934	8.13469	10.067		0.0008894	0.0338677	3.91516	0.255417
1453152_at	MAM domain containing 2	Mamdc2	MAM domain containing 2	746.267	699.472	653.513	171.333	176.954	183.37		5.76975e-06	0.0065089	3.94851	0.25326
1453339_at	RIKEN cDNA 1700008I05 gene	1700008I05Rik	RIKEN cDNA 1700008I05 gene	59.4749	77.5002	67.1772	20.5749	16.8899	13.9979		0.000509251	0.0273202	3.96699	0.25208
1418990_at	membrane-spanning 4-domains, subfamily A, member 4D	Ms4a4d	membrane-spanning 4-domains, subfamily A, member 4D	113.278	305.928	251.479	54.3865	68.1267	46.5248		0.0155506	0.135263	3.96766	0.252038
1430388_a_at	sulfatase 2	Sulf2	sulfatase 2	100.711	119.636	109.886	28.4843	25.1907	28.8604		3.02731e-05	0.0102736	4.0011	0.249931
1423294_at	mesoderm specific transcript	Mest	mesoderm specific transcript	344.786	357.206	368.557	70.7573	112.538	82.4988		0.00051216	0.0273457	4.02773	0.248279
1434194_at	Microtubule-associated protein 2	Mtap2	microtubule-associated protein 2	69.351	77.0274	83.0503	20.8934	18.4072	17.6168		4.46282e-05	0.0117911	4.03091	0.248083
1451506_at	myocyte enhancer factor 2C	Mef2c	myocyte enhancer factor 2C	584.548	656.256	607.366	151.148	151.855	149.49		2.12891e-06	0.00539494	4.08442	0.244833
1421028_a_at	myocyte enhancer factor 2C	Mef2c	myocyte enhancer factor 2C	485.933	501.232	492.495	122.321	107.35	130.181		1.61141e-05	0.00807012	4.11186	0.243199
1452352_at	cytotoxic T lymphocyte-associated protein 2 beta	Ctla2b	cytotoxic T lymphocyte-associated protein 2 beta	188.174	267.881	285.119	46.181	76.2259	56.9047		0.00185277	0.0471855	4.13344	0.241929
1447602_x_at	sulfatase 2	Sulf2	sulfatase 2	588.695	359.591	321.01	88.9209	104.537	112.34		0.00218066	0.0511073	4.15078	0.240919
1423679_at	RIKEN cDNA 2810432L12 gene	2810432L12Rik	RIKEN cDNA 2810432L12 gene	66.4338	64.157	57.7882	17.7042	13.0508	13.9109		0.000142901	0.0166773	4.21751	0.237107
1434927_at	heat shock protein family, member 7 (cardiovascular)	Hspb7	heat shock protein family, member 7 (cardiovascular)	646.23	832.291	760.236	167.517	175.262	187.983		6.03865e-05	0.0127194	4.218	0.237079
1455645_at	RIKEN cDNA 8030451F13 gene	Mybpc1	myosin binding protein C, slow-type	1575.94	1340.66	1130.86	327.906	236.491	389.288		0.00113157	0.0383471	4.24402	0.235626
1418713_at	pterin 4 alpha carbinolamine dehydratase/dimerization cofactor of hepatocyte nuclear factor 1 alpha (TCF1) 1	Pcbd1	pterin 4 alpha carbinolamine dehydratase/dimerization cofactor of hepatocyte nuclear factor 1 alpha (TCF1) 1	160.818	131.111	136.633	28.6777	36.3929	35.4601		0.000120409	0.0155927	4.26299	0.234577
1448737_at	transmembrane 4 superfamily member 2	Tspan7	tetraspanin 7	589.502	510.225	460.548	123.725	103.494	137.021		0.000180608	0.0181978	4.28365	0.233446
1438059_at	7 days neonate cerebellum cDNA, RIKEN full-length enriched library, clone:A730024G14 product:weakly similar to CORTEXIN [Rattus norvegicus], full insert sequence	Ctxn3	cortexin 3	144.1	284.301	221.611	52.9769	49.3613	47.3363		0.00206021	0.0501175	4.34284	0.230264
1417377_at	immunoglobulin superfamily, member 4A	Cadm1	cell adhesion molecule 1	54.2683	70.9741	79.6782	15.5281	13.5623	17.2818		0.000379739	0.0245812	4.41904	0.226293
1447807_s_at	pleckstrin homology domain containing, family H (with MyTH4 domain) member 1	Plekhh1	pleckstrin homology domain containing, family H (with MyTH4 domain) member 1	452.039	544.858	449.468	122.651	88.3153	115.647		0.000233645	0.0195502	4.42836	0.225817
1452517_at	pleckstrin homology domain containing, family H (with MyTH4 domain) member 1	Plekhh1	pleckstrin homology domain containing, family H (with MyTH4 domain) member 1	202.737	265.545	247.141	52.388	52.4742	53.2879		4.93559e-05	0.0119087	4.52369	0.221058
1445787_at	RIKEN cDNA 5033413D22 gene	Ccdc162	coiled-coil domain containing 162	119.647	108.533	99.7914	25.1188	26.9806	19.9757		0.000130906	0.016276	4.55043	0.21976
1418373_at	phosphoglycerate mutase 2	Pgam2	phosphoglycerate mutase 2	1988.22	1216.73	1043.78	333.445	246.631	350.94		0.0026202	0.0558952	4.56354	0.219128
1456953_at	12 days embryo spinal ganglion cDNA, RIKEN full-length enriched library, clone:D130062H10 product:unknown EST, full insert sequence	Col19a1	collagen, type XIX, alpha 1	32.8833	40.8904	34.8258	6.10407	9.76046	7.6396		0.000507205	0.0273202	4.62044	0.216429
1448254_at	pleiotrophin	Ptn	pleiotrophin	43.3797	99.1075	124.972	10.2061	28.4061	17.8457		0.023921	0.170972	4.73732	0.21109
1419150_at	myogenic factor 6	Myf6	myogenic factor 6	106.35	118.441	99.8573	23.1115	20.4934	24.148		2.34876e-05	0.00930923	4.79166	0.208696
1435053_s_at	pleckstrin homology domain containing, family H (with MyTH4 domain) member 1	Plekhh1	pleckstrin homology domain containing, family H (with MyTH4 domain) member 1	116.647	127.627	160.366	15.5063	33.7721	35.1493		0.00457513	0.0741287	4.79273	0.208649
1435585_at	transcription elongation factor A (SII)-like 7	Tceal7	transcription elongation factor A (SII)-like 7	508.037	708.268	608.81	139.462	118.144	121.779		0.000135717	0.0166564	4.81072	0.207869
1440156_s_at	Similar to granulosa cell HMG-box protein-1	Tox2	TOX high mobility group box family member 2	98.9406	71.8104	47.8997	15.2784	17.6183	12.4213		0.00271525	0.0568856	4.8248	0.207262
1416295_a_at	interleukin 2 receptor, gamma chain	Il2rg	interleukin 2 receptor, gamma chain	35.6934	76.2211	78.8071	13.6935	14.2932	11.439		0.0224616	0.165231	4.8375	0.206718
1426144_x_at	triadin	Trdn	triadin	313.108	306.054	288.592	83.4517	64.6996	38.1281		0.00284726	0.0584287	4.87308	0.205209
1448792_a_at	cytochrome P450, family 2, subfamily f, polypeptide 2	Cyp2f2	cytochrome P450, family 2, subfamily f, polypeptide 2	27.0885	36.9197	48.4406	7.5205	6.87649	7.79535		0.000749695	0.0324599	5.06701	0.197355
1421290_at		Hspb7	heat shock protein family, member 7 (cardiovascular)	156.692	243.985	191.078	44.5263	36.3992	35.8256		0.000382268	0.0245812	5.06852	0.197296
1427119_at	serine protease inhibitor, Kazal type 4	Spink4	serine peptidase inhibitor, Kazal type 4	100.939	122.337	102.27	25.3829	19.4084	17.9837		0.000169044	0.0178484	5.18592	0.19283
1425357_a_at	gremlin 1	Grem1	gremlin 1	789.754	839.078	889.227	158.212	169.647	156.313		2.69189e-06	0.00539494	5.20074	0.19228
1454672_at		Nefl	neurofilament, light polypeptide	72.1832	74.9224	84.4195	12.7867	16.2847	14.8891		4.00108e-05	0.0115322	5.26666	0.189874
1452478_at	alpha-kinase 2	Alpk2	alpha-kinase 2	143.886	133.06	116.461	26.4879	19.9584	27.5806		0.000297952	0.0221404	5.31439	0.188168
1449996_a_at	tropomyosin 3, gamma	Tpm3	tropomyosin 3, gamma	1468.45	1141.49	959.343	225.597	169.7	270.398		0.000785982	0.0328952	5.36174	0.186507
1418643_at	transmembrane 4 superfamily member 13	Tspan13	tetraspanin 13	498.468	622.276	574.321	97.7615	107.412	110.77		2.36204e-05	0.00930923	5.36509	0.18639
1423145_a_at	titin-cap	Tcap	titin-cap	182.341	160.287	161.867	28.0902	30.0209	35.4455		3.07463e-05	0.0102736	5.39241	0.185446
1458368_at	myosin, heavy polypeptide 4, skeletal muscle	Myh4	myosin, heavy polypeptide 4, skeletal muscle	91.5974	104.157	109.341	16.1185	16.6044	23.7126		0.000227242	0.019538	5.40609	0.184976
1437502_x_at	CD24a antigen	Cd24a	CD24a antigen	82.4828	207.907	175.732	28.5809	29.6477	24.4868		0.00463297	0.0741861	5.63526	0.177454
1418155_at	titin immunoglobulin domain protein (myotilin)	Myot	myotilin	531.744	504.204	546.174	86.9145	87.6311	97.2623		2.15071e-06	0.00539494	5.82074	0.1718
1418398_a_at	pan hematopoietic expression	Tspan32	tetraspanin 32	64.0863	73.3896	80.3135	17.7379	12.9037	4.3667		0.00172917	0.0459413	6.22108	0.160744
1425092_at	RIKEN cDNA A830016G23 gene	Cdh10	cadherin 10	26.6638	25.2057	24.4363	2.44739	6.25311	3.36161		0.0052445	0.0791167	6.32607	0.158076
1448394_at	myosin, light polypeptide 2, regulatory, cardiac, slow	Myl2	myosin, light polypeptide 2, regulatory, cardiac, slow	140.583	185.928	175.429	31.8267	24.0245	22.3493		0.000170906	0.0178635	6.41863	0.155796
1448182_a_at	CD24a antigen	Cd24a	CD24a antigen	591.672	632.397	590.082	93.7402	66.8056	121.813		0.000420723	0.0254262	6.42499	0.155642
1434877_at	neuronal pentraxin 1	Nptx1	neuronal pentraxin 1	73.0106	114.17	114.149	11.2654	17.2988	16.2663		0.000687447	0.0313604	6.72155	0.148775
1426255_at	neurofilament, light polypeptide	Nefl	neurofilament, light polypeptide	257.307	225.568	237.093	37.382	32.8726	30.1157		1.14964e-05	0.00807012	7.17312	0.139409
1419090_x_at	kallikrein 26	Klk1b26	kallikrein 1-related petidase b26	161.684	249.182	206.247	32.57	21.5523	29.2143		0.000340259	0.0232195	7.40506	0.135043
1460239_at	transmembrane 4 superfamily member 13	Tspan13	tetraspanin 13	482.588	570.694	464.877	66.0081	60.5458	68.7847		9.82484e-06	0.00786517	7.77194	0.128668
1416034_at	CD24a antigen	Cd24a	CD24a antigen	449.536	343.489	353.427	44.0502	49.93	51.869		3.11787e-05	0.0102736	7.86053	0.127218
1421289_at	heat shock protein family, member 7 (cardiovascular)	Hspb7	heat shock protein family, member 7 (cardiovascular)	54.9357	82.4201	69.769	7.45055	6.33185	11.5599		0.00462845	0.0741861	8.17309	0.122353
1460202_at	myozenin 1	Myoz1	myozenin 1	217.162	177.896	188.81	26.2139	18.6713	25.794		0.000121312	0.0155927	8.26082	0.121053
1451780_at	B-cell linker	Blnk	B-cell linker	186.49	179.356	228.643	18.6254	27.5575	24.9219		0.000107137	0.0152095	8.36075	0.119607
1438540_at	Transcribed locus	Col25a1	collagen, type XXV, alpha 1	55.9604	87.9204	88.5682	9.32227	8.39152	9.7527		0.000180848	0.0181978	8.463	0.118161
1422644_at	RIKEN cDNA 5430437A18 gene	Sh3bgr	SH3-binding domain glutamic acid-rich protein	341.613	290.988	272.036	28.624	38.5459	37.8166		5.17538e-05	0.0119087	8.6167	0.116054
1427026_at		Myh4	myosin, heavy polypeptide 4, skeletal muscle	2521.52	1864.95	1598.34	206.931	161.346	265.996		0.00033607	0.0231633	9.43571	0.10598
1422598_at		Casq1	calsequestrin 1	1014.76	790.154	730.03	70.4724	64.5992	86.8555		5.17839e-05	0.0119087	11.4224	0.0875471
1455736_at	myosin binding protein C, fast-type	Mybpc2	myosin binding protein C, fast-type	598.548	379.034	352.264	20.9913	11.3365	24.2238		0.000905	0.0340907	23.5156	0.042525
