# Supplementary material for: Brown Fat Determination and Development from Muscle Precursor Cells by Novel Action of Bone Morphogenetic Protein 6
Source: PLoS One. 2014 Mar 21;9(3):e92608. doi: 10.1371/journal.pone.0092608 (PMC3962431; doi:10.1371/journal.pone.0092608)
Supplement: Table S2 — Associated with Figure 7B. (XLS) [file pone.0092608.s008.xls]

## Sheet: Sheet1
Row	Description	Gene Symbol [NetAffx v31] [C]	Gene Title [NetAffx v31]	BMP6_0hr	BMP6_0hr	BMP6_0hr	BMP6_6hr	BMP6_6hr	BMP6_6hr	BMP6_12hr	BMP6_12hr	BMP6_12hr	BMP6_24hr	BMP6_24hr	BMP6_24hr	BMP6_48hr	BMP6_48hr	BMP6_48hr
1415670_at	coatomer protein complex, subunit gamma	Copg	coatomer protein complex, subunit gamma	471.499	484.039	476.375	509.795	469.191	527.072	492.708	579.077	515.349	751.394	762.136	849.631	704.283	722.877	683.057
1415677_at	dehydrogenase/reductase (SDR family) member 1	Dhrs1	dehydrogenase/reductase (SDR family) member 1	121.911	105.395	106.276	100.465	101.012	116.521	113.969	118.45	114.817	213.617	273.425	249.205	520.609	524.857	419.438
1415689_s_at	zinc finger protein 307	Zkscan3	zinc finger with KRAB and SCAN domains 3	139.71	157.429	177.183	150.834	145.011	169.23	155.297	156.953	174.422	249.353	234.894	232.632	274.052	282.546	255.404
1415704_a_at	carnitine deficiency-associated gene expressed in ventricle 3	Cdv3	carnitine deficiency-associated gene expressed in ventricle 3	1918.92	2014.18	1917.99	1619.57	1632.49	1690.32	1531.67	1442.62	1406.48	931.189	966.038	1045.39	640.103	570.609	664.457
1415718_at	RIKEN cDNA 2310079P12 gene	LOC100044471 : Sap30l	similar to SAP30-like : SAP30-like	415.665	454.241	417.832	427.185	418.066	431.938	486.189	454.365	462.315	454.524	442.771	438.199	450.622	472.729	464.082
1415720_s_at	MAD2L1 binding protein	Mad2l1bp	MAD2L1 binding protein	162.931	174.121	161.553	194.674	214.915	181.08	235.797	228.279	201.607	213.364	260.396	253.408	241.138	319.555	212.182
1415728_at	poly(A) binding protein, nuclear 1	Pabpn1	poly(A) binding protein, nuclear 1	385.828	493.71	440.097	464.101	430.977	449.985	429.285	397.347	404.033	278.163	274.484	277.017	128.104	107.232	120.293
1415730_at	RIKEN cDNA 5730453I16 gene	Cpsf7	cleavage and polyadenylation specific factor 7	621.881	555.066	620.173	609.534	588.747	518.066	554.341	516.857	586.285	515.748	475.138	423.479	386.817	353.801	323.087
1415737_at	riboflavin kinase	Rfk	riboflavin kinase	217.369	189.756	215.854	250.172	271.913	264.399	223.34	276.718	251.45	435.283	360.156	433.389	609.155	575.356	590.94
1415741_at	TPA regulated locus	Tmem165	transmembrane protein 165	1071.1	958.796	989.574	899.666	964.371	838.72	1105.89	865.027	963.045	1046.54	1129.76	986.761	1094.49	1242.88	1014.77
1415745_a_at	Down syndrome critical region gene 3	Dscr3	Down syndrome critical region gene 3	255.369	234.063	266.884	329.906	302.238	343.324	328.793	306.848	317.568	471.015	410.055	439.426	435.999	429.01	451.909
1415754_at	RIKEN cDNA 1810060D16 gene	Polr2f	polymerase (RNA) II (DNA directed) polypeptide F	1149.21	1161.41	1128.36	1160.16	1201.27	1148.62	1145.59	1228.08	1166.65	839.123	856.026	829.758	633.556	597.62	536.392
1415758_at	RIKEN cDNA 2010313D22 gene	Fryl	furry homolog-like (Drosophila)	158.313	176.777	154.541	124.41	134.731	128.902	176.037	151.373	167.817	258.063	284.697	331.914	269.99	283.653	283.418
1415766_at	RIKEN cDNA 4930564D15 gene	Sec22b	SEC22 vesicle trafficking protein homolog B (S. cerevisiae)	124.28	132.406	133.361	140.419	110.331	114.105	156.576	163.568	157.517	303.218	269.51	328.251	505.478	471.153	525.816
1415772_at	nucleolin	Ncl	nucleolin	516.16	528.741	540.133	626.711	608.807	557.17	370.845	490.279	499.679	199.733	137.345	161.386	102.587	69.5993	92.1917
1415780_a_at	armadillo repeat containing, X-linked 2	Armcx2	armadillo repeat containing, X-linked 2	597.387	552.518	566.877	534.54	505.023	497.553	630.871	576.847	601.086	827.818	851.761	810.913	586.228	640.971	694.078
1415797_at	discoidin domain receptor family, member 1	Ddr1	discoidin domain receptor family, member 1	101.318	121.831	122.184	154.57	164.818	230.866	206.313	181.928	200.209	215.555	196.031	201.225	165.934	169.747	209.946
1415799_at	WW domain binding protein 11	Wbp11	WW domain binding protein 11	590.137	570.416	502.174	577.189	608.296	594.047	561.046	499.355	510.125	363.949	365.33	349.976	246.528	218.863	311.981
1415800_at	gap junction membrane channel protein alpha 1	Gja1	gap junction protein, alpha 1	2055.29	1388.02	1492.14	2061.41	2057.05	1516.79	2157.93	1957.03	2011.83	3930.57	5545.58	2861.73	4572.54	7451.86	5627.51
1415801_at	gap junction membrane channel protein alpha 1	Gja1	gap junction protein, alpha 1	44.0709	57.9737	38.656	59.394	41.7895	47.6595	38.8083	60.6465	58.1171	233.423	163.905	257.094	593.803	404.005	417.497
1415810_at	ubiquitin-like, containing PHD and RING finger domains, 1	Uhrf1	ubiquitin-like, containing PHD and RING finger domains, 1	554.34	440.441	622.527	697.169	658.33	570.174	427.945	707.636	640.765	313.904	214.006	271.181	71.3455	37.9438	102.391
1415811_at	ubiquitin-like, containing PHD and RING finger domains, 1	Uhrf1	ubiquitin-like, containing PHD and RING finger domains, 1	103.503	113.793	118.106	121.623	94.7211	120.428	91.3949	113.612	96.2034	56.2092	37.0945	47.9651	17.2948	12.311	21.9836
1415814_at	ATPase, H+ transporting, V1 subunit B, isoform 2	Atp6v1b2	ATPase, H+ transporting, lysosomal V1 subunit B2	256.885	307.567	287.35	232.625	236.07	249.675	337.049	251.413	247.523	433.517	628.303	510.988	517.333	860.851	548.513
1415823_at		Scd2	stearoyl-Coenzyme A desaturase 2	183.435	153.59	210.8	124.233	127.859	149.667	295.595	250.737	239.306	661.475	908.587	592.942	548.821	808.012	583.611
1415824_at	stearoyl-Coenzyme A desaturase 2	Scd2	stearoyl-Coenzyme A desaturase 2	291.678	306.441	466.279	189.119	182.684	204.514	553.217	552.412	539.981	1556.4	1618.6	1070.91	1225.03	2238.62	1855.79
1415828_a_at	DNA segment, Chr 3, University of California at Los Angeles 1	Serp1	stress-associated endoplasmic reticulum protein 1	727.706	706.847	735.917	626.779	632.408	716.48	858.519	723.529	689.559	719.544	884.473	855.002	586.342	613.531	433.083
1415834_at	dual specificity phosphatase 6	Dusp6	dual specificity phosphatase 6	887.376	896.846	881.821	778.457	750.168	583.962	431.108	421.094	418.474	150.391	127.949	124.02	149.607	128.582	145.933
1415836_at	pyrroline-5-carboxylate synthetase (glutamate gamma-semialdehyde synthetase)	Aldh18a1	aldehyde dehydrogenase 18 family, member A1	43.5518	45.3938	49.9114	55.2294	56.0311	76.7264	41.7059	58.4014	54.2048	49.5332	41.2879	91.2373	159.593	154.433	310.674
1415840_at	ELOVL family member 5, elongation of long chain fatty acids (yeast)	Elovl5	ELOVL family member 5, elongation of long chain fatty acids (yeast)	739.508	736.658	699.926	713.603	718.895	707.832	764.161	717.003	715.258	937.3	1071.5	961.285	1365.56	1636.77	1367.72
1415850_at	RAS p21 protein activator 3	Rasa3	RAS p21 protein activator 3	410.154	527.35	446.185	432.43	401.882	450.056	343.565	386.883	386.811	473.943	362.074	469.487	699.93	767.86	626.166
1415856_at	embigin	Emb	embigin	102.03	94.0476	98.0998	139.08	139.675	119.924	140.872	113.755	116.777	236.075	195.657	228.473	356.168	418.011	346.06
1415857_at	embigin	Emb	embigin	136.873	125.455	134.156	110.395	120.195	123.522	167.292	124.194	113.302	222.386	242.553	219.249	445.915	540.607	346.615
1415870_at		Calu	calumenin	2416.91	2263.81	2383.11	1668.14	1773.96	1857.68	2418.88	1846.83	1877.53	2209.9	3189.9	2536.61	2899.57	4733.41	3103.07
1415877_at	dihydropyrimidinase-like 3	Dpysl3	dihydropyrimidinase-like 3	1145.1	993.794	1192.16	1157.88	1086.49	1216.89	2102.56	1483.56	1630.85	3294.75	6163.19	3337.48	3881.5	8368.43	4597.76
1415897_a_at	microsomal glutathione S-transferase 1	Mgst1	microsomal glutathione S-transferase 1	11.1559	8.51418	12.7468	11.8226	10.764	12.9692	10.4515	13.3179	10.65	37.2643	22.9656	18.2241	30.3664	29.4307	29.8364
1415904_at	lipoprotein lipase	Lpl	lipoprotein lipase	119.189	104.739	151.75	78.4763	70.9684	82.2684	129.395	84.1692	105.203	252.354	325.999	277.797	867.64	1076.7	703.714
1415907_at	cyclin D3	Ccnd3	cyclin D3	260.008	288.414	248.848	221.378	253.795	274.712	292.735	239.144	224.988	315.427	311.296	412.888	354.693	332.976	448.76
1415909_at	stress-induced phosphoprotein 1	Stip1	stress-induced phosphoprotein 1	512.69	560.63	464.467	557.201	518.358	623.39	613.919	536.21	554.245	370.49	401.055	383.46	198.197	165.137	231.222
1415911_at	imprinted and ancient	Impact	imprinted and ancient	287.064	332.24	341.884	323.953	343.29	340.286	420.747	372.095	376.114	436.536	469.203	515.523	306.633	344.797	246.162
1415917_at	methylenetetrahydrofolate dehydrogenase (NADP+ dependent), methenyltetrahydrofolate cyclohydrolase, formyltetrahydrofolate synthase	Mthfd1	methylenetetrahydrofolate dehydrogenase (NADP+ dependent), methenyltetrahydrofolate cyclohydrolase, formyltetrahydrofolate synthase	416.699	435.56	392.296	460.681	384.916	419.575	394.697	393.037	390.588	152.35	142.487	152.259	79.7599	65.9494	75.6733
1415919_at	neural proliferation, differentiation and control gene 1	Npdc1	neural proliferation, differentiation and control gene 1	216.853	232.255	289.929	213.993	225.505	238.022	199.093	215.449	202.339	323.723	371.976	323.28	542.28	604.776	672.238
1415922_s_at	MARCKS-like protein	Marcksl1	MARCKS-like 1	451.707	421.099	458.187	482.941	472.967	532.588	514.6	440.312	461.313	274.288	316.469	322.758	96.2088	93.7153	192.254
1415927_at	actin, alpha, cardiac	Actc1 : LOC100048431	actin, alpha, cardiac muscle 1 : similar to alpha-actin (AA 27-375)	64.9148	43.586	42.5429	47.675	51.9286	45.4442	17.638	47.5428	41.0435	37.2736	29.3522	41.5087	63.6057	29.3946	53.5851
1415935_at	SPARC related modular calcium binding 2	Smoc2	SPARC related modular calcium binding 2	141.805	156.635	137.855	386.365	360.889	386.512	532.467	536.198	539.135	809.06	837.29	856.152	913.504	1178.76	950.85
1415940_at	expressed sequence AA407930	Zfand2a	zinc finger, AN1-type domain 2A	286.086	307.062	314.997	393.779	368.59	392.722	281.67	310.34	304.719	244.341	201.944	239.419	257.208	192.562	218.28
1415943_at	syndecan 1	Sdc1	syndecan 1	521.52	525.424	570.679	729.412	655.357	771.556	798.958	786.323	743.353	761.037	865.415	825.344	529.235	427.111	531.634
1415944_at	syndecan 1	Sdc1	syndecan 1	212.277	271.089	263.999	317.72	327.44	372.057	343.399	333.046	323.057	371.224	423.182	511.275	248.806	252.094	250.531
1415945_at	minichromosome maintenance deficient 5, cell division cycle 46 (S. cerevisiae)	Mcm5	minichromosome maintenance deficient 5, cell division cycle 46 (S. cerevisiae)	258.404	291.382	270.077	301.749	294.537	373.164	275.123	300.536	310.585	149.761	132.625	148.277	38.3559	18.6228	38.608
1415951_at	FK506 binding protein 10	Fkbp10	FK506 binding protein 10	379.524	392.811	395.46	382.591	360.396	464.418	527.425	457.784	438.208	656.993	818.389	770.285	1033.34	1654.73	1670.81
1415964_at	stearoyl-Coenzyme A desaturase 1	Scd1	stearoyl-Coenzyme A desaturase 1	725.91	889.863	777.806	785.574	747.239	833.509	1118.79	1136.04	1116.39	2963.28	4423.82	3442.82	3516.27	5479.47	3902.79
1415966_a_at		Ndufv1	NADH dehydrogenase (ubiquinone) flavoprotein 1	952.807	998.297	1027.09	907.707	915.933	921.19	1022.44	944.91	970.179	966.711	1084.95	1006.74	851.676	916.645	795.769
1415976_a_at	calcium regulated heat stable protein 1	Carhsp1	calcium regulated heat stable protein 1	305.294	303.623	313.045	295.087	300.086	323.656	318.971	306.422	290.283	306.548	300.057	371.384	209.265	195.609	168.64
1415978_at	tubulin, beta 3	Tubb3	tubulin, beta 3	458.448	463.857	459.929	623.004	603.576	729.929	791.044	802.321	769.677	955.961	1035	845.548	596.204	683.055	857.851
1415984_at	acetyl-Coenzyme A dehydrogenase, medium chain	Acadm	acyl-Coenzyme A dehydrogenase, medium chain	599.131	605.869	631.064	393.451	452.548	394.242	723.524	620.807	627.942	842.127	1015.24	750.842	553.562	662.581	513.96
1415986_at	chloride channel 4-2	Clcn4-2	chloride channel 4-2	290.382	352.67	293.814	295.02	275.068	339.651	322.958	319.243	308.725	341.343	351.798	396.039	314.281	324.436	309.98
1415988_at	high density lipoprotein (HDL) binding protein	Hdlbp	high density lipoprotein (HDL) binding protein	755.046	700.496	864.408	716.933	591.048	846.043	904.191	863.03	797.078	1006.79	994.458	940.298	1215.93	1722.76	1138.94
1415989_at	vascular cell adhesion molecule 1	Vcam1	vascular cell adhesion molecule 1	55.5283	36.8754	49.7168	41.1833	48.0956	57.2899	28.2771	33.4891	42.5897	24.7869	18.8834	42.9108	29.281	23.308	25.504
1415996_at	thioredoxin interacting protein	Txnip	thioredoxin interacting protein	81.7643	91.1763	102.485	117.381	100.378	118.191	87.3866	91.8774	94.6413	118.636	107.315	134.545	583.343	669.29	586.411
1415999_at	hairy/enhancer-of-split related with YRPW motif 1	Hey1	hairy/enhancer-of-split related with YRPW motif 1	85.8473	81.2917	105.359	118.576	91.1955	98.0186	376.57	298.464	287.682	1059.84	1404	1149.56	1038.25	1373.65	828.121
1416005_at	protease (prosome, macropain) 26S subunit, ATPase 1	Psmc1	protease (prosome, macropain) 26S subunit, ATPase 1	978.033	949.3	1013.78	1164.76	1085.26	1070.45	1118.26	1242.18	1218.29	1236.26	1160.61	1146.45	748.308	571.051	688.012
1416011_x_at	EH-domain containing 1	Ehd1	EH-domain containing 1	456.577	507.251	457.671	493.049	506.031	528.82	400.68	478.22	493.663	544.937	464.54	575.632	396.911	319.968	367.936
1416017_at	coatomer protein complex, subunit gamma	Copg	coatomer protein complex, subunit gamma	91.5626	115.301	88.8057	101.569	116.799	119.032	112.568	101.635	114.971	139.774	157.3	153.571	184.361	179.444	288.973
1416021_a_at	fatty acid binding protein 5, epidermal	Fabp5 : Gm6166	fatty acid binding protein 5, epidermal : predicted gene 6166	6082.5	5369.91	7093.71	3838.26	3812.74	3353.06	6976.47	3812.89	3929.67	4005.22	6804.72	2957.34	3509.33	6904.81	4290.78
1416022_at	fatty acid binding protein 5, epidermal	Fabp5	fatty acid binding protein 5, epidermal	2075.7	2022.95	2104.51	1779.42	1727.35	1739.11	2172.12	1864.46	1886.35	1697.51	2312.48	1374.44	1756.88	1611.95	1669.65
1416023_at	fatty acid binding protein 3, muscle and heart	Fabp3	fatty acid binding protein 3, muscle and heart	21.8416	17.4696	18.307	33.0047	27.5613	50.1099	43.4897	43.98	52.187	136.491	123.565	170.292	154.359	152.595	127.48
1416028_a_at	hematological and neurological expressed sequence 1	Hn1	hematological and neurological expressed sequence 1	1268.86	1214.63	1271.61	1050.42	1088.87	1119.81	1167.71	1093.05	1054.96	834.913	889.028	896.911	357.948	317.635	238.629
1416030_a_at	minichromosome maintenance deficient 7 (S. cerevisiae)	Mcm7	minichromosome maintenance deficient 7 (S. cerevisiae)	562.311	646.228	569.665	632.088	623.897	750.783	585.953	658.591	679.805	323.079	260.304	436.195	97.3095	71.2592	90.4335
1416031_s_at	minichromosome maintenance deficient 7 (S. cerevisiae)	Mcm7	minichromosome maintenance deficient 7 (S. cerevisiae)	527.328	512.122	530.688	479.493	485.833	475.526	497.942	488.274	471.592	252.679	263.439	235.012	67.5772	59.0923	118.497
1416032_at	RIKEN cDNA 1110006I15 gene	Tmem109	transmembrane protein 109	371.27	337.542	358.703	369.287	337.493	363.869	405.13	383.352	400.722	278.691	259.39	313.785	204.706	178.992	236.464
1416033_at	RIKEN cDNA 1110006I15 gene	Tmem109	transmembrane protein 109	21.7651	24.9107	32.7378	26.4659	23.9017	31.405	29.4889	22.8481	28.0926	18.3006	20.4339	16.9644	4.64891	9.72208	10.2425
1416041_at	serum/glucocorticoid regulated kinase	Sgk1	serum/glucocorticoid regulated kinase 1	2749.53	2348.38	2599.67	1843.72	1835.24	1838.02	1924.98	1820.16	1764.2	1385.65	1195.75	1233.08	1116.68	849.706	857.074
1416042_s_at	nuclear autoantigenic sperm protein (histone-binding)	Nasp	nuclear autoantigenic sperm protein (histone-binding)	782.398	881.824	872.612	717.169	648.635	637.445	792.832	744.203	756.018	367.397	385.719	405.478	91.7375	77.4186	93.9997
1416044_at	flightless I homolog (Drosophila)	Flii	flightless I homolog (Drosophila)	382.756	423.455	409.18	387.101	377.014	402.647	360.977	412.107	391.487	420.372	405.061	572.809	375.357	372.616	448.376
1416050_a_at	scavenger receptor class B, member 1	Scarb1	scavenger receptor class B, member 1	83.5028	79.8136	84.1747	85.9431	80.6937	118.851	93.8757	68.2417	70.0579	87.7751	79.7867	103.108	81.6496	106.912	158.651
1416053_at	leucine rich repeat protein 1, neuronal	Lrrn1	leucine rich repeat protein 1, neuronal	51.0235	49.7397	51.9351	30.5118	26.7345	41.3935	16.2095	36.7925	30.3654	20.6352	13.0421	9.99184	11.0379	0.731319	4.6424
1416062_at	TBC1 domain family, member 15	Tbc1d15	TBC1 domain family, member 15	240.019	252.337	232.904	213.649	175.657	262.519	227.377	246.478	244.396	176.398	185.453	179.856	304.365	264.029	244.854
1416067_at	interferon-related developmental regulator 1	Ifrd1	interferon-related developmental regulator 1	1959.74	1805.04	2759.49	1503.85	1459.03	1279.28	1888.67	1273.5	1181.23	466.696	387.719	406.622	347.914	404.113	317.899
1416069_at	phosphofructokinase, platelet	Pfkp	phosphofructokinase, platelet	418.673	472.673	438.266	494.304	503.723	484.167	661.458	593.288	571.15	1110.37	1316.43	1146.79	1198.2	1597.5	1094.47
1416075_at	salvador homolog 1 (Drosophila)	LOC100048168 : Sav1	similar to WW45 protein : salvador homolog 1 (Drosophila)	85.9357	107.793	85.7471	92.1846	88.1231	104.386	97.1784	105.027	115.016	114.673	94.6506	129.412	135.623	99.8395	118.987
1416080_at	a disintegrin and metalloproteinase domain 15 (metargidin)	Adam15	a disintegrin and metallopeptidase domain 15 (metargidin)	12.6928	9.4363	30.6031	22.4759	23.0838	31.403	26.7847	25.9435	29.1321	44.8133	42.0033	61.287	83.2646	60.1576	97.2131
1416090_at	pyruvate dehydrogenase (lipoamide) beta	LOC100044400 : Pdhb	similar to pyruvate dehydrogenase (lipoamide) beta : pyruvate dehydrogenase (lipoamide) beta	822.249	813.11	865.913	838.618	811.266	730.051	946.375	855.302	836.563	911.626	930.555	843.309	747.22	810.898	635.326
1416091_at	microtubule-associated protein 4	Mtap4	microtubule-associated protein 4	326.589	382.501	330.89	335.821	323.051	356.377	390.269	384.809	384.477	476.471	604.072	593.066	695.235	781.829	728.566
1416095_x_at	RIKEN cDNA 1110005A23 gene	Gm6563 : Sarnp	SAP domain containing ribonucleoprotein pseudogene : SAP domain containing ribonucleoprotein	1651.66	1206.21	1646.55	1356.8	1359.55	1188.79	1416.21	1336.5	1316.67	1247.74	1262.07	1131.23	872.361	772.439	861.507
1416101_a_at	histone 1, H1c	Hist1h1c	histone cluster 1, H1c	574.752	514.643	628.401	423.831	361.613	370.442	640.257	507.136	543.77	644.822	739.923	617.64	1965.85	2941.8	1758.74
1416105_at	nicotinamide nucleotide transhydrogenase	Nnt	nicotinamide nucleotide transhydrogenase	270.121	307.073	243.063	281.91	308.958	317.629	254.207	305.603	303.348	346.163	300.766	401.567	334.029	285.92	396.323
1416108_a_at	transmembrane emp24 domain containing 3	Tmed3	transmembrane emp24 domain containing 3	372.031	376.025	362.393	430.374	389.606	390.602	407.843	421.319	378.585	601.087	580.044	469.315	1217.21	1639.01	1298.09
1416109_at	fucosidase, alpha-L- 1, tissue	Fuca1	fucosidase, alpha-L- 1, tissue	133.527	194.229	150.284	175.826	161.175	180.603	159.261	173.636	188.001	285.849	223.403	272.303	481.447	486.377	536.235
1416121_at	lysyl oxidase	Lox	lysyl oxidase	2207.85	2561.26	2381.4	1426.97	1428.23	1607.2	2477.39	1504.12	1506.8	2356.48	4011.36	3641.64	4086.92	7954.04	4316.08
1416122_at	cyclin D2	Ccnd2	cyclin D2	273.562	267.86	279.115	302.667	264.691	340.549	233.059	243.167	238.68	104.624	92.7196	125.48	120.122	99.2931	110.137
1416126_at	RNA polymerase 1-2	Polr1b	polymerase (RNA) I polypeptide B	158.094	147.022	171.499	168.459	199.582	156.332	137.717	124.429	131.964	58.6103	59.4388	68.7615	27.7636	14.9607	26.2076
1416127_a_at	aspartyl aminopeptidase	Dnpep	aspartyl aminopeptidase	401.571	407.894	351.663	522.473	503.428	624.783	645.06	890.132	874.973	1998.07	2212.71	1880.09	1426.91	1111.54	1363.87
1416129_at	RIKEN cDNA 1300002F13 gene	Errfi1	ERBB receptor feedback inhibitor 1	2365.18	2253.36	2810.5	1507.21	1668.12	1583.81	1471.51	1094.99	1031.82	371.971	432.165	442.419	329.083	381.672	371.227
1416130_at	prion protein	Prnp	prion protein	304.107	308.55	345.367	278.433	264.32	343.742	317.078	343.08	332.457	476.586	493.972	464.691	834.431	904.837	678.822
1416136_at	matrix metalloproteinase 2	Mmp2	matrix metallopeptidase 2	61.2215	51.2987	55.691	56.4667	57.7249	63.4978	78.7395	66.0351	63.7506	152.618	133.531	155.629	540.298	633.557	802.226
1416148_at	lysosomal-associated protein transmembrane 4B	Laptm4b	lysosomal-associated protein transmembrane 4B	282.945	314.853	296.332	374.334	354.777	377.528	337.223	319.99	335.248	365.556	356.389	399.457	402.491	338.683	405.389
1416150_a_at	splicing factor, arginine/serine-rich 3 (SRp20)	Sfrs3	splicing factor, arginine/serine-rich 3 (SRp20)	3369.76	2828.66	3293.33	2447.78	2343.05	2285.84	2899.22	2298.73	2308.04	1750.22	1886.12	1352.09	1018.81	719.981	907.08
1416154_at	hypothetical gene supported by AK087847	Srp54a : Srp54b	signal recognition particle 54A : signal recognition particle 54B	55.5315	62.6673	37.0077	47.6656	47.4786	57.2114	50.0022	60.4178	62.9394	63.9586	56.78	63.4903	94.2757	75.835	66.5501
1416155_at	high mobility group box 3	Hmgb3	high mobility group box 3	859.636	854.474	872.828	716.618	745.161	672.129	875.045	763.684	775.676	584.046	632.819	574.482	145.438	131.373	120.452
1416164_at	fibulin 5	Fbln5	fibulin 5	51.6018	58.9226	57.6243	46.6602	42.8576	48.4527	34.4849	42.7444	43.3128	70.9079	40.979	70.4809	228.275	175.968	257.87
1416168_at	serine (or cysteine) proteinase inhibitor, clade F, member 1	Serpinf1	serine (or cysteine) peptidase inhibitor, clade F, member 1	2724.06	3075.25	2968.73	2195.96	2106.87	2391.04	3640.05	2248.5	2312.39	3110.79	5710.79	4320.21	5170.59	9800.6	6131.61
1416170_at	TNF receptor-associated protein 1	Trap1	TNF receptor-associated protein 1	243.743	303.832	256.157	271.545	248.694	291.919	254.629	269.742	251.936	233.594	239.02	287.648	238.934	196.548	227.024
1416177_at	RNA binding motif protein, X chromosome retrogene	Rbmxrt	RNA binding motif protein, X chromosome retrogene	1361.31	1319.05	1265.31	1345.5	1324.59	1133.67	1290.84	1252.61	1246.16	953.186	877.022	811.408	544.786	470.51	526.065
1416180_a_at	radixin	Rdx	radixin	893.567	760.357	899.631	870.471	804.123	864.536	940.254	995.859	981.987	892.354	857.466	740.343	869.441	820.552	857.608
1416184_s_at	high mobility group AT-hook 1	Hmga1 : Hmga1-rs1	high mobility group AT-hook 1 : high mobility group AT-hook I, related sequence 1	1095.97	1444.86	1380.06	806.595	789.447	981.672	1249.35	701.116	706.34	218.401	300.237	276.566	21.3136	15.1032	36.7783
1416195_at	putative phosphatase	Inpp5k	inositol polyphosphate 5-phosphatase K	40.3131	53.9857	51.2575	49.6563	42.5933	54.6821	55.2983	61.6007	62.8679	105.67	102.702	142.564	157.403	157.251	177.734
1416200_at	RIKEN cDNA 9230117N10 gene	Il33	interleukin 33	9.44362	16.0921	18.6092	11.7052	12.308	9.1149	1.63659	6.78365	8.43743	9.23153	13.4742	14.2225	99.0478	59.5508	122.852
1416202_at	B-cell receptor-associated protein 37	Phb2	prohibitin 2	1362.97	1240.68	1338.04	1231.16	1297.11	1067.67	1439.73	1208.62	1221.88	787.523	840.624	831.083	527.3	522.44	579.873
1416203_at	aquaporin 1	Aqp1	aquaporin 1	823.047	784.613	846.895	815.158	798.392	1006.77	671.85	719.549	662.049	584.409	562.738	705.238	1039.77	979.82	1055
1416205_at	galactosidase, beta 1	Glb1	galactosidase, beta 1	86.4073	86.821	83.1169	86.1376	89.9319	94.9153	104.683	94.1194	92.9597	136.414	140.703	140.018	333.755	380.822	326.045
1416208_at	ubiquitin specific protease 14	Usp14	ubiquitin specific peptidase 14	1055.29	934.274	968.249	1028.13	1084.31	886.754	1019.61	866.831	868.058	618.072	784.589	553.999	361.699	330.555	315.244
1416213_x_at	surfeit gene 4	Surf4	surfeit gene 4	251.404	258.134	248.858	284.288	284.702	327.53	286.644	315.284	298.989	408.819	334.632	391.906	530.727	515.089	635.826
1416216_at	RalBP1 associated Eps domain containing protein	Reps1	RalBP1 associated Eps domain containing protein	171.381	196.153	222.537	174.115	191.392	188.855	169.579	157.602	161.329	145.012	152.324	133.687	112.465	112.098	116.305
1416222_at	NAD(P) dependent steroid dehydrogenase-like	Nsdhl	NAD(P) dependent steroid dehydrogenase-like	188.31	183.697	192.851	232.142	221.229	243.94	330.04	295.575	302.988	859.215	1216.02	941.023	385.25	414.161	387.766
1416229_at	riboflavin kinase	Rfk	riboflavin kinase	176.151	215.249	186.41	226.031	205.968	214.513	199.657	257.428	245.574	425.867	324.276	339.837	565.131	372.757	443.103
1416230_at	riboflavin kinase	Rfk	riboflavin kinase	203.443	207.012	198.634	181.168	160.193	194.042	231.26	192.195	199.403	379.744	370.994	378.624	575.937	647.07	509.332
1416250_at	B-cell translocation gene 2, anti-proliferative	Btg2	B-cell translocation gene 2, anti-proliferative	121.74	145.68	163.833	319.579	263.893	376.443	435.151	414.6	447.769	602.383	721.089	751.286	347.074	271.144	301.937
1416251_at	minichromosome maintenance deficient 6 (MIS5 homolog, S. pombe) (S. cerevisiae)	Mcm6	minichromosome maintenance deficient 6 (MIS5 homolog, S. pombe) (S. cerevisiae)	1300.25	1062.93	1241.51	1149.54	1078.54	897.271	1220.15	1060.71	1053.69	704.229	688.449	511.69	259.612	219.406	325.656
1416252_at	serine/threonine kinase 38	Stk38	serine/threonine kinase 38	310.775	311.363	322.823	373.199	350.709	301.721	399.403	326.38	384.925	476.457	506.801	487.701	387.204	402.781	330.517
1416258_at	thymidine kinase 1	Tk1	thymidine kinase 1	574.186	564.444	558.249	476.576	472.211	514.119	528.132	528.341	508.361	277.366	278.144	302.25	53.932	52.9856	52.7184
1416260_a_at	sorting nexin 1	Snx1	sorting nexin 1	230.192	254.563	226.917	254.073	257.745	244.018	269.758	262.027	258.443	334.199	333.465	303.483	303.074	296.453	329.849
1416261_at	transmembrane protein 19	Tmem19	transmembrane protein 19	160.701	156.018	158.44	182.252	184.283	160.938	204.232	195.601	191.64	318.281	353.096	344.382	310.003	364.256	317.068
1416262_at	transmembrane protein 19	Tmem19	transmembrane protein 19	119.921	125.383	142.763	127.759	114.756	131.13	134.028	158.967	152.598	243.89	201.982	209.352	254.142	235.807	250.687
1416268_at	E26 avian leukemia oncogene 2, 3' domain	Ets2	E26 avian leukemia oncogene 2, 3' domain	886.908	926.052	1010.03	448.945	444.279	440.984	513.752	441.644	420.412	243.355	252.297	213.111	212.707	236.256	187.766
1416282_at	proteasome (prosome, macropain) 26S subunit, ATPase 3	Psmc3	proteasome (prosome, macropain) 26S subunit, ATPase 3	1959.33	1849.7	2129.68	1606.52	1719.16	1676.64	2367.15	1863.28	1866.12	1873.88	2390.31	1940.65	1419.79	1675.89	1253.09
1416289_at	procollagen-lysine, 2-oxoglutarate 5-dioxygenase 1	Plod1	procollagen-lysine, 2-oxoglutarate 5-dioxygenase 1	93.8575	95.8556	99.9229	98.1375	86.3233	130.228	96.4338	103.4	99.4156	174.643	181.998	206.009	344.07	417.26	543.338
1416294_at	secretory carrier membrane protein 3	Scamp3	secretory carrier membrane protein 3	217.229	222.628	242.317	209.944	246.217	264.01	252.885	281.858	249.402	296.704	318.72	379.849	335.894	374.324	465.52
1416299_at	Shc SH2-domain binding protein 1	Shcbp1	Shc SH2-domain binding protein 1	741.978	725.082	827.358	621.447	622.288	518.082	614.666	753.901	688.405	498.947	414.539	475.104	138.634	104.673	123.677
1416305_at	SH3-domain binding protein 4	Sh3bp4	SH3-domain binding protein 4	72.1976	86.1491	74.0043	53.6376	82.6396	64.8242	97.7241	71.6644	74.5379	116.184	122.241	109.05	129.114	210.229	114.881
1416309_at	nucleolar and spindle associated protein 1	Nusap1	nucleolar and spindle associated protein 1	419.844	376.271	429.676	428.584	397.938	312.527	561.945	565.919	530.373	378.605	372.227	281.376	142.344	127.678	143.908
1416312_at	arginyl-tRNA synthetase	Rars	arginyl-tRNA synthetase	1493.22	1580.56	1526.23	1361.27	1334.02	1515.86	1469.47	1209.25	1209.67	915.241	879.865	888.403	604.001	508.832	519.991
1416313_at	expressed sequence AI839562	Mllt11	myeloid/lymphoid or mixed-lineage leukemia (trithorax homolog, Drosophila); translocated to, 11	188.787	217.419	197.282	328.346	349.501	290.577	219.871	244.313	251.662	257.955	245.939	215.326	116.276	113.78	128.972
1416315_at	abhydrolase domain containing 4	Abhd4	abhydrolase domain containing 4	47.8937	76.1698	56.8041	51.08	60.1536	74.7934	77.3538	68.337	62.1818	169.793	155.932	197.791	319.898	311.227	469.682
1416319_at	adenosine kinase	Adk	adenosine kinase	393.08	382.962	378.919	292.625	385.061	328.033	379.43	352.06	370.05	360.766	387.259	263.155	425.922	468.863	397.223
1416320_at	SEC22 vesicle trafficking protein-like 2 (S. cerevisiae)	Sec22a	SEC22 vesicle trafficking protein homologe A (S. cerevisiae)	80.4855	73.4399	91.5241	82.6794	74.3557	73.0171	81.0553	83.0987	81.7772	105.418	101.644	92.9148	131.5	119.425	122.662
1416336_s_at	small nuclear ribonucleoprotein D1	Snrpd1	small nuclear ribonucleoprotein D1	1124.17	1176.44	1215.37	1184.42	1270.02	1234.91	1065.56	1172.35	1170.43	733.565	510.829	663.595	333.915	194.929	275.389
1416340_a_at	mannosidase 2, alpha B1	Man2b1	mannosidase 2, alpha B1	140.361	149.586	160.866	132.846	121.024	170.016	210.747	169.815	176.855	311.932	373.366	290.545	353.61	419.107	357.057
1416342_at	tenascin C	Tnc	tenascin C	3492.43	4190.96	4042.37	2457.38	2489.74	2890.06	2646.07	1789.7	1838.32	958.55	1056.73	1105.31	1977.31	2765.89	2448.32
1416345_at	translocase of inner mitochondrial membrane 8 homolog a (yeast)	Timm8a1	translocase of inner mitochondrial membrane 8 homolog a1 (yeast)	1157.15	1097.75	1123.22	1076.01	1141.29	1094.81	823.228	849.61	801.395	298.517	252.744	321.778	178.809	157.239	153.897
1416346_at	translocase of inner mitochondrial membrane 8 homolog a (yeast)	Timm8a1	translocase of inner mitochondrial membrane 8 homolog a1 (yeast)	310.09	321.991	281.697	396.76	402.941	401.99	250.196	295.909	283.217	107.527	97.6388	117.938	71.0145	33.7524	51.8572
1416347_at	multiple endocrine neoplasia 1	Men1	multiple endocrine neoplasia 1	88.9903	92.2075	86.5574	115.26	112.611	140.975	108.482	131.424	135.1	102.194	105.752	113.392	80.5383	63.1241	92.0477
1416351_at	mitogen activated protein kinase kinase 1	Map2k1	mitogen-activated protein kinase kinase 1	521.351	614.174	500.094	531.307	558.637	535.73	540.879	562.888	530.225	741.865	891.694	815.097	799.372	908.07	709.607
1416359_at		Snx18	sorting nexin 18	836.465	935.818	852.269	804.013	828.457	787.183	1503.22	954.963	943.023	1759.18	2983.63	2056.39	2259.93	4240.57	2297.52
1416360_at	sorting nexin associated golgi protein 1	Snx18	sorting nexin 18	518.055	503.085	579.85	511.188	421.831	523.964	818.679	623.595	652.971	1253.07	1628.43	1288.86	1543.57	2646.64	1527.85
1416361_a_at	dynein, cytoplasmic, intermediate chain 1	Dync1i1	dynein cytoplasmic 1 intermediate chain 1	145.975	130.167	139.282	107.982	117.466	122.636	118.276	88.1377	106.823	270.478	194.794	318.996	243.804	284.1	257.768
1416362_a_at	FK506 binding protein 4	Fkbp4	FK506 binding protein 4	271.857	298.918	306.664	356.175	326.555	315.733	286.629	324.826	327.279	224.471	176.273	184.366	119.497	103.013	99.258
1416367_at	RIKEN cDNA 1110001J03 gene	Fmc1	formation of mitochondrial complexes 1 homolog (S. cerevisiae)	103.598	115.012	91.8485	106.661	106.498	120.054	76.4153	97.7683	82.2085	80.703	90.8507	91.0812	53.0333	36.8091	48.8958
1416368_at	glutathione S-transferase, alpha 4	Gsta4	glutathione S-transferase, alpha 4	1054.27	1156.46	1131.59	840.572	812.979	823.032	668.697	667.913	619.636	254.55	248.631	266.079	99.6517	84.8906	91.5418
1416372_at	phosphatidylserine synthase 1	LOC674712 : Ptdss1	similar to phosphatidylserine synthase 1 : phosphatidylserine synthase 1	355.571	434.496	422.768	364.393	336.914	388.09	381.744	405.381	372.443	438.006	504.03	518.46	556.171	712.113	564.613
1416376_at	RIKEN cDNA 1810014L12 gene	Tmem97	transmembrane protein 97	238.116	210.792	214.211	294.067	281.27	302.249	224.79	301.312	286.681	256.65	193.127	260.6	203.498	140.213	183.407
1416379_at	pannexin 1	Panx1	pannexin 1	165.528	180.532	166.925	155.953	185.948	174.215	166.674	154.824	164.693	122.97	139.247	137.793	52.6555	67.0422	41.6716
1416384_a_at	coatomer protein complex, subunit epsilon	Cope	coatomer protein complex, subunit epsilon	529.538	587.006	551.563	534.209	528.726	569.284	600.488	606.338	605.405	1015.21	1152.39	878.464	1458.23	1787.37	1196.32
1416386_a_at	mannose-6-phosphate receptor, cation dependent	M6pr	mannose-6-phosphate receptor, cation dependent	199.334	180.874	178.162	189.77	187.391	202.027	180.292	185.833	191.341	165.277	152.36	156.625	136.454	128.291	106.545
1416395_at	guanylate kinase 1	Guk1	guanylate kinase 1	325.656	357.223	354.881	333.306	347.461	378.71	382.109	382.489	394.787	339.009	361.098	431.831	281.905	278.912	262.95
1416399_a_at	heme oxygenase (decycling) 2	Hmox2	heme oxygenase (decycling) 2	311.771	343.696	356.663	420.145	432.6	393.217	383.546	448.77	421.641	656.92	631.549	646.494	613.582	604.767	615.966
1416401_at	kangai 1 (suppression of tumorigenicity 6, prostate)	Cd82	CD82 antigen	1299.6	1109.44	1574.46	719.598	678.95	712.165	677.323	414.342	392.918	388.038	353.414	335.287	441.153	611.582	457.803
1416405_at	biglycan	Bgn	biglycan	1524.48	1571.47	1672.61	1120.38	1196.08	1272.11	1852.4	1236.71	1197.97	1755.73	2704.72	2232.36	3747.23	6903.72	4374.86
1416408_at	acyl-Coenzyme A oxidase 1, palmitoyl	Acox1	acyl-Coenzyme A oxidase 1, palmitoyl	111.328	99.6168	99.148	131.605	139.271	136.003	151.631	147.343	149.41	247.07	225.02	253.04	241.116	189.843	190.061
1416411_at	glutathione S-transferase, mu 2	Gstm2	glutathione S-transferase, mu 2	36.261	41.3155	35.9414	43.9741	42.1919	48.7709	27.0165	39.0835	38.0057	70.2359	74.6723	72.6113	157.783	147.455	220.889
1416419_s_at	gamma-aminobutyric acid (GABA(A)) receptor-associated protein-like 1	Gabarapl1	gamma-aminobutyric acid (GABA) A receptor-associated protein-like 1	328.44	324.841	332.084	301.268	262.875	343.896	400.271	408.918	378.053	492.318	534.413	604.82	566.123	586.712	449.152
1416431_at	tubulin, beta 6	Tubb6	tubulin, beta 6	1579.41	1416.85	1566.04	1317.39	1308.89	1280.54	1419.64	1237.26	1109.59	762.603	797.104	675.864	553.232	567.109	715.399
1416436_a_at	RIKEN cDNA 2410003P15 gene	Uqcc	ubiquinol-cytochrome c reductase complex chaperone, CBP3 homolog (yeast)	51.003	59.1318	66.0289	69.7871	86.1689	71.1783	67.4488	61.144	62.3692	62.4483	51.2986	60.7799	48.0499	50.2395	46.3055
1416439_at	RIKEN cDNA 2410015N17 gene	Dctpp1	dCTP pyrophosphatase 1	337.123	398.937	364.152	352.612	340.368	423.295	339.834	346.443	332.131	162.894	187.499	169.475	78.3001	85.397	74.277
1416443_a_at	ubiquitin-like 1 (sentrin) activating enzyme E1A	Sae1	SUMO1 activating enzyme subunit 1	1196.62	874.176	1214.16	999.911	908.288	1076.23	1128.48	949.568	974.972	684.29	631.452	844.73	481.518	379.016	389.901
1416452_at	ornithine aminotransferase	Oat	ornithine aminotransferase	713.76	643.443	694.895	585.8	608.653	549.659	835.317	711.884	681.988	774.382	835.742	646.767	851.284	985.859	707.477
1416455_a_at	crystallin, alpha B	Cryab	crystallin, alpha B	521.791	753.391	607.315	762.986	697.934	933.511	821.035	765.772	758.891	866.633	890.406	935.7	710.65	618.282	748.694
1416457_at	dimethylarginine dimethylaminohydrolase 2	Ddah2	dimethylarginine dimethylaminohydrolase 2	238.978	254.588	256.666	155.996	211.599	206.868	229.63	172.413	197.931	294.112	400.163	297.127	221.53	313.098	226.109
1416471_at	choline/ethanolaminephosphotransferase 1	Cept1	choline/ethanolaminephosphotransferase 1	466.367	522.485	561.771	498.215	461.41	478.344	479.118	449.285	455.757	473.171	496.475	539.298	706.124	846.446	633.708
1416480_a_at	hypoxia induced gene 1	Gm9790 : Higd1a : LOC100045763	predicted gene 9790 : HIG1 domain family, member 1A : similar to hypoxia induced gene 1	831.562	702.307	769.345	785.352	818.038	779.602	801.289	828.853	797.465	1257.26	1450.19	1074.98	1212.84	1428.98	1208.82
1416481_s_at	hypoxia induced gene 1	Higd1a	HIG1 domain family, member 1A	43.4982	51.4898	41.6331	60.6029	56.8658	52.166	40.672	55.0761	63.24	117.306	114.484	109.357	135.789	105.113	148.947
1416483_at	tetratricopeptide repeat domain 3	Ttc3	tetratricopeptide repeat domain 3	504.709	542.246	539.778	387.266	378.134	375.336	415.551	409.109	413.497	523.056	562.221	608.282	607.293	630.824	534.643
1416484_at	tetratricopeptide repeat domain 3	Ttc3	tetratricopeptide repeat domain 3	347.768	325.522	325.603	278.529	202.937	246.937	273.26	312.162	306.21	393.867	321.51	342.29	417.348	334.523	400.578
1416488_at	cyclin G2	Ccng2	cyclin G2	208.762	187.964	209.785	186.912	151.67	162.758	343.291	333.306	314.528	427.442	393.872	522.623	376.803	382.618	310.808
1416492_at	cyclin E1	Ccne1	cyclin E1	182.39	179.834	183.569	163.431	185.267	177.99	150.101	163.53	174.496	84.1159	90.3755	108.668	42.5119	37.9166	30.149
1416498_at	peptidylprolyl isomerase C	Ppic	peptidylprolyl isomerase C	1571.91	1642.29	1573.01	1266.47	1222.05	1259.7	1565.87	1228.56	1217.09	1306.75	1749.98	1362.05	2190.48	3372.27	2199.24
1416503_at	latexin	Lxn	latexin	163.342	186.562	151.718	215.827	207.391	227.932	289.066	303.126	293.185	1133.23	1381.72	1431.41	1613.54	2753.66	1573.89
1416513_at	laminin, beta 2	Lamb2	laminin, beta 2	32.9471	44.6684	44.011	48.8709	42.7335	44.1721	42.652	53.4263	51.1276	117.498	100.942	140.073	286.866	217.882	257.234
1416528_at	SH3 domain binding glutamic acid-rich protein-like 3	Sh3bgrl3	SH3 domain binding glutamic acid-rich protein-like 3	1027.7	1125.88	1058.38	914.463	899.001	1085.05	1181	1031.42	1050.72	2032.78	3506.44	2462.48	2772.28	4178.5	2924.76
1416530_a_at	purine-nucleoside phosphorylase	LOC100045567 : Pnp	similar to purine nucleoside phosphorylase : purine-nucleoside phosphorylase	1069.6	1029.58	1091.23	903.463	943.847	1014.87	1383.05	1102.52	988.646	1064.57	1211.68	1231.79	1224.33	1606.58	1115.77
1416536_at	melanoma associated antigen (mutated) 1	Mum1	melanoma associated antigen (mutated) 1	149.312	151.535	144.156	187.568	174.341	179.375	139.302	170.139	172.265	124.445	113.483	119.161	130.127	100.453	126.953
1416537_at	cysteine-rich with EGF-like domains 1	Creld1	cysteine-rich with EGF-like domains 1	46.1727	55.2265	53.7793	43.96	58.58	55.0708	53.837	60.0773	53.3732	94.9765	92.1058	88.2591	121.633	125.763	130.138
1416544_at	enhancer of zeste homolog 2 (Drosophila)	Ezh2	enhancer of zeste homolog 2 (Drosophila)	748.733	768.596	730.173	801.613	850.911	758.332	803.965	723.886	712.971	393.463	353.533	335.066	187.167	148.872	172.937
1416548_at	solute carrier family 35, member B4	Slc35b4	solute carrier family 35, member B4	70.1845	47.8655	69.475	84.1149	78.9906	70.5354	67.9429	71.2807	74.7221	79.6814	86.5944	85.3738	94.3513	102.217	131.969
1416549_at	solute carrier family 35, member B4	Slc35b4	solute carrier family 35, member B4	73.0367	83.4592	68.7417	81.2047	84.829	81.7261	82.528	87.9288	76.6274	98.8337	97.5637	107.949	120.215	113.089	121.912
1416550_at	solute carrier family 35, member B4	Slc35b4	solute carrier family 35, member B4	44.1805	57.7792	64.5033	47.4155	57.8751	57.3549	50.4812	58.1189	62.8333	63.8838	58.3819	74.9106	63.5805	73.2109	79.3432
1416551_at	ATPase, Ca++ transporting, cardiac muscle, slow twitch 2	Atp2a2	ATPase, Ca++ transporting, cardiac muscle, slow twitch 2	353.324	343.855	357.476	351.295	347.818	371.948	293.916	297.714	309.559	308.436	312.13	335.887	191.486	206.473	225.595
1416553_at	stimulated by retinoic acid 13	Stra13	stimulated by retinoic acid 13	62.1517	65.5496	80.6452	69.5321	62.2687	80.807	83.5962	79.8406	76.7526	90.4803	91.5279	88.7505	97.5418	101.911	128.462
1416558_at	maternal embryonic leucine zipper kinase	Melk	maternal embryonic leucine zipper kinase	289.627	280.004	261.284	334.65	328.352	267.855	263.44	361.095	333.617	169.948	172.114	187.54	64.0685	42.2897	60.8217
1416559_at	RIKEN cDNA 1500003O22 gene	Rrp8	ribosomal RNA processing 8, methyltransferase, homolog (yeast)	295.364	284.092	277.211	325.546	361.5	314.742	261.356	282.547	267.398	175.686	144.872	181.699	195.321	172.205	190.287
1416563_at	cytidine 5'-triphosphate synthase	Ctps	cytidine 5'-triphosphate synthase	985.452	1128.92	1081.34	801.831	800.632	885.412	839.66	791.673	738.403	318.41	324.52	326.381	160.803	171.916	146.351
1416573_at	protein O-fucosyltransferase 2	Pofut2	protein O-fucosyltransferase 2	52.2235	42.7858	54.9768	64.4545	52.0521	73.0478	72.0033	66.7258	63.1213	94.0968	88.9293	104.184	139.181	136.593	178.161
1416575_at	cell division cycle 45 homolog (S. cerevisiae)-like	Cdc45	cell division cycle 45 homolog (S. cerevisiae)	116.452	109.748	115.476	128.085	149.787	128.65	128.373	143.366	133.762	85.0181	87.2174	108.853	36.0374	32.3001	30.1637
1416585_at	RuvB-like protein 1	Ruvbl1	RuvB-like protein 1	455.479	453.221	437.995	531.981	531.042	523.362	430.486	506.481	484.576	294.331	252.216	261.914	168.68	138.97	150.779
1416590_a_at	RAB34, member of RAS oncogene family	Rab34	RAB34, member of RAS oncogene family	967.573	1075.48	1015.29	910.71	925.764	978.097	1204.39	942.84	1011.38	1027	1119.61	1107.22	1015.91	1264.48	948.052
1416593_at	glutaredoxin 1 (thioltransferase)	Glrx	glutaredoxin	44.4106	56.8301	48.783	71.9089	72.3589	74.2537	58.6904	71.7579	80.576	97.6733	80.1193	86.5061	167.812	137.288	102.086
1416595_at	mitochondrial ribosomal protein S22	Mrps22	mitochondrial ribosomal protein S22	603.514	565.092	603.27	580.285	591.486	556.796	561.667	649.883	541.171	391.005	337.283	351.439	214.339	206.009	241.394
1416598_at	GLIS family zinc finger 2	Glis2	GLIS family zinc finger 2	156.887	172.977	164.62	168.954	187.022	171.628	155.445	169.337	194.567	177.017	176.051	261.928	306.003	319.026	330.029
1416610_a_at	chloride channel 3	Clcn3	chloride channel 3	111.559	118.817	114.692	161.649	142.447	171.985	114.954	164.979	158.649	124.112	101.357	139.416	85.496	67.4829	75.5673
1416612_at	cytochrome P450, family 1, subfamily b, polypeptide 1	Cyp1b1	cytochrome P450, family 1, subfamily b, polypeptide 1	266.762	301.039	268.124	114.946	101.74	124.13	161.989	222.489	191.607	272.482	303.847	348.203	289.284	274.921	283.29
1416623_at	thrombospondin 3	Thbs3	thrombospondin 3	22.3504	31.2588	32.0519	32.2449	26.7144	26.1649	33.9416	36.8925	40.6467	96.8409	95.1019	91.3986	167.021	164.241	169.621
1416625_at	serine (or cysteine) proteinase inhibitor, clade G, member 1	Serping1	serine (or cysteine) peptidase inhibitor, clade G, member 1	32.3191	18.6995	17.0594	17.1024	21.292	24.6358	17.7343	16.6149	26.3793	181.927	140.059	175.168	720.13	636.5	743.734
1416632_at	malic enzyme, supernatant	LOC677317 : Me1	similar to NADP-dependent malic enzyme (NADP-ME) (Malic enzyme 1) : malic enzyme 1, NADP(+)-dependent, cytosolic	145.024	155.253	148.143	173.805	163.269	140.482	220.509	224.273	224.48	786.319	683.838	542.457	1232.31	1949.73	1445.45
1416652_at	asporin	Aspn	asporin	6.20972	8.88104	9.13806	8.66036	5.17278	4.90563	11.9768	7.61312	13.717	113.244	67.6588	66.2675	597.779	344.037	474.996
1416655_at	RIKEN cDNA 1500002I11 gene	C1galt1c1	C1GALT1-specific chaperone 1	349.5	390.224	428.212	461.112	461.631	445.326	351.236	493.957	452.609	407.75	362.059	364.98	409.351	350.105	333.512
1416666_at	serine (or cysteine) proteinase inhibitor, clade E, member 2	Serpine2	serine (or cysteine) peptidase inhibitor, clade E, member 2	56.3122	49.8854	56.6643	56.5608	48.3928	50.227	84.0777	57.4501	59.2101	117.644	121.711	101.669	216.239	217.446	177.917
1416667_at	phenylalkylamine Ca2+ antagonist (emopamil) binding protein	Ebp	phenylalkylamine Ca2+ antagonist (emopamil) binding protein	511.749	503.791	539.93	445.808	484.117	494.127	536.215	504.386	465.595	645.7	750.092	781.515	518.662	650.913	442.09
1416672_s_at	mucolipin 1	Mcoln1	mucolipin 1	91.5472	110.742	111.618	112.697	105.698	110.401	109.858	119.549	119.028	157.047	155.709	158.527	258.06	272.258	251.158
1416675_s_at	phospholipase C, delta 1	Plcd1	phospholipase C, delta 1	49.4409	33.891	40.6298	42.634	29.0494	39.6626	63.8893	57.1734	56.2271	202.336	208.603	210.297	259.594	283.653	278.589
1416679_at	ATP-binding cassette, sub-family D (ALD), member 3	Abcd3	ATP-binding cassette, sub-family D (ALD), member 3	301.964	301.689	292.99	319.914	351.967	312.465	354.888	378.052	348.2	449.994	435.831	468.488	512.094	492.666	524.588
1416683_at	plexin B2	Plxnb2	plexin B2	489.777	546.279	592.728	410.682	397.377	580.697	551.574	486.569	467.227	803.582	1069.17	1150.2	1492.64	2428.7	1817.18
1416684_at	fibrillarin	Fbl	fibrillarin	1278.63	1074.96	1333.86	1085.68	1153.99	1026.82	1191.43	1003.56	975.245	564.543	554.174	522.543	230.473	229.282	174.185
1416686_at	procollagen lysine, 2-oxoglutarate 5-dioxygenase 2	Plod2	procollagen lysine, 2-oxoglutarate 5-dioxygenase 2	681.913	633.762	662.925	616.621	556.056	458.478	848.052	573.721	597.493	1503.57	1877.47	1257.99	1596.55	2688.31	1862.9
1416687_at	procollagen lysine, 2-oxoglutarate 5-dioxygenase 2	Plod2	procollagen lysine, 2-oxoglutarate 5-dioxygenase 2	513.917	535.799	480.073	530.09	474.104	581.435	465.159	569.713	553.663	1219.8	1241.94	1315.21	1421.86	1672.73	1397.73
1416689_at	tuftelin 1	Tuft1	tuftelin 1	69.7656	58.6312	58.3958	46.5924	52.6857	45.927	44.2612	54.7079	48.2591	38.4572	48.0452	41.5351	90.201	84.2462	71.3985
1416690_at	GTP binding protein 2	Gtpbp2	GTP binding protein 2	57.161	75.0339	50.3923	46.9048	45.293	56.4	77.133	48.2747	70.6633	116.601	120.307	142.69	429.344	451.248	429.379
1416691_at	GTP binding protein 2	Gtpbp2	GTP binding protein 2	15.0712	18.0108	12.6732	13.8541	19.934	22.5123	13.3537	18.8917	23.2297	25.1515	21.4261	32.6477	60.5524	70.8777	49.5646
1416693_at	forkhead box C2	Foxc2	forkhead box C2	292.85	354.451	333.219	600.862	570.814	659.222	751.499	633.466	658.773	443.596	509.714	418.809	206.229	178.757	283.465
1416696_at	DNA segment, Chr 17, Wayne State University 104, expressed	D17Wsu104e	DNA segment, Chr 17, Wayne State University 104, expressed	418.412	391.27	451.905	344.559	333.018	397.577	409.551	367.289	336.602	320.285	412.081	408.886	479.1	535.078	449.457
1416699_at	RIKEN cDNA 1110008F13 gene	1110008F13Rik	RIKEN cDNA 1110008F13 gene	1967.13	1955.33	2000.14	1649.51	1598.11	1722.19	2124.53	1507.65	1539.19	1571.03	1585.74	1611.67	1153.55	1223.8	1156.17
1416700_at	ras homolog gene family, member E	Rnd3	Rho family GTPase 3	254.866	255.232	244.071	363.719	365.128	283.855	268.183	370.897	365.026	677.683	613.793	495.21	1400.97	1466.42	1431.99
1416701_at	ras homolog gene family, member E	Rnd3	Rho family GTPase 3	65.8151	95.1895	70.1676	90.9194	82.17	94.2636	109.941	111.443	113.599	162.755	163.924	204.928	471.884	389.384	277.288
1416712_at	peptidase 4	Pepd	peptidase D	265.734	268.8	279.824	234.163	215.261	248.285	241.082	194.535	194.441	209.259	234.524	216.478	165.851	208.337	141.464
1416713_at	RIKEN cDNA 2700055K07 gene	Tppp3	tubulin polymerization-promoting protein family member 3	326.166	394.199	298.627	408.069	373.458	429.212	504.406	483.251	522.932	1678.73	2015.72	1888.29	2163.75	2747.94	2218.46
1416727_a_at	cytochrome b-5	Cyb5	cytochrome b-5	279.332	283.294	256.29	265.163	249.845	199.907	212.32	236.766	225.661	435.636	399.17	385.173	590.893	586.978	571.673
1416730_at	RNA terminal phosphate cyclase-like 1	Rcl1	RNA terminal phosphate cyclase-like 1	293.219	314.503	248.096	335.922	337.61	329.48	240.506	225.518	243.447	186.578	181.443	204.115	205.414	190.071	183.355
1416737_at	glycogen synthase 3, brain	Gys1	glycogen synthase 1, muscle	49.7028	46.5977	39.4556	44.7142	39.285	65.6525	67.24	46.2065	55.601	106.535	134.956	130.035	86.5694	111.515	119.188
1416740_at	procollagen, type V, alpha 1	Col5a1	collagen, type V, alpha 1	978.796	1145.36	1177.53	934.481	887.341	1046.93	1067.14	1072.42	1165.63	1885.61	1950.77	2728.61	3678.68	6544.61	4334.69
1416747_at	DNA Segment, Chr 15, Mouse Genome Informatics 27	Mfsd5	major facilitator superfamily domain containing 5	353.641	383.177	348.722	320.428	365.936	417.246	408.198	313.972	340.429	343.798	470.959	466.837	462.921	663.097	511.552
1416751_a_at	DEAD (Asp-Glu-Ala-Asp) box polypeptide 20	Ddx20	DEAD (Asp-Glu-Ala-Asp) box polypeptide 20	239.955	274.963	233.822	228.854	258.907	288.082	203.757	218.579	206.315	108.056	98.0525	127.54	66.6903	77.6403	68.2996
1416757_at	RIKEN cDNA 2310031L18 gene	Zwilch	Zwilch, kinetochore associated, homolog (Drosophila)	360.03	282.457	303.056	360.739	327.265	215.541	326.505	328.476	315.863	212.164	198.627	143.234	70.0719	75.7143	83.3704
1416768_at	RIKEN cDNA 1110003E01 gene	1110003E01Rik	RIKEN cDNA 1110003E01 gene	481.494	482.237	567.423	698.055	667.513	719.784	950.811	888.9	934.127	1691.2	2053.93	1654.19	2179.03	2939.4	2027.16
1416773_at	wee 1 homolog (S. pombe)	Wee1	WEE 1 homolog 1 (S. pombe)	256.659	267.147	292.753	218.61	200.699	187.059	281.544	230.902	235.251	258.504	205.875	184.984	353.268	292.263	318.336
1416774_at	wee 1 homolog (S. pombe)	Wee1	WEE 1 homolog 1 (S. pombe)	17.8735	32.1919	22.1732	25.1847	30.1529	31.4447	21.1748	31.1876	30.6236	23.7476	23.2082	29.253	36.1097	24.7506	27.4067
1416778_at	serum deprivation response	Sdpr	serum deprivation response	145.244	137.484	146.588	94.2262	101.895	92.3459	47.4102	73.3933	72.0089	40.4234	28.4282	43.1361	29.059	17.7943	27.787
1416779_at	serum deprivation response	Sdpr	serum deprivation response	129.625	173.671	145.745	78.0728	80.7697	77.7809	33.2466	60.4222	66.9124	33.7142	22.5467	18.5376	28.5382	27.4499	24.2379
1416781_at	PRA1 domain family 2	Praf2	PRA1 domain family 2	147.993	125.054	160.421	128.596	126.014	160.757	192.022	142.078	145.445	206.36	245.163	283.677	299.845	378.065	336.685
1416782_s_at	PRA1 domain family 2	Praf2	PRA1 domain family 2	288.894	325.627	295.334	323.481	288.825	398.987	385.405	375.865	388.213	542.69	598.812	594.455	838.434	919.628	1079.95
1416795_at	crystallin, lamda 1	Cryl1	crystallin, lambda 1	16.8176	10.7944	15.3194	23.2237	19.8209	16.5312	17.4548	25.3961	15.5377	33.0136	18.7839	41.8842	66.3538	65.0591	56.0165
1416801_at	transient receptor potential cation channel, subfamily M, member 7	Trpm7	transient receptor potential cation channel, subfamily M, member 7	199.918	236.043	228.185	248.164	199.818	255.549	218.56	252.087	227.511	331.473	300.503	324.063	405.932	398.614	398.542
1416802_a_at	cell division cycle associated 5	Cdca5	cell division cycle associated 5	400.689	445.015	358.138	441.315	489.529	535.468	414.233	489.361	512.698	273.929	249.485	330.165	94.588	88.6349	79.5105
1416803_at	FK506 binding protein 7	Fkbp7	FK506 binding protein 7	363.963	369.802	373.834	459.313	429.401	404.058	425.325	497.685	456.084	715.125	678.269	665.928	1645.59	2134.53	1697.06
1416805_at	RIKEN cDNA 1110032E23 gene	Fam198b	family with sequence similarity 198, member B	72.744	56.4642	48.3078	63.906	66.2571	64.0036	60.1737	81.2113	74.2998	280.693	190.871	238.003	564.873	477.383	572.577
1416806_at	ferredoxin reductase	Fdxr	ferredoxin reductase	33.1313	21.4623	33.8579	38.8962	33.6146	42.068	42.4237	48.3975	51.8901	57.9318	52.6501	74.6248	69.5895	68.4207	83.6086
1416812_at	cytotoxic granule-associated RNA binding protein 1	Tia1	cytotoxic granule-associated RNA binding protein 1	232.946	222.672	244.689	317.955	305.968	226.754	238.429	233.021	268.481	224.909	199.037	198.464	101.906	91.2065	100.175
1416813_at	cytotoxic granule-associated RNA binding protein 1	Tia1	cytotoxic granule-associated RNA binding protein 1	141.915	160.066	146.696	178.011	149.679	157.704	140.498	135.126	148.994	121.188	128.284	123.245	45.8225	49.8526	47.9237
1416814_at	cytotoxic granule-associated RNA binding protein 1	Tia1	cytotoxic granule-associated RNA binding protein 1	114.242	105.145	101.282	135.48	147.205	105.582	116.459	115.858	118.937	115.884	122.744	122.428	64.4128	55.312	56.4952
1416842_at	glutathione S-transferase, mu 5	Gstm5	glutathione S-transferase, mu 5	254.394	239.063	268.116	250.537	240.592	279.308	255.911	289.655	276.815	440.764	513.915	512.434	719.576	729.993	580.01
1416845_at	heat shock 70kDa protein 5 binding protein 1	Tmem132a	transmembrane protein 132A	258.409	310.515	283.508	266.953	284.231	365.813	333.886	264.679	228.399	234.976	337.017	340.77	132.166	132.649	179.454
1416846_a_at	PDZ domain containing RING finger 3	Pdzrn3	PDZ domain containing RING finger 3	210.194	185.973	193.555	315.979	300.869	269.538	349.973	366.872	350.574	540.38	506.212	526.932	628.695	549.028	609.792
1416859_at	FK506 binding protein 3	Fkbp3	FK506 binding protein 3	658.991	710.528	699.559	686.545	683.982	723.952	608.696	752.765	676.451	460.214	416.775	511.197	296.212	252.192	281.457
1416861_at	signal transducing adaptor molecule (SH3 domain and ITAM motif) 1	Stam	signal transducing adaptor molecule (SH3 domain and ITAM motif) 1	300.042	301.821	311.102	360.512	325.326	323.265	290.528	364.091	339.143	332.685	295.47	375.257	237.192	212.557	224.679
1416863_at	abhydrolase domain containing 8	Abhd8	abhydrolase domain containing 8	61.032	53.5994	55.9343	47.3541	54.1045	76.4573	60.2724	55.8211	63.0921	74.7084	66.2526	74.7437	92.2378	92.6818	114.469
1416867_at	blocked early in transport 1 homolog (S. cerevisiae)	Bet1	blocked early in transport 1 homolog (S. cerevisiae)	77.817	82.942	83.1263	88.662	102.134	112.291	84.1906	112.7	113.337	133.425	152.937	132.942	172.655	175.271	125.686
1416868_at	cyclin-dependent kinase inhibitor 2C (p18, inhibits CDK4)	Cdkn2c	cyclin-dependent kinase inhibitor 2C (p18, inhibits CDK4)	252.24	324.086	324.717	260.309	287.36	286.55	404.524	336.676	329.74	253.74	295.404	295.792	190.975	198.456	194.05
1416871_at	a disintegrin and metalloprotease domain 8	Adam8	a disintegrin and metallopeptidase domain 8	56.7829	68.0922	63.9224	61.2589	57.3102	61.7266	50.3095	52.6328	58.0239	55.9864	59.0971	66.7804	19.0612	19.6116	26.2345
1416873_a_at	cyclin-dependent kinase 2	Cdk2	cyclin-dependent kinase 2	206.795	244.312	199.714	242.909	233.252	251.75	190.07	236.836	239.017	147.11	139.782	144.115	96.9221	79.6871	113.959
1416882_at	regulator of G-protein signalling 10	Rgs10	regulator of G-protein signalling 10	68.8434	71.2066	76.8956	77.5374	80.4687	85.3637	89.5089	82.9997	85.7205	90.5781	97.5742	107.491	122.751	128.956	108.066
1416891_at		Numb	numb gene homolog (Drosophila)	102.96	113.145	113.45	127.106	131.884	117.104	142.706	138.006	132.18	259.714	230.419	267.481	321.704	339.225	311.683
1416895_at	ephrin A1	Efna1	ephrin A1	54.9921	70.1787	68.167	84.7339	70.8239	74.215	104.278	86.3621	90.3322	105.149	129.977	115.83	109.282	108.444	98.9306
1416897_at	poly (ADP-ribose) polymerase family, member 9	Parp9	poly (ADP-ribose) polymerase family, member 9	10.8642	16.3292	21.0254	9.4864	11.5379	18.3686	15.4511	12.9133	13.519	21.687	18.7696	20.745	9.34273	9.78268	12.1917
1416903_at	nucleobindin 1	Nucb1	nucleobindin 1	122.143	123.68	128.699	114.1	104.916	136.983	127.514	124.059	128.502	204.835	198.822	205.858	345.55	426.88	541.91
1416904_at	muscleblind-like 1 (Drosophila)	Mbnl1	muscleblind-like 1 (Drosophila)	3282.9	2955.87	3247.69	2562.61	2406.46	2337.9	3758.62	2794.22	2890.41	3788.56	5410.69	3832.63	3857.67	6121.45	4156.56
1416910_at	DnaJ (Hsp40) homolog, subfamily D, member 1	Dnajc15	DnaJ (Hsp40) homolog, subfamily C, member 15	681.841	675.821	664.427	663.543	647.729	651.165	676.586	691.115	651.143	603.822	645.51	559.505	374.039	306.711	304.557
1416917_at	RIKEN cDNA 1700123O20 gene	1700123O20Rik	RIKEN cDNA 1700123O20 gene	340.732	319.335	355.81	359.897	366.424	334.875	368.622	371.326	338.626	414.199	421.7	448.944	477.464	450.441	513.572
1416925_at	karyopherin (importin) beta 1	Kpnb1	karyopherin (importin) beta 1	999.904	920.64	1017.79	1018.43	1111.78	1034.58	884.731	996.14	996.043	685.031	543.569	534.824	469.644	423.55	529.885
1416947_s_at	3-ketoacyl-CoA thiolase B	Acaa1a : Acaa1b	acetyl-Coenzyme A acyltransferase 1A : acetyl-Coenzyme A acyltransferase 1B	178.771	167.254	161.549	155.922	153.019	181.727	190.506	196.932	179.925	372.923	367.62	358.146	387.221	447.135	370.122
1416948_at	mitochondrial ribosomal protein L23	Mrpl23	mitochondrial ribosomal protein L23	511.391	534.495	509.646	486.378	477.08	507.586	498.404	546.227	506.785	451.438	452.953	492.798	437.068	425.451	363.78
1416949_s_at	solute carrier family 39 (zinc transporter), member 7	Slc39a7	solute carrier family 39 (zinc transporter), member 7	627.741	706.23	635.185	628.445	650.805	542.561	740.97	721.334	710.756	888.273	1167.92	959.7	1020.98	1392.04	974.588
1416953_at	connective tissue growth factor	Ctgf	connective tissue growth factor	6296.14	6946.12	7286.68	4606.72	4686.18	4819.06	8064.99	4374.95	4939.88	4204.52	7300.27	5097.36	5227.15	9622.69	5453.28
1416961_at	budding uninhibited by benzimidazoles 1 homolog, beta (S. cerevisiae)	Bub1b	budding uninhibited by benzimidazoles 1 homolog, beta (S. cerevisiae)	253.712	298.843	280.114	261.532	299.758	303.913	314.158	371.08	355.261	207.807	216.611	272.8	83.3302	78.623	77.9147
1416963_at		Ubac1	ubiquitin associated domain containing 1	582.418	499.194	560.988	501.904	526.354	501.145	627.124	577.743	562.09	511.456	587.591	556.938	334.892	432.177	424.467
1416968_a_at	hydroxy-delta-5-steroid dehydrogenase, 3 beta- and steroid delta-isomerase 7	Hsd3b7	hydroxy-delta-5-steroid dehydrogenase, 3 beta- and steroid delta-isomerase 7	40.5	63.09	38.7056	42.6384	46.0271	47.91	64.8295	53.0386	55.0347	157.628	127.097	137.173	203.041	193.142	222.883
1416978_at	Fc receptor, IgG, alpha chain transporter	Fcgrt	Fc receptor, IgG, alpha chain transporter	38.405	45.9087	27.3504	42.7653	41.5786	47.186	31.5125	36.0073	39.4517	128.064	122.772	185.738	494.365	480.783	546.614
1416984_at	mitochondrial ribosomal protein S18A	Mrps18a	mitochondrial ribosomal protein S18A	408.614	491.464	466.807	471.901	545.943	461.167	465.455	510.378	513.018	388.588	324.281	318.311	307.016	242.259	231.855
1416988_at	mutS homolog 2 (E. coli)	Msh2	mutS homolog 2 (E. coli)	148.66	147.067	151.047	163.67	178.585	144.098	146.96	162.784	153.476	121.802	107.627	132.018	99.8442	90.3872	89.871
1416989_at	RIKEN cDNA 3100002B05 gene	Vps53	vacuolar protein sorting 53 (yeast)	132.268	150.367	130.495	123.818	122.939	149.284	147.127	132.873	139.206	154.943	185.038	171.286	179.93	200.474	151.888
1416995_at	protein kinase C and casein kinase substrate in neurons 3	Pacsin3	protein kinase C and casein kinase substrate in neurons 3	39.6094	49.9543	44.724	47.7039	49.5808	44.3874	73.0111	58.8938	71.2433	84.8199	92.3147	92.9984	88.9133	88.0494	84.012
1417010_at	zinc finger protein 238	Zfp238	zinc finger protein 238	367.079	304.413	298.597	388.715	385.102	297.906	278.27	303.391	309.357	193.942	137.051	136.007	144.266	110.662	144.828
1417013_at	heat shock 27kDa protein 8	Hspb8	heat shock protein 8	360.659	378.58	335.86	459.665	434.793	439.602	486.787	508.838	443.825	476.748	457.379	396.716	287.291	223.642	296.43
1417014_at	heat shock 27kDa protein 8	Hspb8	heat shock protein 8	65.6272	74.6817	57.5798	99.4137	92.1897	121.976	92.0144	101.691	102.707	96.5809	86.6938	121.983	67.4106	47.824	59.2117
1417016_at	MAP kinase-activated protein kinase 5	Mapkapk5	MAP kinase-activated protein kinase 5	286.413	336.066	307.701	291.107	301.658	311.682	291.441	265.904	284.968	254.292	205.978	208.432	304.615	350.214	349.221
1417018_at	epidermal growth factor-containing fibulin-like extracellular matrix protein 2	Efemp2	epidermal growth factor-containing fibulin-like extracellular matrix protein 2	347.145	343.524	376.852	403.649	369.682	394.546	391.504	392.194	370.13	511.26	531.754	559.631	747.414	763.15	917.967
1417019_a_at	cell division cycle 6 homolog (S. cerevisiae)	Cdc6	cell division cycle 6 homolog (S. cerevisiae)	222.039	224.683	205.294	248.676	282.219	233.733	217.163	226.097	218.489	72.1305	64.9639	58.0328	9.83512	11.7874	13.5007
1417028_a_at	tripartite motif protein 2	Trim2	tripartite motif-containing 2	140.42	121.179	116.307	95.6656	91.0322	126.833	91.3706	97.5351	105.212	145.779	114.844	135.798	202.035	190.109	172.363
1417034_at	RIKEN cDNA 1810073E21 gene	Trappc6a	trafficking protein particle complex 6A	59.2956	42.4174	64.7418	49.2655	52.2144	47.4908	48.3427	40.1602	54.4851	78.3072	104.914	91.136	200.253	220.856	154.321
1417035_at	RIKEN cDNA 2410004C24 gene	Sac3d1	SAC3 domain containing 1	184.538	199.745	207.29	234.584	229.823	282.955	221.467	219.714	227.492	146.012	119.892	152.499	125.151	100.358	109.12
1417042_at	solute carrier family 37 (glycerol-6-phosphate transporter), member 4	Slc37a4	solute carrier family 37 (glucose-6-phosphate transporter), member 4	49.2499	69.1821	46.3123	41.0712	48.8027	49.1637	45.6964	40.761	43.8754	68.6172	78.3282	74.9363	81.1585	107.649	93.8567
1417045_at	BH3 interacting domain death agonist	Bid	BH3 interacting domain death agonist	355.093	415.448	361.563	322.123	312.862	314.458	245.126	235.701	239.813	148.567	128.973	129.354	80.9632	63.6213	95.3553
1417053_at	prohibitin	Phb	prohibitin	952.571	964.67	1040.99	828.714	887.621	907.655	1046.04	880.926	834.704	568.97	719.542	608.329	325.62	343.005	268.118
1417056_at	proteasome (prosome, macropain) 28 subunit, alpha	Psme1	proteasome (prosome, macropain) 28 subunit, alpha	199.629	186.078	178.65	204.372	222.581	233.034	195.125	239.941	212.921	324.47	298.8	356.147	319.751	257.459	253.722
1417062_at	RIKEN cDNA 2810037C14 gene	Armc10	armadillo repeat containing 10	227.195	243.733	266.151	266.532	230.736	224.055	185.64	223.598	220.213	159.45	122.847	149.314	106.586	80.9706	91.9458
1417065_at	early growth response 1	Egr1	early growth response 1	2518	2209.65	2925.16	810.305	817.932	715.873	1030.75	1120.25	1057.19	898.973	752.857	884.628	1242.09	1412.82	1364.2
1417068_a_at	protein tyrosine phosphatase, non-receptor type 1	Ptpn1	protein tyrosine phosphatase, non-receptor type 1	419.229	455.719	476.911	428.781	408.604	412.807	462.762	405.524	393.041	406.655	435.588	397.515	281.167	343.997	297.911
1417077_at	B-cell receptor-associated protein 29	Bcap29	B-cell receptor-associated protein 29	223.631	254.679	239.186	262.461	304.763	245.13	208.916	255.821	229.589	236.753	206.31	237.862	270.026	222.886	273.744
1417079_s_at	lectin, galactose-binding, soluble 2	Lgals2	lectin, galactose-binding, soluble 2	12.7961	10.8087	10.1439	23.3373	20.1957	27.5421	19.4271	21.3107	25.1386	170.114	111.677	211.699	438.332	289.074	356.978
1417088_at	zinc finger protein 346	Zfp346	zinc finger protein 346	144.107	144.706	147.943	142.278	155.26	127.286	136.113	137.691	124.448	115.557	108.813	111.974	163.969	120.615	127.744
1417090_at	reticulocalbin 1	Rcn1	reticulocalbin 1	1488.6	1373.99	1305.7	1247.61	1312.82	1159.87	1440.3	1286.3	1268.76	1450.1	1551.94	1312.64	1935.94	2134.91	1817.67
1417096_at	RIKEN cDNA 2810430M08 gene	Rrp15	ribosomal RNA processing 15 homolog (S. cerevisiae)	423.294	445.957	399.984	498.22	516.418	437.936	355.057	390.081	355.033	155.549	160.558	124.778	99.0745	117.457	89.6113
1417113_at	germ cell-less homolog (Drosophila)	Gmcl1	germ cell-less homolog 1 (Drosophila)	206.588	202.973	206.994	194.288	202.04	191.208	211.672	238.641	211.171	281.756	245.253	333.202	286.806	274.513	260.022
1417116_at	solute carrier family 6 (neurotransmitter transporter, creatine), member 8	Slc6a8	solute carrier family 6 (neurotransmitter transporter, creatine), member 8	183.946	223.123	208.607	366.002	343.934	457.633	318.99	329.62	337.89	393.307	332.798	434.181	474.993	496.15	564.009
1417129_a_at	myeloid ecotropic viral integration site-related gene 1	Meis2	Meis homeobox 2	202.069	200.84	212.981	173.984	168.974	161.95	169.282	177.496	206.74	153.17	115.577	150.146	89.0451	107.888	90.7821
1417133_at	peripheral myelin protein	Pmp22	peripheral myelin protein 22	418.135	435.269	415.695	394.348	406.848	401.746	389.107	458.856	396.965	512.602	424.954	521.933	546.2	471.755	547.785
1417143_at	endothelial differentiation, lysophosphatidic acid G-protein-coupled receptor, 2	Lpar1	lysophosphatidic acid receptor 1	212.814	228.742	240.583	294.653	289.018	299.85	278.089	357.377	370.809	509.383	404.677	495.766	532.259	532.932	492.022
1417149_at	procollagen-proline, 2-oxoglutarate 4-dioxygenase (proline 4-hydroxylase), alpha II polypeptide	P4ha2	procollagen-proline, 2-oxoglutarate 4-dioxygenase (proline 4-hydroxylase), alpha II polypeptide	262.802	283.184	259.104	279.229	264.54	271.195	272.341	320.807	286.581	680.376	659.741	684.71	1609.64	2044.03	1662.96
1417161_at	DNA segment, Chr 19, ERATO Doi 144, expressed	Cdk2ap2	CDK2-associated protein 2	349.674	466.479	430.294	331.652	294.922	352.535	301.666	330.011	315.172	317.179	292.509	371.308	224.252	255.969	243.841
1417162_at	RIKEN cDNA 2310061B02 gene	Tmbim1	transmembrane BAX inhibitor motif containing 1	481.176	477.373	509.195	479.468	486.951	516.46	501.378	482.918	483.059	718.015	721.883	701.277	1201.96	1411.29	1319.36
1417165_at	methyl-CpG binding domain protein 2	Mbd2	methyl-CpG binding domain protein 2	263.598	259.01	288.934	337.903	370.318	323.565	301.077	338.13	336.909	469.941	386.056	416.157	801.037	814.516	722.916
1417166_at	PC4 and SFRS1 interacting protein 1	Psip1	PC4 and SFRS1 interacting protein 1	339.543	362.503	338.789	407.795	397.304	354.468	318.957	390.191	374.512	316.871	275.166	273.778	258.019	224.643	253.066
1417174_at	RIKEN cDNA 1810021J13 gene	Tmem218	transmembrane protein 218	24.9464	42.6789	35.3324	35.9601	29.2875	47.9387	56.6765	61.7432	58.4978	77.661	76.8794	83.6403	138.398	97.6689	106.657
1417177_at	galactokinase 1	Galk1	galactokinase 1	412.815	513.359	425.251	440.038	453.028	489.942	395.107	426.769	402.752	470.413	494.537	522.417	431.661	478.401	435.683
1417180_at	proprotein convertase subtilisin/kexin type 7	Pcsk7	proprotein convertase subtilisin/kexin type 7	71.2203	80.8291	73.061	91.2218	79.6398	79.2631	85.7701	93.1005	93.8868	114.712	117.048	118.422	119.329	132.836	149.263
1417189_at	proteasome (prosome, macropain) 28 subunit, beta	Psme2	proteasome (prosome, macropain) 28 subunit, beta	334.893	318.65	338.465	335.642	322.102	324.182	313.922	314.811	337.587	422.593	428.792	401.296	410.557	303.717	355.408
1417190_at	pre-B-cell colony-enhancing factor 1	Nampt	nicotinamide phosphoribosyltransferase	280.77	317.618	269.807	219.029	223.524	226.824	226.684	242.424	229.312	249.5	260.326	288.161	193.053	182.146	166.864
1417199_at	RIKEN cDNA 1300007B12 gene	Tmem183a	transmembrane protein 183A	323.367	356.371	306.929	366.93	404.141	371.523	353.859	340.457	355.496	288.117	289.778	297.129	196.832	217.523	209.416
1417200_at	RIKEN cDNA 1300007B12 gene	Tmem183a	transmembrane protein 183A	455.936	508.267	458.086	445.745	428.079	387.939	465.575	425.499	383.338	275.814	302.593	402.501	135.311	159.828	140.116
1417201_at	5'-nucleotidase, cytosolic II	Nt5c2	5'-nucleotidase, cytosolic II	56.0463	81.192	62.2473	78.3546	81.2077	82.1083	46.7786	61.1367	67.9087	61.9654	51.6367	60.9392	35.5141	21.7205	29.4969
1417203_at	ethylmalonic encephalopathy 1	Ethe1	ethylmalonic encephalopathy 1	180.157	195.322	229.289	182.596	173.052	216.196	186.54	189.31	184.38	166.69	171.071	153.328	151.41	145.995	144.05
1417205_at	KDEL (Lys-Asp-Glu-Leu) endoplasmic reticulum protein retention receptor 2	Kdelr2	KDEL (Lys-Asp-Glu-Leu) endoplasmic reticulum protein retention receptor 2	568.888	596.23	535.553	508.942	482.926	563.349	609.592	553.83	544.111	748.885	864.097	947.272	991.784	1144.31	696.26
1417206_at	uroporphyrinogen decarboxylase	Urod	uroporphyrinogen decarboxylase	92.0538	92.8455	81.5113	109.648	121.795	107.937	110.739	113.705	99.4051	130.841	132.864	135.34	131.995	121.137	108.972
1417208_at	alpha-methylacyl-CoA racemase	Amacr	alpha-methylacyl-CoA racemase	92.2615	106.21	91.7151	141.827	134.4	150.52	97.4477	150.83	139.368	164.555	136.53	175.03	237.791	197.569	277.87
1417209_at	SERTA domain containing 2	Sertad2	SERTA domain containing 2	379.773	386.439	437.49	290.783	268.928	384.054	335.187	315.568	304.485	330.455	342.667	403.905	452.202	601.187	504.778
1417212_at	RIKEN cDNA 9530058B02 gene	Fam195a	family with sequence similarity 195, member A	75.7082	87.9571	91.4488	77.2833	80.0107	98.5398	59.8887	62.5791	67.234	24.3339	25.7526	31.5905	24.1183	17.9119	15.566
1417230_at	Ral GEF with PH domain and SH3 binding motif 2	Ralgps2	Ral GEF with PH domain and SH3 binding motif 2	21.6167	19.444	20.8603	21.6013	20.4096	21.2078	15.0411	25.5467	34.3367	25.6836	24.6114	25.5832	17.6715	11.4256	12.9897
1417233_at	coiled-coil-helix-coiled-coil-helix domain containing 4	Chchd4	coiled-coil-helix-coiled-coil-helix domain containing 4	711.838	819.757	714.756	626.063	655.342	684.434	558.703	454.024	452.016	210.487	218.923	281.398	105.04	120.995	86.512
1417234_at	matrix metalloproteinase 11	Mmp11	matrix metallopeptidase 11	77.6373	78.5042	96.1767	157.104	128.447	181.388	188.859	194.613	201.519	341.756	288.982	376.901	304.786	234.91	312.418
1417235_at	EH-domain containing 3	Ehd3	EH-domain containing 3	41.9341	35.4554	33.4767	67.7796	62.0214	76.0276	85.9763	108.976	109.229	212.806	176.302	236.49	291.997	290.282	392.577
1417236_at	EH-domain containing 3	Ehd3	EH-domain containing 3	51.7076	55.8827	61.1595	60.341	66.6197	88.2198	101.969	98.5276	95.9929	172.974	168.886	141.149	266.007	333.33	311.753
1417240_at	zyxin	Zyx	zyxin	1018.78	1067.71	1114.85	741.812	750.151	889.694	683.707	470.752	501.457	276.678	383.472	379.774	250.189	314.405	581.676
1417245_at	RIKEN cDNA E130016I23 gene	Gpr180	G protein-coupled receptor 180	233.025	265.837	256.571	275.557	250.836	272.147	302.283	286.688	291.539	397.628	405.837	403.385	557.225	666.975	495.42
1417254_at	spermatogenesis associated 5	Spata5	spermatogenesis associated 5	138.184	130.23	136.537	214.246	256.604	171.816	129.411	141.68	141.189	98.3513	75.8184	77.8446	53.0746	50.0107	52.0194
1417262_at	prostaglandin-endoperoxide synthase 2	Ptgs2	prostaglandin-endoperoxide synthase 2	1397.91	1252.47	1610.04	2686.03	2419.24	2074.91	3246.09	2421.74	2469.58	3685.92	6485.85	2425.89	3131.68	5822.97	3923.6
1417263_at	prostaglandin-endoperoxide synthase 2	Ptgs2	prostaglandin-endoperoxide synthase 2	92.0245	100.663	86.8033	246.907	225.311	230.901	151.341	190.384	198.171	447.005	342.204	486.727	329.405	252.292	271.288
1417267_s_at	FK506 binding protein 11	Fkbp11	FK506 binding protein 11	288.785	286.085	306.301	290.908	288.473	331.878	340.505	358.268	348.372	350.94	333.642	326.659	632.783	638.12	559.233
1417271_a_at	endoglin	Eng	endoglin	17.7794	25.0171	16.3234	17.4201	18.3293	25.4204	24.6919	23.5854	23.4168	27.555	29.8847	19.0849	52.9941	50.3694	55.9978
1417272_at	RIKEN cDNA 9130005N14 gene	Fam114a1	family with sequence similarity 114, member A1	112.516	138.941	127.57	122.859	106.529	145.743	132.294	204.615	198.37	485.521	472.831	586.871	960.904	1065.25	973.079
1417273_at	pyruvate dehydrogenase kinase, isoenzyme 4	Pdk4	pyruvate dehydrogenase kinase, isoenzyme 4	234.522	229.205	174.517	273.603	257.673	235.712	268.202	368.29	353.184	328.996	231.117	371.771	308.618	207.541	332.329
1417285_a_at	NADH dehydrogenase (ubiquinone) 1 alpha subcomplex, 5	Ndufa5	NADH dehydrogenase (ubiquinone) 1 alpha subcomplex, 5	723.841	868.603	770.115	895.153	889.907	860.671	601.242	968.074	863.483	759.296	646.345	663.413	621.819	523.21	568.452
1417292_at	interferon gamma inducible protein 47	Ifi47	interferon gamma inducible protein 47	36.5947	36.7011	33.0272	32.9919	34.163	27.0406	7.69127	15.4439	10.4245	15.6311	7.27146	27.8087	18.4494	20.7854	17.3072
1417297_at	inositol 1,4,5-triphosphate receptor 3	Itpr3	inositol 1,4,5-triphosphate receptor 3	159.712	184.919	170.121	187.9	213.565	240.141	177.792	194.939	205.13	216.437	225.173	245.621	341.237	376.835	416.448
1417298_at	emopamil binding protein-like	Ebpl	emopamil binding protein-like	124.725	143.652	127.668	115.139	118.816	125.551	161.376	131.366	134.448	359.519	324.594	376.823	553.871	594.217	465.132
1417300_at	sphingomyelin phosphodiesterase, acid-like 3B	Smpdl3b	sphingomyelin phosphodiesterase, acid-like 3B	130.31	130.71	102.163	131.415	125.493	136.811	104.993	120.584	99.2103	75.7777	67.3541	97.573	82.1439	58.4987	70.9212
1417301_at	frizzled homolog 6 (Drosophila)	Fzd6	frizzled homolog 6 (Drosophila)	340.619	361.657	396.588	291.261	307.965	267.05	558.787	472.297	461.561	635.965	867.432	561.349	562.324	779.965	473.945
1417303_at	mevalonate (diphospho) decarboxylase	Mvd	mevalonate (diphospho) decarboxylase	18.7571	25.0201	23.6472	23.9944	28.2701	30.7282	42.5503	44.4361	43.9211	92.5533	113.262	115.514	36.3461	22.6821	41.5282
1417327_at	caveolin 2	Cav2	caveolin 2	300.804	275.06	235.716	248.199	238.523	179.674	167.018	251.695	249.814	205.354	145.111	184.979	452.055	352.784	448.801
1417329_at	solute carrier family 23 (nucleobase transporters), member 2	Slc23a2	solute carrier family 23 (nucleobase transporters), member 2	158.917	186.567	157.561	149.749	146.517	159.363	141.862	138.13	142.671	215.769	217.105	284.217	344.312	358.035	339.83
1417333_at	RAS p21 protein activator 4	Rasa4	RAS p21 protein activator 4	32.9399	44.8056	45.6267	51.1131	41.2586	77.9663	43.453	46.1791	46.8194	44.252	62.0626	61.5805	86.9775	92.7344	102.855
1417355_at	paternally expressed 3	Peg3	paternally expressed 3	440.562	549.81	548.705	253.508	208.215	327.479	319.865	325.877	332.888	222.372	183.865	316.477	228.856	210.267	283.19
1417356_at	paternally expressed 3	Peg3	paternally expressed 3	73.6738	64.2469	82.8298	41.3975	34.8639	32.8364	45.9293	51.1154	51.448	34.3477	28.3325	34.1824	43.1666	22.8351	19.5466
1417371_at	pellino 1	Peli1	pellino 1	139.614	124.5	133.1	172.234	171.373	161.574	163.288	193.522	178.527	166.421	146.693	161.742	164.719	151.71	162.594
1417374_at	tubulin, alpha 4	Tuba4a	tubulin, alpha 4A	1060.97	1069.26	966.071	975.445	1046.79	1047.1	917.79	1043.72	997.391	801.425	763.604	777.107	243.13	230.345	237.632
1417376_a_at	immunoglobulin superfamily, member 4A	Cadm1	cell adhesion molecule 1	71.4673	82.9938	61.7743	70.0218	79.9448	55.2465	52.5011	57.5559	57.8832	30.1449	26.145	34.0183	11.7318	9.03044	17.0468
1417377_at	immunoglobulin superfamily, member 4A	Cadm1	cell adhesion molecule 1	104.583	111.723	107.498	98.2842	94.2412	84.9603	59.8201	99.0385	89.5382	47.5789	33.5425	50.7944	17.9097	10.4506	20.5368
1417378_at	immunoglobulin superfamily, member 4A	Cadm1	cell adhesion molecule 1	178.811	181.103	160.373	144.848	152.153	123.846	109.292	130.632	132.547	71.0388	66.348	75.0146	35.2585	31.5894	29.5775
1417393_a_at	RIKEN cDNA 1110035L05 gene	Fam132a	family with sequence similarity 132, member A	47.2948	65.959	41.6473	39.1568	39.7618	61.7015	46.9702	38.9817	36.2696	115.722	119.99	133.422	434.745	480.069	395.62
1417397_at	solute carrier family 9 (sodium/hydrogen exchanger), member 1	Slc9a1	solute carrier family 9 (sodium/hydrogen exchanger), member 1	72.2766	104.943	71.74	105.739	93.671	109.366	123.18	119.039	129.124	202.874	208.272	198.686	205.918	262.568	308.134
1417399_at	growth arrest specific 6	Gas6	growth arrest specific 6	16.7031	17.6251	15.615	16.9572	13.3031	21.2918	17.8781	16.6476	15.6452	49.3151	54.0343	74.1772	232.357	248.461	244.703
1417401_at	retinoic acid induced 14	Rai14	retinoic acid induced 14	91.8873	89.4145	95.6703	103.962	85.5096	101.374	105.627	105.474	103.252	126.698	99.1321	88.9419	149.612	185.582	145.619
1417403_at	ELOVL family member 6, elongation of long chain fatty acids (yeast)	Elovl6	ELOVL family member 6, elongation of long chain fatty acids (yeast)	119.264	142.747	145.186	124.781	112.587	134.904	160.721	148.357	138.898	229.301	233.455	285.019	46.142	70.7687	51.528
1417404_at	ELOVL family member 6, elongation of long chain fatty acids (yeast)	Elovl6	ELOVL family member 6, elongation of long chain fatty acids (yeast)	245.807	297.117	275.237	255.517	250.976	239.461	296.463	277.011	287.586	477.166	502.715	499.771	135.646	117.741	119.623
1417406_at	SERTA domain containing 1	Sertad1	SERTA domain containing 1	378.575	424.715	427.659	538.287	533.501	570.171	616.862	540.747	554.093	487.625	552.146	587.089	336.814	320.921	333.074
1417409_at	Jun oncogene	Jun	Jun oncogene	995.572	903.704	956.803	914.066	888.171	785.293	810.563	760.64	799.134	540.248	490.583	458.542	445.561	411.759	420.695
1417419_at	cyclin D1	Ccnd1	cyclin D1	1796.91	1913.78	1812.01	1621.33	1510.21	1773.21	1388.61	1307.41	1274.84	334.409	259.093	330.358	144.923	123.834	152.274
1417420_at	cyclin D1	Ccnd1	cyclin D1	2209.5	1988.23	2261.29	1801.82	1841.01	1769.54	1787.56	1359.84	1388.5	415.677	400.237	350.59	156.421	146.701	127.985
1417430_at	cerebellar degeneration-related 2	Cdr2	cerebellar degeneration-related 2	157.121	175.787	160.935	216.764	243.044	214.138	212.039	204.704	214.356	190.741	213.237	193.098	186.938	219.826	236.801
1417434_at	glycerol phosphate dehydrogenase 2, mitochondrial	Gpd2	glycerol phosphate dehydrogenase 2, mitochondrial	1767.79	1470.23	1638.81	1459.91	1468.89	1342.48	1414.16	1356.46	1345.2	855.663	738.74	816.123	536.7	459.443	515.459
1417435_at	like-glycosyltransferase	Large	like-glycosyltransferase	174.946	196.291	186.431	211.786	217.751	252.972	196.222	227.405	198.601	321.748	270.334	344.355	408.922	386.941	432.993
1417445_at	kinetochore associated 2	Ndc80	NDC80 homolog, kinetochore complex component (S. cerevisiae)	202.025	194.815	179.2	213.781	184.163	190.806	207.639	282.956	239.294	137.184	150.764	124.636	52.9856	80.2986	59.3917
1417446_at	solute carrier family 12, member 4	Slc12a4	solute carrier family 12, member 4	160.79	181.686	184.585	174.79	170.071	178.126	145.933	138.326	145.569	168.155	157.709	171.828	253.031	289.451	321.21
1417450_a_at	transforming, acidic coiled-coil containing protein 3	Tacc3	transforming, acidic coiled-coil containing protein 3	371.549	377.227	484.639	307.411	311.284	343.517	352.208	360.54	332.236	213.294	245.575	229.113	94.1593	77.063	76.0508
1417457_at	CDC28 protein kinase regulatory subunit 2	Cks2	CDC28 protein kinase regulatory subunit 2	4394.86	3642.04	4747.24	2676.38	2596.67	2492.54	4026.04	2584.32	2712.61	1500.52	2318.59	1393.23	817.189	870.667	711.021
1417458_s_at	CDC28 protein kinase regulatory subunit 2	Cks2	CDC28 protein kinase regulatory subunit 2	3437.11	3968.93	3361.6	2147	2113.48	2282.85	2836.41	2427.06	2534.17	1492.49	1418.47	1739.56	783.036	549.577	787.818
1417464_at	troponin C2, fast	Tnnc2	troponin C2, fast	31.7283	19.5287	8.25812	19.2478	14.4449	13.2302	13.4588	25.3053	19.2961	19.9416	14.7001	26.5324	33.6018	15.9075	25.7195
1417487_at	fos-like antigen 1	Fosl1	fos-like antigen 1	424.222	510.751	386.958	650.472	588.318	671.597	293.933	446.723	417.627	116.598	88.8191	96.3087	72.0159	57.1141	94.6397
1417495_x_at	ceruloplasmin	Cp	ceruloplasmin	11.4699	22.1971	13.9847	13.2565	11.3617	8.77282	15.1767	19.0542	15.1894	35.2203	20.8924	35.5495	43.0573	42.8813	41.8063
1417496_at	ceruloplasmin	Cp	ceruloplasmin	9.12574	14.4008	16.2704	11.3912	5.08747	10.425	8.34256	6.22099	8.35132	12.5306	9.3059	18.2834	24.5332	20.5509	29.6662
1417499_at	translocase of inner mitochondrial membrane 13 homolog a (yeast)	Timm10	translocase of inner mitochondrial membrane 10 homolog (yeast)	929.755	1025.17	1019.96	856.457	948.321	934.523	758.372	651.325	622.625	275.514	284.624	344.566	239.472	214.517	223.331
1417500_a_at	transglutaminase 2, C polypeptide	Tgm2	transglutaminase 2, C polypeptide	17.4971	19.4372	14.2198	17.2909	19.1705	26.3319	14.9087	11.6395	15.7997	20.7574	10.8085	31.6719	82.7058	51.0396	99.2426
1417509_at	ring finger protein (C3HC4 type) 19	Rnf19a	ring finger protein 19A	34.1287	35.3731	26.7784	31.2535	40.3661	36.4847	25.1808	43.4338	36.681	43.8748	43.7158	50.8097	52.1667	46.268	53.6121
1417511_at	Ly1 antibody reactive clone	Lyar	Ly1 antibody reactive clone	981.515	1162.79	1137.47	997.566	1002.95	1057.44	862.728	822.758	829.96	300.245	277.749	351.839	174.825	120.445	147.68
1417516_at	DNA-damage inducible transcript 3	Ddit3	DNA-damage inducible transcript 3	98.7748	117.437	99.21	136.323	155.775	152.521	96.3992	88.8277	108.395	110.201	79.3711	105.896	494.934	441.737	449.504
1417536_at	zinc finger, matrin type 2	Zmat2	zinc finger, matrin type 2	226.728	242.903	217.55	226.149	209.783	238.396	243.594	241.531	246.111	281.15	300.959	345.008	255.814	232.612	271.733
1417541_at	helicase, lymphoid specific	Hells	helicase, lymphoid specific	483.309	351.542	425.66	547.251	606.874	439.558	432.181	451.028	495.178	211.911	162.341	142.573	51.174	49.071	45.4751
1417542_at	ribosomal protein S6 kinase, polypeptide 2	Rps6ka2	ribosomal protein S6 kinase, polypeptide 2	417.394	452.882	439.92	337.825	346.675	385.92	332.783	275.553	262.628	133.707	138.77	165.312	236.43	257.689	267.251
1417558_at	Fyn proto-oncogene	Fyn	Fyn proto-oncogene	163.276	157.923	187.634	197.362	189.533	256.491	229.433	211.152	236.665	233.343	278.565	309.447	347.343	379.434	518.564
1417563_at	eukaryotic translation initiation factor 4E binding protein 1	Eif4ebp1	eukaryotic translation initiation factor 4E binding protein 1	37.8962	33.065	42.4257	41.1026	45.9546	42.3248	19.493	33.4101	26.2731	24.6231	23.6224	21.8765	66.3113	58.9674	66.3791
1417566_at	abhydrolase domain containing 5	Abhd5	abhydrolase domain containing 5	110.204	116.306	104.438	162.612	135.357	156.805	160.213	165.923	172.999	224.908	192.042	201.557	248.988	211.134	224.599
1417568_at	neurocalcin delta	Ncald	neurocalcin delta	12.0483	6.81817	5.57798	3.44887	11.112	15.2518	12.1371	9.99119	10.3947	15.8562	20.3899	22.5545	12.9154	18.5631	17.7286
1417574_at	chemokine (C-X-C motif) ligand 12	Cxcl12	chemokine (C-X-C motif) ligand 12	31.6448	42.3922	35.6065	23.3022	29.7687	36.7935	43.0118	43.8715	44.9183	27.9753	20.8547	26.7399	53.2056	50.1685	47.1485
1417575_at	OTU domain, ubiquitin aldehyde binding 2	Otub2	OTU domain, ubiquitin aldehyde binding 2	16.5285	21.9567	20.6586	28.584	26.8511	25.4812	22.7541	24.0764	20.3352	29.1323	28.9893	27.5262	98.0641	122.3	112.086
1417578_a_at	GDP-mannose pyrophosphorylase A	Gmppa	GDP-mannose pyrophosphorylase A	51.7204	56.0291	54.4242	55.8913	66.0479	77.2801	59.769	72.8207	82.8889	108.12	118.755	137.142	192.56	176.668	240.997
1417579_x_at	GDP-mannose pyrophosphorylase A	Gmppa	GDP-mannose pyrophosphorylase A	48.9228	36.1554	45.6701	24.0303	58.2228	65.5488	66.5539	54.3117	47.643	88.091	119.866	187.014	171.869	145.623	209.178
1417582_s_at	dihydroorotate dehydrogenase	Dhodh	dihydroorotate dehydrogenase	88.9615	73.426	82.5879	108.322	98.2787	100.112	79.0139	101.054	103.162	52.2492	45.4195	45.4712	34.1982	30.802	30.609
1417586_at	timeless homolog (Drosophila)	Timeless	timeless homolog (Drosophila)	174.545	229.285	207.427	197.671	175.095	180.21	207.916	198.572	192.799	133.54	126.738	143.616	44.1739	68.8361	60.2316
1417587_at	timeless homolog (Drosophila)	Timeless	timeless homolog (Drosophila)	109.077	98.9507	123.187	127.503	113.85	127.57	118.535	116.859	112.19	76.8177	75.8867	69.4734	37.3138	32.4308	29.2118
1417594_at	G kinase anchoring protein 1	Gkap1	G kinase anchoring protein 1	280.026	276.252	257.612	261.827	263.086	217.845	218.979	250.365	248.412	161.296	153.443	132.772	88.9848	68.2299	82.3723
1417597_at	CD28 antigen	Cd28	CD28 antigen	4.96694	10.1723	3.45643	4.3906	4.12959	5.3083	3.7676	5.88669	8.85921	124.552	94.3237	113.255	366.9	305.806	283.457
1417612_at	immediate early response 5	Ier5	immediate early response 5	437.298	521.59	433.625	545.865	545.645	522.163	414.786	412.793	450.992	261.555	238.927	270.377	268.3	214.663	243.907
1417622_at	solute carrier family 12, member 2	Slc12a2	solute carrier family 12, member 2	330.769	356.817	339.978	302.61	297.443	253.658	275.892	240.863	244.578	140.213	145.45	134.336	231.877	230.553	204.482
1417623_at	solute carrier family 12, member 2	Slc12a2	solute carrier family 12, member 2	140.879	165.542	155.91	170.082	144.922	142.706	134.631	183.468	146.798	83.8007	71.2935	62.3561	119.312	87.9542	130.428
1417625_s_at	chemokine orphan receptor 1	Cxcr7	chemokine (C-X-C motif) receptor 7	1366.23	992.999	1141.08	1554.56	1473.1	1165.91	1562.61	1282.24	1361.92	1529.85	1845.04	1436.49	1899.38	2121.34	1713.79
1417626_at	upregulated during skeletal muscle growth 4	Pde4dip	phosphodiesterase 4D interacting protein (myomegalin)	53.7629	47.7357	75.0315	86.4964	95.0706	104.535	70.874	82.4135	88.308	102.938	84.438	125.562	112.306	96.1274	124.745
1417647_at	sorting nexin 5	Snx5	sorting nexin 5	699.81	589.969	622.087	747.351	686.886	574.501	500.983	515.44	564.702	367.376	320.347	218.39	234.759	231.15	216.677
1417648_s_at	sorting nexin 5	Snx5	sorting nexin 5	611.085	574.222	546.104	706.862	695.687	637.725	479.901	519.11	501.757	301.07	296.573	314.26	265.521	196.223	272.858
1417649_at	cyclin-dependent kinase inhibitor 1C (P57)	Cdkn1c	cyclin-dependent kinase inhibitor 1C (P57)	11.2629	18.0249	11.8316	0.577802	4.45306	14.4647	9.21995	8.83085	6.91368	13.9057	20.086	12.2358	37.0795	17.5058	35.0142
1417656_at	myeloblastosis oncogene-like 2	Mybl2	myeloblastosis oncogene-like 2	56.4972	66.2708	52.3762	74.8607	80.026	93.1454	56.0647	61.531	67.4522	21.416	25.7219	14.3685	12.0196	9.25356	10.7403
1417657_s_at	DnaJ (Hsp40) homolog, subfamily C, member 2	Dnajc2	DnaJ (Hsp40) homolog, subfamily C, member 2	691.004	824.135	719.554	685.786	712.966	768.41	552.368	622.817	607.606	322.421	257.791	361.923	172.413	123.502	180.986
1417667_a_at	phosphotriesterase related	Pter	phosphotriesterase related	61.8502	56.6305	53.4815	73.0427	71.9646	54.4364	60.1721	71.7042	81.7957	90.1531	69.4517	94.3777	152.752	116.669	160.678
1417669_at	RIKEN cDNA 6330583M11 gene	Abhd12	abhydrolase domain containing 12	192.329	202.991	242.001	189.493	178.705	203.343	229.66	213.745	216.295	267.333	269.342	248.244	429.857	502.524	480.304
1417670_at	translocator of inner mitochondrial membrane 44	Timm44	translocase of inner mitochondrial membrane 44	168.974	209.737	135.851	177.932	190.097	216.688	136.363	172.87	152.035	101.342	84.1415	124.198	92.995	82.5925	96.5871
1417673_at	growth factor receptor bound protein 14	Grb14	growth factor receptor bound protein 14	40.2282	60.5007	37.0588	42.7761	35.9393	41.1142	33.3631	32.7628	39.5199	196.727	144.809	149.629	406.048	364.748	335.696
1417694_at	growth factor receptor bound protein 2-associated protein 1	Gab1	growth factor receptor bound protein 2-associated protein 1	70.3625	65.1117	64.1298	68.8654	59.1443	64.9698	91.5302	80.5639	75.2724	91.9288	86.0723	108.074	110.937	111.302	80.3044
1417695_a_at	sterol O-acyltransferase 1	Soat1	sterol O-acyltransferase 1	499.864	488.805	427.36	757.975	735.922	811.721	605.438	743.813	721.33	465.29	368.924	415.013	425.82	360.371	428.18
1417696_at	sterol O-acyltransferase 1	Soat1	sterol O-acyltransferase 1	609.072	513.74	548.563	688.856	822.046	720.81	828.761	739.218	711.235	484.706	459.63	377.483	399.669	376.678	343.195
1417697_at	sterol O-acyltransferase 1	Soat1	sterol O-acyltransferase 1	101.324	103.51	133.379	196.422	192.587	141.388	163.504	171.239	135.994	95.5416	92.0541	86.0854	74.2399	83.1815	60.8387
1417698_at	general transcription factor IIF, polypeptide 1	Gtf2f1	general transcription factor IIF, polypeptide 1	334.279	395.642	358.848	373.989	406.244	402.686	393.189	407.856	418.167	324.694	333.208	300.084	192.205	197.05	178.377
1417699_at	general transcription factor IIF, polypeptide 1	Gtf2f1	general transcription factor IIF, polypeptide 1	294.003	279.381	310.435	287.889	257.767	329.271	337.691	357.128	338.1	278.118	259.707	271.455	165.513	157.734	149.467
1417701_at	protein phosphatase 1, regulatory (inhibitor) subunit 14c	Ppp1r14c	protein phosphatase 1, regulatory (inhibitor) subunit 14c	35.5443	40.9711	36.4357	30.4065	37.2557	38.4729	25.951	25.8815	30.7258	32.2502	29.9268	29.854	37.814	49.2088	34.9047
1417702_a_at	histamine N-methyltransferase	Hnmt	histamine N-methyltransferase	19.9671	11.0623	15.9211	14.5863	18.158	12.937	17.9643	18.8885	11.3936	13.5562	13.8958	11.9191	3.20781	1.93659	5.55011
1417719_at	sin3 associated polypeptide	Sap30	sin3 associated polypeptide	444.125	413.839	421.905	499.26	489.495	425.021	488.448	552.127	495.009	303.312	268.788	258.073	138.938	106.516	126.857
1417724_at	THO complex 4	Thoc4	THO complex 4	1997.03	2227.27	2010.1	1803.99	1800.99	1887.65	2041.52	1848.89	1846.39	1284.36	1283.03	1228.49	640.279	481.884	548.278
1417730_at	exostoses (multiple) 1	Ext1	exostoses (multiple) 1	803.8	611.268	837.791	1035.85	972.138	1118.04	1276.78	1172.77	1153.78	1720.12	2001.64	1732.79	1829.15	2156.98	1903.51
1417732_at	annexin A8	Anxa8	annexin A8	279.434	358.044	286.727	283.109	325.292	272.602	222.809	277.868	264.287	376.887	294.996	358.233	672.382	681.907	556.638
1417734_at	A kinase (PRKA) anchor protein 8-like	Akap8l	A kinase (PRKA) anchor protein 8-like	42.0984	46.2274	64.8289	39.653	44.0203	38.026	50.059	43.2891	48.7351	44.527	49.8865	49.2374	34.8773	46.6071	43.4483
1417737_at	mitochondrial ribosomal protein S31	Mrps31	mitochondrial ribosomal protein S31	218.511	237.878	224.937	233.71	235.548	249.753	238.086	223.564	225.256	174.922	158.723	157.412	148.26	136.691	118.349
1417742_a_at	DNA methyltransferase 1-associated protein 1	Dmap1	DNA methyltransferase 1-associated protein 1	108.045	108.924	114.17	113.527	110.026	114.786	135.459	119.661	126.547	121.734	126.864	103.483	93.3071	100.836	80.3134
1417744_a_at	v-ral simian leukemia viral oncogene homolog B (ras related)	Ralb	v-ral simian leukemia viral oncogene homolog B (ras related)	232.882	254.951	232.363	232.228	241.068	258.7	234.12	257.81	246.562	257.945	286.925	294.06	192.134	192.417	170.239
1417749_a_at	tight junction protein 1	Tjp1	tight junction protein 1	654.448	580.569	622.469	444.267	461.365	404.346	467.522	484.496	482.089	513.656	470.42	485.603	498.356	418.545	463.889
1417753_at	polycystic kidney disease 2	Pkd2	polycystic kidney disease 2	245.612	284.771	211.99	345.448	293.198	275.357	249.303	274.243	308.862	312.15	244.333	291.401	547.274	556.526	547.72
1417756_a_at	lymphocyte specific 1	Lsp1	lymphocyte specific 1	126.726	121.836	134.277	117.841	114.805	143.794	127.015	124.833	122.423	118.703	137.128	158.966	96.312	91.3465	127.849
1417764_at	signal sequence receptor, alpha	LOC636537 : Ssr1	similar to signal sequence receptor, alpha : signal sequence receptor, alpha	424.497	464.121	493.08	489.786	416.769	450.097	449.208	463.003	431.901	445.202	454.45	492.615	568.746	599.598	519.024
1417772_at	glyoxylate reductase/hydroxypyruvate reductase	Grhpr	glyoxylate reductase/hydroxypyruvate reductase	79.9439	94.4515	73.6653	86.7911	88.2562	94.8918	81.9804	89.8936	93.4953	177.969	149.643	211.907	208.905	159.938	186.554
1417773_at	N-acetylneuraminic acid synthase (sialic acid synthase)	Nans	N-acetylneuraminic acid synthase (sialic acid synthase)	385.14	440.387	405.541	458.432	430.415	538.938	437.143	544.232	512.959	548.165	523.55	694.513	529.059	521.818	473.444
1417774_at	N-acetylneuraminic acid synthase (sialic acid synthase)	Nans	N-acetylneuraminic acid synthase (sialic acid synthase)	364.822	506.443	391.21	393.997	367.136	426.506	422.292	526.616	513.935	423.238	484.266	645.626	418.373	409.687	343.003
1417779_at	RIKEN cDNA 2310079N02 gene	2310079N02Rik	RIKEN cDNA 2310079N02 gene	42.7691	44.0204	29.7809	43.2389	54.7687	37.7363	40.7082	43.0368	48.1556	77.5046	65.9456	61.0868	150.406	151.674	122.162
1417783_at	amyotrophic lateral sclerosis 2 (juvenile) homolog (human)	Als2	amyotrophic lateral sclerosis 2 (juvenile) homolog (human)	94.5381	94.0732	115.606	108.912	115.902	136.448	112.518	116.444	119.26	108.866	110.188	158.993	76.4974	54.0552	49.7446
1417790_at	docking protein 1	Dok1	docking protein 1	233.671	240.997	259.699	279.383	288.632	271.72	260.784	275.369	256.932	146.538	163.044	155.489	135.032	142.073	123.998
1417811_at	solute carrier family 24 (sodium/potassium/calcium exchanger), member 6	Slc24a6	solute carrier family 24 (sodium/potassium/calcium exchanger), member 6	66.601	92.4412	94.3887	55.678	56.0892	66.7895	77.2556	64.2616	76.5872	106.403	108.548	119.155	77.942	82.5792	91.4806
1417812_a_at	laminin, beta 3	Lamb3	laminin, beta 3	83.0673	101.066	74.2717	152.499	171.772	224.012	217.721	275.89	267.29	656.014	685.166	906.397	749.297	795.303	938.034
1417821_at	DNA segment, Chr 17, human D6S56E 5	D17H6S56E-5	DNA segment, Chr 17, human D6S56E 5	421.942	368.815	455.98	264.692	238.707	244.448	380.188	378.199	346.118	240.973	251.007	271.594	111.022	120.884	120.862
1417850_at	retinoblastoma 1	Rb1	retinoblastoma 1	168.873	146.472	138.063	144.542	174.935	140.382	107.086	155.128	170.194	209.879	151.423	147.691	327.515	244.692	306.506
1417862_at	RIKEN cDNA A830059I20 gene	Fam181b	family with sequence similarity 181, member B	10.5251	14.4236	10.5045	12.427	17.2598	20.6719	27.3936	24.0386	33.6396	29.3198	19.7166	32.3374	26.6704	27.389	24.7548
1417871_at		Hsd17b7	hydroxysteroid (17-beta) dehydrogenase 7	142.637	94.3223	154.543	114.829	97.6481	111.967	171.205	156.722	139.894	508.395	567.563	569.198	323.288	354.668	250.78
1417872_at	four and a half LIM domains 1	Fhl1	four and a half LIM domains 1	5394.33	4580.07	5504.07	2924.08	2994.93	2692.24	3823.75	2360.48	2637.94	1659.44	1745.78	1652.81	983.477	844.727	891.317
1417873_at	RIKEN cDNA 2310058A11 gene	Pwp1	PWP1 homolog (S. cerevisiae)	780.746	766.967	689.394	787.874	805.643	862.866	624.791	650.322	674.614	409.973	370.919	374.366	287.291	243.783	248.801
1417874_at	RIKEN cDNA 2310004K06 gene	Tmem9b	TMEM9 domain family, member B	186.865	187.788	150.836	173.09	181.87	178.673	248.71	210.308	211.355	347.813	339.689	330.709	497.591	494.753	381.518
1417888_at	tripartite motif protein 13	Trim13	tripartite motif-containing 13	41.8147	94.6139	71.2295	64.0407	63.9314	71.2149	73.2085	82.9718	74.0942	86.7252	72.8198	95.1726	94.5746	55.3574	56.3571
1417893_at	sideroflexin 3	Sfxn3	sideroflexin 3	136.183	155.354	149.158	167.939	165.163	183.45	156.9	167.91	188.862	289.518	277.693	326.064	446.146	413.297	503.032
1417894_at	G protein-coupled receptor 97	Gpr97	G protein-coupled receptor 97	272.547	275.656	277.656	395.96	394.384	445.23	802.391	637.208	611.734	815.371	1082.88	819.559	813.896	1239.8	978.891
1417902_at	solute carrier family 19 (thiamine transporter), member 2	Slc19a2	solute carrier family 19 (thiamine transporter), member 2	218.63	190.852	224.454	267.79	277.185	242.186	193.612	227.271	214.5	123.289	95.4007	96.0017	55.9266	63.5671	67.7425
1417910_at	cyclin A2	Ccna2	cyclin A2	1374.44	1408.53	1403.02	1090.63	1056.41	1197.96	1354.28	1200.15	1171.03	736.486	733.449	868.381	268.645	259.334	258.208
1417911_at	cyclin A2	Ccna2	cyclin A2	1085.81	1183.43	1124.62	829.767	859.652	865.051	1148.46	871.514	902.234	489.532	611.664	519.087	158.149	170.027	132.816
1417914_at	RAP2B, member of RAS oncogene family	Rap2b	RAP2B, member of RAS oncogene family	180.218	187.307	184.472	190.016	186.46	174.799	184.725	198.191	194.046	165.974	183.913	166.026	109.534	117.573	110.028
1417916_a_at	RIKEN cDNA 8030491N06 gene	Fxc1	fractured callus expressed transcript 1	519.51	506.084	510.625	646.846	620.854	677.094	547.09	695.316	699.713	825.238	769.441	825.435	958.616	677.706	817.348
1417933_at	insulin-like growth factor binding protein 6	Igfbp6	insulin-like growth factor binding protein 6	444.9	552.483	469.73	425.985	411.685	542.796	504.282	474.724	462.891	707.21	944.88	940.6	1227.96	1395.45	1256.27
1417937_at	dapper homolog 1, antagonist of beta-catenin (xenopus)	Dact1	dapper homolog 1, antagonist of beta-catenin (xenopus)	61.1041	65.7311	72.6601	71.5939	76.1105	60.5686	123.634	104.133	106.076	201.127	200.345	210.869	353.702	379.798	370.476
1417938_at	RAD51 associated protein 1	Rad51ap1	RAD51 associated protein 1	213.038	194.266	211.157	242.739	234.188	211.351	200.022	212.864	210.212	95.7231	104.85	105.279	41.3276	37.5382	31.7151
1417953_at	DNA segment, Chr 6, Wayne State University 176, expressed	Fam3c	family with sequence similarity 3, member C	594.977	526.777	625.737	510.046	532.649	473.263	680.787	609.295	565.185	689.128	826.715	607.083	832.363	972.434	654.427
1417959_at	PDZ and LIM domain 7	Pdlim7	PDZ and LIM domain 7	316.887	298.878	303.932	319.412	317.897	403.846	311.051	293.792	316.819	274.45	312.99	276.12	265.614	264.12	380.916
1417965_at	expressed sequence AA960558	Plekha1	pleckstrin homology domain containing, family A (phosphoinositide binding specific) member 1	186.551	162.11	148.614	202.557	191.567	191.736	178.834	205.073	210.934	256.896	191.96	239.005	313.55	248.366	271.388
1417966_at	mitochondrial ribosomal protein L39	Mrpl39	mitochondrial ribosomal protein L39	474.089	448.433	522.053	502.513	482.982	476.598	550.977	504.628	481.45	417.506	441.923	401.237	382.976	353.647	368.824
1417971_at	nurim (nuclear envelope membrane protein)	Nrm	nurim (nuclear envelope membrane protein)	99.1287	107.778	84.2834	93.7506	89.5924	110.008	92.3507	109.823	106.49	91.4049	74.3013	102.856	130.302	109.597	161.967
1417972_s_at	processing of precursor 5, ribonuclease P/MRP family (S. cerevisiae)	Pop5	processing of precursor 5, ribonuclease P/MRP family (S. cerevisiae)	257.975	309.825	265.603	328.24	347.741	294.882	391.482	378.21	386.67	361.832	331.33	371.907	180.252	163.734	177.914
1417977_at	eukaryotic translation initiation factor 4E member 3	Eif4e3	eukaryotic translation initiation factor 4E member 3	146.99	171.96	158.776	142.2	117.131	127.7	167.763	141.684	156.121	128.711	144.447	152.429	148.253	141.426	199.064
1417982_at	insulin induced gene 2	Insig2	insulin induced gene 2	233.555	197.081	234.712	168.186	161.4	156.142	278.308	243.877	230.858	425.976	516.22	391.803	532.874	679.742	474.166
1417984_at	ubiquitin-conjugating enzyme E2 variant 2	Ube2v2	ubiquitin-conjugating enzyme E2 variant 2	60.0066	62.0136	58.3376	75.6697	79.637	72.8843	64.2777	70.5907	69.5796	108.185	87.6933	116.431	134.947	116.989	108.627
1417995_at	protein tyrosine phosphatase, non-receptor type 22 (lymphoid)	Ptpn22	protein tyrosine phosphatase, non-receptor type 22 (lymphoid)	15.7637	17.5825	31.3534	34.6203	35.216	33.4185	32.4386	39.9612	43.448	185.365	128.814	172.577	491.392	350.868	626.04
1418003_at	RIKEN cDNA 1190002H23 gene	1190002H23Rik	RIKEN cDNA 1190002H23 gene	25.7996	31.3413	23.6304	25.0106	31.2142	32.4582	35.3569	38.0514	47.3622	65.4685	63.7266	69.7872	55.0441	42.268	41.2324
1418011_a_at	SH3-domain GRB2-like B1 (endophilin)	Sh3glb1	SH3-domain GRB2-like B1 (endophilin)	384.216	415.308	363.789	363.44	357.094	355.66	383.56	324.29	335.607	410.453	412.367	415.987	419.987	505.215	565.273
1418012_at	SH3-domain GRB2-like B1 (endophilin)	Sh3glb1	SH3-domain GRB2-like B1 (endophilin)	1298.86	1069.51	1133	1285.53	1279.73	1319.7	1287.59	1343.61	1328.31	1526.38	1322.91	1565.54	1448.78	1394.47	1390.48
1418022_at	NMDA receptor-regulated gene 1	Naa15	N(alpha)-acetyltransferase 15, NatA auxiliary subunit	1097.47	1230.72	1176.98	1040.18	981.28	935.23	915.989	895.589	874.509	601.305	536.022	519.338	296.32	296.922	339.207
1418024_at	NMDA receptor-regulated gene 1	Naa15	N(alpha)-acetyltransferase 15, NatA auxiliary subunit	1768.78	1972.72	1731	1436.97	1308.22	1451.52	1558.08	1547.71	1460.47	990.577	914.574	1016.05	579.495	465.672	479.088
1418025_at	basic helix-loop-helix domain containing, class B2	Bhlhe40	basic helix-loop-helix family, member e40	328.479	305.54	284.795	268.988	267.805	221.614	272.413	256.803	306.649	504.13	514.244	621.757	519.784	657.102	562.186
1418026_at	exonuclease 1	Exo1	exonuclease 1	170.49	170.193	166.477	207.325	243.138	164.14	151.815	157.992	161.91	64.2337	55.0475	61.9351	10.576	16.8746	15.4778
1418027_at	exonuclease 1	Exo1	exonuclease 1	89.3404	91.2417	100.257	100.265	80.4473	106.548	83.8431	108.426	107.381	42.8844	37.5077	49.3015	8.63691	11.1891	9.51539
1418030_at	solute carrier organic anion transporter family, member 3a1	Slco3a1	solute carrier organic anion transporter family, member 3a1	108.195	108.196	99.349	87.2181	93.4112	85.6959	84.3456	92.8402	76.3192	91.5321	66.1775	109.291	104.207	79.3666	93.1604
1418031_at	myosin IXb	Myo9b	myosin IXb	159.986	219.731	188.96	154.822	151.284	204.387	173.722	168.435	161.154	213.64	241.05	291.778	260.58	343.81	322.643
1418042_a_at	ATP-binding cassette, sub-family C (CFTR/MRP), member 5	Abcc5	ATP-binding cassette, sub-family C (CFTR/MRP), member 5	69.4573	77.703	81.4403	75.9936	75.9974	79.3598	90.5214	92.0273	96.1869	103.594	110.365	140.199	115.431	124.602	142.475
1418052_at	mevalonate kinase	Mvk	mevalonate kinase	27.9256	33.5127	19.066	24.9204	28.9179	36.9725	25.6508	29.2356	35.5121	63.1427	64.0448	106.318	45.2112	50.1937	51.8713
1418057_at	T-cell lymphoma invasion and metastasis 1	Tiam1	T-cell lymphoma invasion and metastasis 1	71.2988	78.7245	97.7505	102.409	100.428	87.2361	96.6138	97.6613	94.3061	83.4234	68.0688	94.1304	81.0266	126.819	101.17
1418066_at	cofilin 2, muscle	Cfl2	cofilin 2, muscle	400.957	353.941	314.171	415.203	437.99	286.451	243.088	330.032	336.64	323.382	264.223	225.431	218.988	141.122	209.566
1418071_s_at	chromodomain protein, Y chromosome-like	Cdyl	chromodomain protein, Y chromosome-like	161.981	185.404	214.608	193.184	203.686	193.324	170.425	196.247	189.025	166.514	114.467	176.782	233.979	224.829	193.458
1418084_at	neuropilin 1	Nrp1	neuropilin 1	285.07	256.429	273.654	248.461	252.066	294.546	306.753	270.868	303.943	478.14	495.679	580.772	552.175	704.994	608.099
1418097_a_at	thymic stromal-derived lymphopoietin, receptor	Crlf2	cytokine receptor-like factor 2	66.6727	76.1854	76.7658	63.5041	68.6955	73.5891	69.841	100.495	89.4689	86.1639	80.178	110.553	232.008	163.201	137.415
1418102_at	hairy and enhancer of split 1 (Drosophila)	Hes1	hairy and enhancer of split 1 (Drosophila)	219.325	229.652	240.547	281.861	281.978	278.543	326.463	292.39	258.024	126.431	142.707	142.375	83.812	85.4514	67.495
1418105_at	stathmin-like 4	Stmn4	stathmin-like 4	155.536	189.539	163.028	166.147	168.184	178.011	223.068	170.584	212.16	162.998	175.245	167.88	102.118	120.806	126.552
1418123_at	unc-119 homolog (C. elegans)	Unc119	unc-119 homolog (C. elegans)	83.7947	89.0271	78.6421	89.3649	80.7822	101.94	78.104	80.8703	81.6838	85.6415	92.0464	108.932	99.2938	81.1286	93.0616
1418128_at	adenylate cyclase 6	Adcy6	adenylate cyclase 6	213.802	254.279	232.431	291.844	266.063	271.133	276.716	286.308	324.206	396.37	369.337	403.695	425.094	461.669	409.716
1418129_at	24-dehydrocholesterol reductase	Dhcr24	24-dehydrocholesterol reductase	49.83	80.3706	65.4935	86.1266	78.5036	85.203	107.86	140.487	134.466	283.29	223.902	346.764	81.6772	72.0542	142.99
1418131_at	SAM domain and HD domain, 1	Samhd1	SAM domain and HD domain, 1	103.337	150.467	121.007	104.785	104.154	111.334	157.872	156.953	160.732	422.647	535.104	514.12	468.346	506.383	405.175
1418148_at	abhydrolase domain containing 1	Abhd1	abhydrolase domain containing 1	37.6452	40.0259	36.0986	46.6107	50.5372	51.108	55.6607	46.9725	52.4383	68.4366	60.892	77.8487	48.3726	49.9173	68.5045
1418164_at	epimorphin	Stx2	syntaxin 2	158.521	183.31	187.736	135.096	124.141	194.713	198.943	169.378	184.414	269.831	246.147	315.622	310.128	347.11	377.341
1418167_at	transcription factor AP4	Tcfap4	transcription factor AP4	48.194	51.1095	50.5655	55.3888	49.2613	48.0106	35.833	38.8032	43.8721	15.3202	19.5072	21.4963	17.5106	15.0612	11.1666
1418174_at	D site albumin promoter binding protein	Dbp	D site albumin promoter binding protein	21.8189	19.0779	22.5667	7.75572	9.09004	12.08	36.3689	35.8592	36.6576	22.3711	24.3451	24.5422	65.4402	36.1428	71.9062
1418175_at	vitamin D receptor	Vdr	vitamin D receptor	63.8028	65.5867	73.1606	62.3247	64.6827	67.8471	87.1163	89.7854	82.5381	203.596	202.37	225.325	522.472	607.386	655.008
1418176_at	vitamin D receptor	Vdr	vitamin D receptor	65.0365	74.6885	66.4119	71.881	67.3135	75.5634	78.3068	102.27	85.2443	169.047	214.995	202.091	470.148	555.733	511.271
1418195_at	UDP-N-acetyl-alpha-D-galactosamine:polypeptide N-acetylgalactosaminyltransferase 10	Galnt10	UDP-N-acetyl-alpha-D-galactosamine:polypeptide N-acetylgalactosaminyltransferase 10	73.8828	81.2403	82.3402	65.2668	65.2905	55.3947	72.4133	68.8327	58.446	109.097	119.761	107.394	221.915	253.44	312.662
1418198_a_at	transmembrane 9 superfamily member 1	Tm9sf1	transmembrane 9 superfamily member 1	403.728	416.278	378.783	448.147	420.32	449.047	420.405	457.461	407.787	505.116	463.112	514.598	635.6	656.466	625.999
1418201_at	pleckstrin homology domain containing, family G (with RhoGef domain) member 2	Plekhg2	pleckstrin homology domain containing, family G (with RhoGef domain) member 2	130.033	171.122	156.873	200.857	193.865	205.254	194.158	189.814	219.479	225.785	213.294	236.014	191.708	175.667	201.042
1418203_at	phorbol-12-myristate-13-acetate-induced protein 1	Pmaip1	phorbol-12-myristate-13-acetate-induced protein 1	198.6	167.794	172.862	288.153	274.298	211.302	97.9828	192.974	193.959	110.408	50.8174	82.9309	90.5996	44.1806	71.7801
1418206_at	stromal cell-derived factor 2-like 1	Sdf2l1	stromal cell-derived factor 2-like 1	146.642	169.774	143.381	179.837	159.154	210.684	147.782	183.212	159.65	149.749	119.451	170.141	86.9181	83.6862	84.6504
1418209_a_at	profilin 2	Pfn2	profilin 2	54.0581	57.4835	61.2912	83.4142	78.2103	72.7118	96.6496	106.374	112.736	210.158	172.475	227.427	148.875	146.253	134.167
1418220_at	forkhead box F2	Foxf2	forkhead box F2	21.4394	20.011	11.8956	29.2378	27.4784	30.2616	17.2598	27.1425	25.6858	39.4503	16.1314	38.1606	77.0371	46.0866	83.4719
1418225_at	origin recognition complex, subunit 2-like (S. cerevisiae)	Orc2l	origin recognition complex, subunit 2-like (S. cerevisiae)	226.54	245.608	223.971	289.926	298.166	271.327	184.205	186.803	205.468	98.2759	91.5452	108.733	67.9748	55.0452	63.8436
1418237_s_at	procollagen, type XVIII, alpha 1	Col18a1	collagen, type XVIII, alpha 1	193.27	179.734	194.015	272.822	267.641	258.863	290.861	265.071	215.959	258.559	260.361	239.939	153.049	167.672	197.511
1418238_at	isovaleryl coenzyme A dehydrogenase	Ivd	isovaleryl coenzyme A dehydrogenase	58.2284	52.6257	53.8114	46.7431	49.9021	71.2046	52.8598	45.5795	49.2488	56.5324	48.1686	52.9134	56.3718	61.5888	61.0417
1418253_a_at	heat shock 70kDa protein 4 like	Hspa4l	heat shock protein 4 like	373.93	455.264	359.785	371.385	333.923	346.382	456.405	537.804	499.744	352.916	258.815	320.623	129.633	68.257	108.288
1418255_s_at	serum response factor	Srf	serum response factor	232.825	188.028	217.39	260.038	259.182	238.185	201.911	181.974	189.92	154.636	149.919	137.948	143.105	129.992	177.162
1418257_at	solute carrier family 12, member 7	Slc12a7	solute carrier family 12, member 7	208.704	212.392	249.514	178.563	185.216	188.386	195.591	176.095	180.717	222.285	252.179	248.02	236.399	284.712	267.355
1418269_at	lysyl oxidase-like 3	Loxl3	lysyl oxidase-like 3	181.167	196.379	192.723	182.771	188.319	219.089	223.193	200.756	220.618	234.918	285.205	281.957	303.516	398	321.781
1418280_at	Kruppel-like factor 6	Klf6	Kruppel-like factor 6	679.051	796.155	615.641	660.55	577.376	740.05	628.395	724.411	709.799	638.605	618.285	553.865	886.838	1229.68	1311.71
1418281_at	RAD51 homolog (S. cerevisiae)	Rad51	RAD51 homolog (S. cerevisiae)	289.445	281.553	288.619	360.301	354.287	274.053	251.594	319.256	312.517	152.837	147.347	137.457	43.9707	46.5497	41.1628
1418289_at	nestin	Nes	nestin	1883.51	2042.61	2343.13	1203.7	1095.87	1596.31	1415.51	1099.53	1062.41	578.35	642.188	668.967	243.822	250.51	372.368
1418293_at	interferon-induced protein with tetratricopeptide repeats 2	Ifit2	interferon-induced protein with tetratricopeptide repeats 2	41.8992	50.3714	38.5863	42.1721	48.4619	33.2307	30.6242	40.2014	46.1406	34.3049	29.0995	40.0104	45.3478	36.9241	33.1114
1418296_at	FXYD domain-containing ion transport regulator 5	Fxyd5	FXYD domain-containing ion transport regulator 5	184.002	225.766	192.343	191.251	207.896	255.524	208.107	201.455	238.733	175.89	174.504	196.316	469.666	463.526	576.905
1418300_a_at	MAP kinase-interacting serine/threonine kinase 2	Mknk2	MAP kinase-interacting serine/threonine kinase 2	842.827	841.506	873.498	794.955	752.103	830.255	1219.34	1074.65	1026.77	1543	1943.65	1565.69	1167.03	1205.06	1379.64
1418302_at	palmitoyl-protein thioesterase 2	Ppt2	palmitoyl-protein thioesterase 2	101.274	124.164	60.7156	104.21	105.41	111.523	133.193	98.673	130.607	156.122	151.153	133.793	252.098	290.142	284.225
1418334_at	expressed sequence AA545217	Dbf4	DBF4 homolog (S. cerevisiae)	953.07	949.063	970.954	967.05	914.033	851.253	849.373	983.066	969.819	506.466	356.266	423.898	218.611	172.267	188.019
1418338_at	WD repeat domain 33	Wdr33	WD repeat domain 33	403.139	423.678	395.947	339.487	331.992	397.007	424.742	374.144	336.274	262.825	259.535	240.563	132.106	126.259	127.437
1418339_at	RecQ protein-like	Recql	RecQ protein-like	57.0862	46.6484	45.5722	72.1993	71.1864	68.3167	56.9993	65.8746	72.6572	66.0007	51.7431	59.4181	75.8333	58.0665	71.8442
1418349_at	heparin-binding EGF-like growth factor	Hbegf	heparin-binding EGF-like growth factor	254.955	246.533	253.533	321.185	415.413	374.137	193.033	186.086	227.278	64.9099	60.911	81.3964	70.1986	82.4634	67.6717
1418350_at	heparin-binding EGF-like growth factor	Hbegf	heparin-binding EGF-like growth factor	1065.97	849.339	1174.54	1038.94	1021	1167.58	720.606	707.756	642.731	196.937	210.104	223.068	206.256	230.396	192.021
1418355_at	nucleobindin 2	Nucb2	nucleobindin 2	80.651	87.5079	97.5467	97.9194	78.6497	71.0136	88.4571	101.281	97.2136	149.75	114.392	133.108	270.538	298.144	298.004
1418365_at	cathepsin H	Ctsh	cathepsin H	26.5882	39.7275	24.0658	41.882	46.5431	49.0563	32.2041	46.9622	42.4683	208.47	106.033	185.847	1075.61	1034.35	1042.04
1418366_at		Hist2h2aa1 : Hist2h2aa2 : Hist2h2ac : Hist2h3c1	histone cluster 2, H2aa1 : histone cluster 2, H2aa2 : histone cluster 2, H2ac : histone cluster 2, H3c1	25.9641	34.1979	21.2337	28.9372	30.896	37.0664	28.1166	29.4197	30.8506	46.6168	50.2328	67.0924	112.043	126.729	89.925
1418367_x_at		Hist2h2aa1 : Hist2h2aa2 : Hist2h2ac : Hist2h3c1	histone cluster 2, H2aa1 : histone cluster 2, H2aa2 : histone cluster 2, H2ac : histone cluster 2, H3c1	22.8397	29.2109	29.8181	35.2721	40.2844	37.75	24.1891	40.7249	40.4571	73.3723	61.8262	70.96	234.894	208.482	176.635
1418369_at	DNA primase, p49 subunit	Prim1	DNA primase, p49 subunit	798.676	871.234	807.977	731.721	701.717	772.675	826.074	777.775	794.659	384.365	345.752	410.534	136.13	101.976	116.952
1418370_at	troponin C, cardiac/slow skeletal	Tnnc1	troponin C, cardiac/slow skeletal	114.119	51.0791	54.6827	81.2916	82.1208	79.1138	58.8776	89.1274	80.1667	85.4827	77.3712	75.3164	97.2352	42.6726	73.789
1418384_at	RIKEN cDNA 9430083G14 gene	Apool	apolipoprotein O-like	193.697	195.66	164.037	209.743	198.304	215.055	233.966	251.885	210.669	341.295	358.575	369.839	257.365	241.772	237.179
1418393_a_at	integrin alpha 7	Itga7	integrin alpha 7	303.572	401.76	346.026	323.128	303.401	452.148	224.311	290.865	218.349	120.422	115.578	118.318	106.817	111.305	174.588
1418394_a_at	CD97 antigen	Cd97	CD97 antigen	667.88	637.531	561.348	456.02	472.44	480.625	340.489	354.335	369.819	230.143	203.439	275.309	119.323	95.8993	112.004
1418399_at	potassium channel tetramerisation domain containing 9	Kctd9	potassium channel tetramerisation domain containing 9	181.738	171.771	174.371	149.775	170.495	153.803	168.287	144.752	167.083	224.602	209.779	277.477	213.627	224.901	184.128
1418401_a_at	dual specificity phosphatase 16	Dusp16	dual specificity phosphatase 16	283.782	256.04	265.946	322.836	296.904	343.678	247.372	295.89	261.279	220.203	195.694	231.744	138.21	123.351	134.103
1418402_at	a disintegrin and metalloproteinase domain 19 (meltrin beta)	Adam19 : LOC100045780	a disintegrin and metallopeptidase domain 19 (meltrin beta) : similar to metalloprotease-disintegrin meltrin beta	187.559	200.188	201.286	300.516	314.37	314.439	306.486	257.206	279.457	362.644	418.82	393.252	255.022	285.235	301.339
1418403_at		Adam19 : LOC100045780	a disintegrin and metallopeptidase domain 19 (meltrin beta) : similar to metalloprotease-disintegrin meltrin beta	64.8641	62.769	69.0734	104.736	71.95	97.8883	85.6827	93.179	83.6107	117.763	97.5947	60.3441	99.9179	83.1952	160.143
1418406_at	phosphodiesterase 8A	Pde8a	phosphodiesterase 8A	79.9907	105.872	108.354	131.046	128.168	142.215	181.168	185.173	170.623	346.704	316.092	392.851	1026.54	1279.75	1075.91
1418407_at	phosphodiesterase 8A	Pde8a	phosphodiesterase 8A	44.5629	36.0648	28.3937	37.204	36.2553	50.2579	50.2118	44.0639	62.2813	90.7177	81.9159	88.2527	213.75	212.068	218.723
1418420_at	myogenic differentiation 1	Myod1	myogenic differentiation 1	571.511	631.249	593.987	446.623	467.74	545.912	527.284	381.245	385.19	201.944	217.423	215.474	90.358	121.437	125.285
1418425_at	Sp7 transcription factor	Sp7	Sp7 transcription factor 7	15.6141	15.427	17.6729	62.9209	68.7459	73.5105	134.624	119.824	131.347	542.377	600.176	566.099	788.92	1097	893.676
1418434_at	makorin, ring finger protein, 1	Mkrn1	makorin, ring finger protein, 1	63.9403	58.0802	67.5195	64.558	53.3813	62.065	74.0532	75.7904	75.2784	107.063	95.1266	133.521	121.69	113.561	116.454
1418435_at	makorin, ring finger protein, 1	Mkrn1	makorin, ring finger protein, 1	31.768	25.6964	34.5824	26.0404	26.2324	27.7557	51.2136	39.9576	40.68	50.1379	50.687	61.8208	38.1582	43.2038	37.151
1418440_at	procollagen, type VIII, alpha 1	Col8a1	collagen, type VIII, alpha 1	190.45	223.096	193.869	223.021	210.032	268.971	92.7387	136.762	127.908	49.944	27.9883	47.4258	96.2626	89.054	185.621
1418443_at	exportin 1, CRM1 homolog (yeast)	Xpo1	exportin 1, CRM1 homolog (yeast)	1227.5	1212.39	1239.65	1209.49	1206.24	1014.32	1196.76	1214.26	1231.39	762.479	587.646	713.297	436.482	358.071	412.69
1418447_at	golgi autoantigen, golgin subfamily a, 5	Golga5	golgi autoantigen, golgin subfamily a, 5	184.836	198.655	183.458	222.816	215.67	209.769	217.931	212.289	248.211	343.802	343.926	384.044	431.417	486.93	434.049
1418450_at	immunoglobulin superfamily containing leucine-rich repeat	Islr	immunoglobulin superfamily containing leucine-rich repeat	100.415	141.03	83.6426	55.2969	49.9486	65.6118	50.1765	38.5015	54.2103	226.374	233.665	291.484	1228.65	1632.87	1663.79
1418453_a_at	ATPase, Na+/K+ transporting, beta 1 polypeptide	Atp1b1	ATPase, Na+/K+ transporting, beta 1 polypeptide	89.4368	117.014	89.9856	117.777	97.3086	120.025	107.519	123.07	110.87	90.0601	49.9318	58.838	51.7464	46.1218	49.1124
1418455_at	coatomer protein complex, subunit zeta 2	Copz2	coatomer protein complex, subunit zeta 2	91.3272	94.617	76.819	78.3077	73.0124	99.1186	88.6543	90.0523	85.0369	296.309	299.051	338.508	1125.78	1279.69	1271.1
1418460_at	SH3 domain protein D19	Sh3d19	SH3 domain protein D19	30.4355	38.3608	24.6533	32.3943	38.1844	35.929	28.8345	35.1879	29.6181	58.2673	43.0164	50.0269	119.03	93.0222	105.763
1418467_at	SWI/SNF related, matrix associated, actin dependent regulator of chromatin, subfamily d, member 3	Smarcd3	SWI/SNF related, matrix associated, actin dependent regulator of chromatin, subfamily d, member 3	227.729	241.741	223.545	217.826	231.497	236.737	188.33	190.432	190.68	180.037	175.741	176.246	133.433	131.309	153.12
1418471_at	placental growth factor	Pgf	placental growth factor	66.4584	80.568	105.855	167.111	164.353	175.056	165.29	137.728	115.309	155.286	172.161	143.629	292.859	429.713	315.459
1418472_at	aspartoacylase (aminoacylase) 2	Aspa	aspartoacylase	11.4947	5.85502	9.36064	5.37167	9.36317	7.65081	9.08761	7.04655	5.51676	7.92256	10.746	13.4311	9.78787	8.55381	9.29683
1418476_at	cytokine receptor-like factor 1	Crlf1	cytokine receptor-like factor 1	391.163	414.018	431.479	444.708	392.488	497.02	589.339	493.49	486.694	737.173	834.189	808.231	1227.23	1691.23	1623.36
1418482_at	cytochrome b-561 domain containing 2	Cyb561d2	cytochrome b-561 domain containing 2	80.3351	83.0931	100.483	81.0078	78.8793	93.4461	85.8149	91.956	82.9853	133.688	112.952	129.022	139.995	118.05	135.302
1418483_a_at	glycoprotein galactosyltransferase alpha 1, 3	Ggta1	glycoprotein galactosyltransferase alpha 1, 3	153.819	143.005	142.804	212.359	216.995	188.956	101.04	170.121	153.583	83.4911	62.2345	73.2006	49.4446	35.8506	55.2152
1418501_a_at	oxidation resistance 1	Oxr1	oxidation resistance 1	552.616	527.389	466.837	406.551	396.46	399.744	364.671	405.683	380.395	386.134	430.869	389.872	605.042	599.18	541.141
1418503_at	heat shock protein, A	Hspa9	heat shock protein 9	1608.98	1262.7	1250.56	1883.17	1735.95	1435.5	1196	1469.36	1337.93	764.616	641.205	644.543	803.442	617.857	738.641
1418505_at	nudix (nucleoside diphosphate linked moiety X)-type motif 4	Nudt4	nudix (nucleoside diphosphate linked moiety X)-type motif 4	1365.37	1050.58	1264.65	1175.59	1134.54	1070.43	1365.76	1046.75	1118.57	1426.16	1831.87	1058.08	2129.4	2988.59	2056.22
1418507_s_at	RIKEN cDNA D130043N08 gene	Socs2	suppressor of cytokine signaling 2	712.018	673.633	610.186	1081.33	1179.83	1127.9	855.093	1192.34	1157.24	654.661	525.728	620.417	654.12	320.625	577.454
1418509_at	carbonyl reductase 2	Cbr2	carbonyl reductase 2	167.074	194.485	145.919	115.363	133.381	130.656	112.974	120.67	114.367	504.593	502.597	528.39	1749.25	2503.1	1755.47
1418514_at	metal response element binding transcription factor 2	Mtf2	metal response element binding transcription factor 2	209.852	215.714	208.102	239.159	230.241	274.998	207.455	231.997	242.153	156.17	141.74	199.803	110.644	85.0059	110.274
1418517_at	Iroquois related homeobox 3 (Drosophila)	Irx3	Iroquois related homeobox 3 (Drosophila)	510.525	446.285	566.737	641.939	628.797	578.224	1511.9	780.297	832.167	1797.69	3078.45	1284.14	2476.25	5037.16	2492.41
1418528_a_at	defender against cell death 1	Dad1	defender against cell death 1	1612.82	1788.98	1593.04	1309.96	1244.1	1311.84	1715.12	1260.73	1197.18	1609.79	2183.19	1903.54	2238.35	3528.83	2494.77
1418534_at		Fzd2	frizzled homolog 2 (Drosophila)	114.793	101.72	84.5262	70.0739	55.8153	88.3205	84.8425	82.2738	75.6023	90.736	87.2466	84.7457	94.8179	94.7918	102.593
1418538_at	KDEL (Lys-Asp-Glu-Leu) endoplasmic reticulum protein retention receptor 3	Kdelr3	KDEL (Lys-Asp-Glu-Leu) endoplasmic reticulum protein retention receptor 3	473.755	563.522	461.427	482.471	486.839	490.962	732.77	679.206	675.753	1173.01	1520.92	1473.82	1579.92	2202.17	1693.52
1418540_a_at	protein tyrosine phosphatase, receptor type, E	Ptpre	protein tyrosine phosphatase, receptor type, E	22.6607	35.5687	23.0168	26.7975	23.5797	35.0184	17.3423	15.5291	18.2662	14.7109	12.6946	21.0253	22.7862	33.6275	17.2341
1418542_s_at	RIKEN cDNA 2810429O05 gene	Cenpo	centromere protein O	69.3346	68.6395	80.7778	86.0329	78.6457	72.6629	78.5165	70.4843	77.785	59.7682	60.7066	61.4511	45.4366	51.6516	38.0374
1418543_s_at	DNA segment, Chr 11, ERATO Doi 707, expressed	Ccdc43	coiled-coil domain containing 43	199.197	231.664	192.301	253.964	249.93	237.641	188.669	254.699	242.028	157.712	124.191	174.834	111.546	83.4471	97.4463
1418562_at	splicing factor 3b, subunit 1	Sf3b1	splicing factor 3b, subunit 1	989.14	1140.7	1152.96	986.647	813.701	1000.01	1021.03	1065.13	1051.39	831.81	910.157	877.384	566.073	518.669	540.547
1418569_at	RIKEN cDNA 2410043F08 gene	Fblim1	filamin binding LIM protein 1	185.289	197.933	220.234	215.798	180.022	236.57	178.389	229.58	218.736	154.49	134.392	161.795	95.9573	81.2698	92.3139
1418573_a_at	hnRNP-associated with lethal yellow	Raly	hnRNP-associated with lethal yellow	574.398	623.038	703.466	568.194	552.295	678.511	616.293	537.614	546.636	442.874	501.398	514.583	389.972	440.187	359.22
1418576_at	RIKEN cDNA 2610311I19 gene	Yipf5	Yip1 domain family, member 5	479.194	474.764	489.641	474.251	508.071	488.906	625.472	566.91	533.918	820.858	923.073	881.957	1063.76	1277.29	986.076
1418577_at	tripartite motif protein 8	Trim8	tripartite motif-containing 8	191.374	174.533	237.246	179.12	187.937	196.779	145.115	185.425	171.307	170.053	137.306	143.688	145.116	113.431	185.435
1418581_a_at	LIM motif-containing protein kinase 2	Limk2	LIM motif-containing protein kinase 2	33.8883	46.6602	27.5785	34.696	42.1945	43.5708	40.5483	40.1675	41.8448	50.7088	65.2558	62.8972	49.4834	63.9884	57.6664
1418587_at	Tnf receptor-associated factor 3	Traf3	TNF receptor-associated factor 3	203.349	205.822	209.019	220.429	230.614	217.513	204.03	202.335	187.401	159.393	156.503	140.352	110.75	118.284	139.5
1418596_at		Fgfr4	fibroblast growth factor receptor 4	7.69952	11.2705	4.69291	9.80968	14.7848	15.901	0.895995	11.0854	16.7461	15.692	10.2958	11.4597	16.2302	12.1456	13.373
1418602_at	cadherin 15	Cdh15	cadherin 15	494.977	534.58	496.123	290.127	278.268	342.202	172.28	180.303	215.782	56.7848	54.9168	65.9319	16.7444	9.24114	13.7243
1418603_at	arginine vasopressin receptor 1A	Avpr1a	arginine vasopressin receptor 1A	8.87118	19.2243	13.8288	23.1948	27.7569	23.0361	23.2316	42.1768	41.0581	106.419	66.1522	126.93	154.642	81.2817	111.229
1418604_at	arginine vasopressin receptor 1A	Avpr1a	arginine vasopressin receptor 1A	13.5332	18.1256	8.91382	16.773	26.8382	14.9854	24.5312	27.5068	28.1296	65.4257	38.7504	64.4178	86.0086	70.1869	59.6755
1418631_at	ubiquitin-conjugating enzyme E2H	LOC100047093 : Ube2h	similar to Ubiquitin-conjugating enzyme UbcH2 : ubiquitin-conjugating enzyme E2H	213.306	241.153	219.51	271.581	279.357	285.014	279.834	277.934	316.991	540.995	532.605	499.236	445.871	525.846	422.128
1418633_at	Notch gene homolog 1 (Drosophila)	Notch1	Notch gene homolog 1 (Drosophila)	49.1379	52.4323	53.8288	40.5421	31.17	47.6855	25.9428	38.7438	28.7034	21.1973	20.4632	38.1004	16.6713	18.9584	27.6573
1418634_at	Notch gene homolog 1 (Drosophila)	Notch1	Notch gene homolog 1 (Drosophila)	257.309	311.56	305.6	154.805	172.026	212.452	141.835	132.291	132.368	73.5296	86.9186	108.847	43.3922	30.4484	29.6219
1418643_at	transmembrane 4 superfamily member 13	Tspan13	tetraspanin 13	8.59547	8.41091	0.946173	5.98445	6.92829	0.633421	10.4303	6.65733	7.35543	32.1332	19.3917	34.5245	10.9808	7.4425	7.36604
1418649_at	EGL nine homolog 3 (C. elegans)	Egln3	EGL nine homolog 3 (C. elegans)	166.238	158.806	183.689	92.0971	90.4764	90.0848	65.3013	73.2588	67.1123	43.6611	41.0048	37.9356	68.9291	52.8566	62.9173
1418660_at	circadian locomoter output cycles kaput	Clock	circadian locomoter output cycles kaput	93.4544	102.199	99.2598	116.799	111.6	130.604	122.463	112.416	153.393	192.955	144.73	191.434	193.534	204.988	193.294
1418666_at	pentaxin related gene	Ptx3	pentraxin related gene	17.1489	18.9023	16.1603	8.63042	4.60856	5.88286	7.24431	10.8689	12.1471	49.1531	39.1263	37.9809	166.502	105.747	113.612
1418673_at	snail homolog 2 (Drosophila)	Snai2	snail homolog 2 (Drosophila)	88.0814	133.42	151.05	174.964	270.452	222.749	236.899	294.565	416.596	1236.98	746.515	630.753	2248.04	1393.07	1692.59
1418677_at	actinin alpha 3	Actn3	actinin alpha 3	168.24	175.995	175.714	148.12	150.189	164.406	109.747	133.327	125.467	223.009	167.697	200.791	422.489	361.257	422.952
1418678_at	hyaluronan synthase 2	Has2	hyaluronan synthase 2	582.174	506.477	593.96	784.995	689.425	769.968	601.269	566.949	549.122	390.652	335.19	367.314	256.485	204.105	237.763
1418699_s_at	ferrochelatase	Fech	ferrochelatase	326.383	349.457	346.369	322.61	318.568	327.689	358.346	356.223	342.862	629.361	637.804	676.612	896.736	1125.98	882.997
1418702_a_at	RIKEN cDNA 2810428I15 gene	2810428I15Rik	RIKEN cDNA 2810428I15 gene	326.967	359.777	384.854	408.32	382.926	486.236	489.42	424.409	440.076	494.106	536.969	522.707	352.558	327.3	295.181
1418714_at	dual specificity phosphatase 8	Dusp8	dual specificity phosphatase 8	51.0605	41.6429	78.145	73.6394	84.7438	82.7525	78.1552	66.7205	79.8951	85.7212	120.014	133.351	170.177	196.08	252.306
1418726_a_at	troponin T2, cardiac	Tnnt2	troponin T2, cardiac	1092.61	976.448	1066.5	1375.86	1411.4	1395.99	1082.49	1288.56	1203.65	478.681	378.803	491.928	57.9433	30.6482	64.519
1418749_at	cDNA sequence BC00398	Psd3	pleckstrin and Sec7 domain containing 3	34.8514	17.9383	34.5699	35.686	38.4225	29.0224	40.3218	54.8611	45.4777	188.132	128.806	167.141	230.343	215.204	249.131
1418752_at	aldehyde dehydrogenase family 3, subfamily A1	Aldh3a1	aldehyde dehydrogenase family 3, subfamily A1	15.4332	23.6953	13.5191	15.9577	17.7517	16.5081	10.4491	12.4924	10.2268	16.7295	7.87223	16.0583	76.2194	53.822	63.1896
1418763_at	nitrilase family, member 2	Nit2	nitrilase family, member 2	124.833	136.037	142.841	170.39	145.589	143.622	132.902	131.402	129.572	162.401	148.21	112.984	112.499	128.848	98.1815
1418778_at	RIKEN cDNA 9030408N13 gene	Ccdc109b	coiled-coil domain containing 109B	191.308	186.38	226.18	229.54	191.838	239.243	217.907	233.537	199.007	634.952	615.269	577.557	816.635	978.212	733.242
1418779_at	Ras and a-factor-converting enzyme 1 homolog (S. cerevisiae)	Rce1	RCE1 homolog, prenyl protein peptidase (S. cerevisiae)	133.359	143.159	125.943	115.628	136.637	131.287	120.588	120.414	131.248	130.962	176.256	171.731	149.941	174.475	142.81
1418780_at	cytochrome P450, family 39, subfamily a, polypeptide 1	Cyp39a1	cytochrome P450, family 39, subfamily a, polypeptide 1	35.4512	19.9764	43.2319	32.6802	28.3796	30.9564	44.164	45.18	45.287	100.814	67.1865	84.7099	240.575	211.595	201.031
1418808_at	retinol dehydrogenase 5	Rdh5	retinol dehydrogenase 5	59.5502	47.5768	48.8372	59.468	59.3012	55.8014	46.8734	57.5069	61.3397	42.8431	38.7169	48.7392	46.9267	35.0244	49.2119
1418815_at	cadherin 2	Cdh2	cadherin 2	785.612	649.703	656.295	695.629	699.374	527.655	446.984	546.505	524.147	530.162	439.294	383.267	521.294	399.708	502.669
1418818_at	aquaporin 5	Aqp5 : LOC100046616	aquaporin 5 : similar to aquaporin 5	597.933	700.311	633.368	392.423	388.414	463.155	473.966	478.372	479.318	325.909	330.485	398.55	206.752	199.465	240.099
1418823_at	ADP-ribosylation factor 6	Arf6	ADP-ribosylation factor 6	537.957	512.035	499.357	647.075	574.603	593.981	530.205	655.045	642.706	664.567	519.37	625.825	714.815	591.182	930.797
1418828_at	RIKEN cDNA 3110010F15 gene	Eri1	exoribonuclease 1	225.056	222.446	208.982	223.923	222.317	201.783	200.365	224.462	207.593	176.34	144.803	168.559	135.009	119.563	147.619
1418835_at	pleckstrin homology-like domain, family A, member 1	Phlda1	pleckstrin homology-like domain, family A, member 1	3288.06	2996	3221.74	2628.61	2558.99	2436.18	2987.54	2024.56	2151.81	1122.28	1287.3	1025.8	760.644	853.168	969.038
1418843_at	solute carrier family 30 (zinc transporter), member 4	Slc30a4	solute carrier family 30 (zinc transporter), member 4	1073.96	1081.95	1095.26	792.445	778.066	829.896	644.671	787.194	839.466	649.805	509.516	589.433	543.815	498.514	498.441
1418885_a_at	isocitrate dehydrogenase 3 (NAD+) beta	Idh3b	isocitrate dehydrogenase 3 (NAD+) beta	476.591	455.749	480.63	433.855	422.177	488.801	432.642	457.133	459.549	427.788	422.462	504.1	367.113	319.935	353.855
1418886_s_at	isocitrate dehydrogenase 3 (NAD+) beta	Idh3b	isocitrate dehydrogenase 3 (NAD+) beta	788.474	796.426	810.203	820.109	791.355	765.264	738.063	818.743	770.039	730.173	738.503	705.303	666.386	615.216	615.971
1418890_a_at	RAB3D, member RAS oncogene family	Rab3d	RAB3D, member RAS oncogene family	28.3329	32.6982	24.2165	20.6939	28.73	33.9231	36.807	41.7623	45.2917	123.423	124.064	93.8555	181.645	159.997	182.882
1418891_a_at	RAB3D, member RAS oncogene family	Rab3d	RAB3D, member RAS oncogene family	18.3425	13.9613	24.3697	18.2756	17.5635	16.1934	31.8529	25.6388	21.1245	60.3805	59.4106	86.6879	114.422	149.783	123.504
1418896_a_at	ribophorin II	Rpn2	ribophorin II	546.495	575.367	556.253	586.724	662.785	661.269	601.487	729.911	670.099	701.627	641.723	623.064	719.051	714.274	847.103
1418901_at		Cebpb	CCAAT/enhancer binding protein (C/EBP), beta	591.523	556.49	558.963	705.219	658.605	598.669	838.912	808.45	822.474	1201.11	1041.88	939.092	1487.21	1634.96	1724.75
1418905_at	nucleotide binding protein 1	Nubp1	nucleotide binding protein 1	313.599	319.763	366.725	340.62	264.258	376.532	312.596	342.38	307.577	261.988	260.294	308.617	136.898	113.104	144.762
1418912_at	plexin domain containing 2	Plxdc2	plexin domain containing 2	35.2211	27.4119	29.5207	49.9821	40.6545	35.0422	39.7744	44.5694	77.828	47.2635	31.4292	35.0102	35.6885	26.8102	48.1906
1418919_at	shugoshin-like 1 (S. pombe)	Sgol1	shugoshin-like 1 (S. pombe)	233.843	223.869	269.776	244.556	248.155	177.835	251.03	228.2	218.376	104.644	116.97	88.3155	43.7298	52.7582	45.4908
1418924_at	RIKEN cDNA 2400009B11 gene	Rassf7	Ras association (RalGDS/AF-6) domain family (N-terminal) member 7	58.4804	62.404	64.1035	67.983	71.3722	83.2541	68.5599	69.4196	81.9258	67.7861	62.4984	57.8583	21.6881	42.7451	40.5585
1418936_at	v-maf musculoaponeurotic fibrosarcoma oncogene family, protein F (avian)	Maff	v-maf musculoaponeurotic fibrosarcoma oncogene family, protein F (avian)	251.583	242.854	243.959	258.676	260.747	291.746	164.432	179.198	183.613	76.8252	59.4491	89.1243	80.1017	65.5105	99.8772
1418937_at	deiodinase, iodothyronine, type II	Dio2	deiodinase, iodothyronine, type II	38.67	50.6026	30.7334	32.7437	40.6864	43.5911	23.6519	25.2593	31.2409	53.4042	34.781	62.7602	241.494	220.425	180.963
1418938_at	deiodinase, iodothyronine, type II	Dio2	deiodinase, iodothyronine, type II	17.0653	27.5054	19.1872	12.8525	17.4258	20.6753	9.1836	11.738	13.7145	19.033	17.3154	26.1733	67.4805	57.402	67.3709
1418943_at	RIKEN cDNA B230120H23 gene	B230120H23Rik	RIKEN cDNA B230120H23 gene	67.2376	75.5421	68.6615	90.4545	83.7448	91.0858	65.8485	87.9626	84.9617	33.9872	29.9475	38.5365	16.726	9.7413	13.4355
1418961_at	RIKEN cDNA 1110005F07 gene	Necap2	NECAP endocytosis associated 2	53.2289	41.5122	46.4082	52.4716	51.4536	65.3415	53.4182	59.8179	57.9659	70.3769	74.8127	94.3394	118.51	120.372	117.724
1418962_at	RIKEN cDNA 1110005F07 gene	Necap2	NECAP endocytosis associated 2	194.09	205.905	219.021	179.76	166.762	232.49	209.708	202.962	190.281	240.722	274.478	272.207	413.186	454.645	375.131
1418969_at	S-phase kinase-associated protein 2 (p45)	Skp2	S-phase kinase-associated protein 2 (p45)	575.426	385.707	453.361	694.725	694.323	590.831	510.595	576.303	572.506	353.403	247.123	206.656	169.018	109.64	139.692
1418973_at	basic leucine zipper nuclear factor 1	Blzf1	basic leucine zipper nuclear factor 1	49.2979	46.5179	45.9883	78.9272	82.4716	62.5486	70.7341	77.7194	75.3025	110.361	82.6871	108.012	143.505	120.083	123.519
1418981_at	caspase 12	Casp12	caspase 12	25.5464	22.1411	27.0936	15.1086	18.561	19.1461	16.0978	19.4106	16.1429	60.6355	55.464	64.9673	79.3626	50.9814	59.8443
1418983_at	channel-interacting PDZ domain protein	Inadl	InaD-like (Drosophila)	22.213	20.7104	15.9154	20.1794	16.7475	22.5848	15.6055	23.4348	25.1468	26.4419	18.2759	21.1489	18.667	12.274	23.9427
1418984_at	channel-interacting PDZ domain protein	Inadl	InaD-like (Drosophila)	16.4359	23.6362	15.667	14.7242	18.2019	22.6508	21.5957	18.3766	22.4156	23.1806	18.3639	21.5244	19.5273	12.6706	14.7203
1419003_at	blood vessel epicardial substance	Bves	blood vessel epicardial substance	444.286	453.553	459.457	314.015	311.884	344.38	322.951	280.292	257.463	163.568	192.442	182.454	52.4238	52.2097	41.7547
1419006_s_at	pellino 2	Peli2	pellino 2	19.9526	25.0044	13.8344	32.4942	31.1654	32.4079	44.9736	42.8525	43.2192	122.108	121.94	113.149	143.003	148.003	199.211
1419027_s_at	glycolipid transfer protein	Gltp	glycolipid transfer protein	408.03	522.841	455.931	419.777	421.638	457.271	411.758	459.697	475.753	476.652	468.096	559.156	504.924	515.277	696.797
1419030_at	ERO1-like (S. cerevisiae)	Ero1l	ERO1-like (S. cerevisiae)	60.6714	43.8791	63.6802	52.7412	65.3104	56.6152	45.7061	60.189	50.2919	49.0531	52.6986	41.3051	61.3186	57.6498	58.7181
1419031_at	fatty acid desaturase 2	Fads2	fatty acid desaturase 2	144.023	150.15	134.696	168.261	172.315	182.141	191.539	181.418	200.924	418.85	418.65	423.225	408.323	367.276	314.835
1419041_at	DNA segment, Chr 8, Wayne State University 49, expressed	Itfg1	integrin alpha FG-GAP repeat containing 1	309.94	339.467	320.946	342.084	326.921	311.116	322.133	321.318	296.806	469.23	476.938	436.39	751.331	830.279	810.608
1419055_a_at	protein tyrosine phosphatase, non-receptor type 21	Ptpn21	protein tyrosine phosphatase, non-receptor type 21	272.818	307.175	265.862	284.123	251.255	290.249	267.352	302.698	308.45	191.468	182.372	203.292	169.156	151.362	189.223
1419056_at	reticulon 2 (Z-band associated protein)	Rtn2	reticulon 2 (Z-band associated protein)	109.231	125.775	105.757	110.456	91.284	121.071	93.3501	99.9419	88.7214	157.511	148.383	174.462	357.433	309.017	330.95
1419058_at	RNA polymerase I associated factor	Polr1e	polymerase (RNA) I polypeptide E	88.3393	82.9322	112.218	138.01	125.604	106.129	76.4583	101.334	102.054	50.3393	41.1032	51.5825	17.0206	19.8059	27.8795
1419061_at	ras homolog gene family, member D	Rhod	ras homolog gene family, member D	127.577	135.965	147.365	152.751	159.202	181.952	173.942	211.072	206.441	178.833	187.79	187.677	151.455	154.155	155.965
1419062_at	erythrocyte protein band 4.1-like 3	Epb4.1l3	erythrocyte protein band 4.1-like 3	938.875	1037.54	950.035	940.032	895.628	779.233	1306.74	1045.58	1046.08	1735.99	2249.05	1565.21	1778.95	2636.28	2131.29
1419073_at	transmembrane protein with EGF-like and two follistatin-like domains 2	Tmeff2	transmembrane protein with EGF-like and two follistatin-like domains 2	57.1409	54.031	51.5585	76.6402	45.682	70.0201	84.9646	118.379	153.55	369.015	277.527	376.609	434.525	318.986	346.596
1419080_at	glial cell line derived neurotrophic factor	Gdnf	glial cell line derived neurotrophic factor	98.3953	112.233	91.0316	56.2862	50.14	55.5249	38.8838	55.3304	46.5905	29.3871	19.1611	40.336	28.2092	34.1592	35.5016
1419082_at	serine (or cysteine) proteinase inhibitor, clade B, member 2	Serpinb2	serine (or cysteine) peptidase inhibitor, clade B, member 2	469.503	336.88	331.54	971.74	1090.98	656.007	324.948	483.121	483.093	175.781	118.93	109.316	498.469	312.656	513.751
1419088_at	tissue inhibitor of metalloproteinase 3	Timp3	tissue inhibitor of metalloproteinase 3	155.712	152	220.23	330.232	259.466	360.397	379.495	514.731	473.506	386.24	217.171	367.818	421.118	288.471	445.876
1419089_at	tissue inhibitor of metalloproteinase 3	Timp3	tissue inhibitor of metalloproteinase 3	2147.23	2601.89	2297.68	2118.32	1898.21	2250.03	4691.17	2615.01	2770.83	2419.27	3539.1	3373.86	2488	4136.34	2740.02
1419097_a_at	stomatin	Stom	stomatin	156.367	176.738	173.115	201.317	217.604	177.408	161.061	146.33	133.915	212.681	186.321	160.166	153.666	160.064	147.468
1419103_a_at	abhydrolase domain containing 6	Abhd6	abhydrolase domain containing 6	188.803	194.302	189.948	144.507	135.128	132.755	174.354	131.537	132.53	119.672	131.219	101.473	72.7397	84.4923	73.6105
1419111_at	inhibitor of growth family, member 1-like	Ing2	inhibitor of growth family, member 2	127.796	152.148	139.853	152.155	159.659	144.515	146.42	164.244	182.823	193.648	142.818	171.852	172.028	181.226	165.097
1419112_at	nemo like kinase	Nlk	nemo like kinase	207.307	244.113	221.521	254.81	209.456	219.75	183.552	197.581	186.649	192.179	184.41	227.777	117.257	118.726	117.949
1419114_at	RIKEN cDNA 5430428G01 gene	Alg14	asparagine-linked glycosylation 14 homolog (yeast)	392.89	278.176	406.284	339.199	335.261	349.337	455.04	391.899	372.308	435.706	575.197	421.944	436.882	523.665	389.074
1419123_a_at	platelet-derived growth factor, C polypeptide	Pdgfc	platelet-derived growth factor, C polypeptide	723.59	646.07	595.703	975.809	919.674	731.116	732.961	861.298	794.465	870.561	816.476	744.712	747.922	681.411	747.117
1419132_at	toll-like receptor 2	Tlr2	toll-like receptor 2	11.1094	5.69052	8.83114	7.77974	9.71697	6.99444	14.8732	14.2678	11.9185	22.6499	23.4853	36.5757	148.596	112.946	132.326
1419149_at	serine (or cysteine) proteinase inhibitor, clade E, member 1	Serpine1	serine (or cysteine) peptidase inhibitor, clade E, member 1	2494.19	2710.84	2686.23	2102.41	2268.35	2586.31	2367.17	1706.19	1695.34	534.023	577.012	602.874	489.061	583.322	554.049
1419155_a_at	SRY-box containing gene 4	Sox4	SRY-box containing gene 4	223.809	300.366	294.981	240.504	236.218	310.928	297.836	215.474	201.395	183.729	197.943	243.112	125.195	182.676	282.912
1419156_at	SRY-box containing gene 4	Sox4	SRY-box containing gene 4	274.327	342.164	304.125	401.583	279.235	346.363	343.321	337.559	367.563	219.588	219.131	338.354	170.452	187.098	219.093
1419183_at	PAP associated domain containing 4	Papd4	PAP associated domain containing 4	308.772	325.519	318.158	325.868	331.791	305.555	295.913	311.537	315.646	294.082	248.988	272.6	302.743	285.414	261.365
1419184_a_at	four and a half LIM domains 2	Fhl2	four and a half LIM domains 2	440.101	392.485	412.296	485.002	472.297	448.613	335.778	386.842	363.189	204.905	157.636	184.791	278.39	213.421	235.452
1419204_at	delta-like 1 (Drosophila)	Dll1	delta-like 1 (Drosophila)	9.98459	4.78601	9.69801	9.42496	6.506	19.3749	13.0475	16.0942	8.67238	10.3803	16.6236	20.6677	20.4821	11.1542	22.0282
1419211_s_at	RIKEN cDNA 4933424B01 gene	4933424B01Rik	RIKEN cDNA 4933424B01 gene	176.199	145.913	161.445	210.668	210.197	199.782	172.726	186.577	202.744	151.119	118.916	138.173	106.876	87.1195	92.7093
1419216_at	5-azacytidine induced gene 1	Azi1	5-azacytidine induced gene 1	20.8849	42.6486	16.3514	28.7956	33.7044	13.0884	22.196	23.8075	20.3729	34.4421	27.5732	29.018	21.2158	14.3655	29.7057
1419249_at	PFTAIRE protein kinase 1	Cdk14	cyclin-dependent kinase 14	259.766	269.137	289.697	319.308	320.088	353.102	218.83	232.117	234.694	352.623	360.553	368.924	579.515	652.186	617.495
1419251_at	epidermal growth factor receptor pathway substrate 15	Eps15	epidermal growth factor receptor pathway substrate 15	84.5434	92.8355	77.3662	77.1415	71.8964	83.4869	96.249	101.961	90.0224	84.6249	78.3014	73.8894	61.1124	36.4533	60.6198
1419254_at	methylenetetrahydrofolate dehydrogenase (NAD+ dependent), methenyltetrahydrofolate cyclohydrolase	Mthfd2	methylenetetrahydrofolate dehydrogenase (NAD+ dependent), methenyltetrahydrofolate cyclohydrolase	1218.49	1412.82	1343.45	958.96	938.041	982.308	799.036	747.273	716.306	314.132	277.778	447.088	1308.53	1580.36	1088.3
1419255_at	spectrin beta 2	Spnb2	spectrin beta 2	856.356	806.647	997.337	549.565	630.489	501.607	736.939	594.314	618.741	1027.93	1387.92	1306.78	1425.17	2164.35	1517.45
1419276_at	ectonucleotide pyrophosphatase/phosphodiesterase 1	Enpp1	ectonucleotide pyrophosphatase/phosphodiesterase 1	78.031	85.5593	71.1616	109	110.871	110.891	49.2407	85.7613	77.9465	43.2962	35.4539	38.78	24.2452	17.8582	28.3184
1419279_at	phosphatidylinositol-4-phosphate 5-kinase, type II, alpha	Pip4k2a	phosphatidylinositol-5-phosphate 4-kinase, type II, alpha	99.6507	181.284	142.148	132.791	165.048	199.3	184.652	130.386	180.923	208.514	158.361	172.01	136.828	107.087	141.146
1419287_at	HSPC171 protein	Tmem208	transmembrane protein 208	651.173	616.075	659.22	552.554	529.311	558.828	647.399	547.669	553.695	581.622	639.508	629.498	551.006	583.2	453.65
1419288_at	junction adhesion molecule 2	Jam2	junction adhesion molecule 2	458.573	570.409	499.927	445.643	399.466	632.912	366.619	461.186	420.593	155.52	128.84	146.645	164.405	123.868	124.46
1419295_at		Creb3l1	cAMP responsive element binding protein 3-like 1	120.315	148.07	106.96	142.089	142.291	207.323	199.517	200.753	208.437	564.803	696.917	717.842	1589.21	2286.93	3315.1
1419298_at	paraoxonase 3	Pon3	paraoxonase 3	44.6636	42.0062	40.3916	57.8948	52.2593	56.6797	50.7176	65.7807	59.6865	110.494	88.98	105.301	179.706	150.024	151.629
1419327_at	expressed sequence AA415817	Pdxdc1	pyridoxal-dependent decarboxylase domain containing 1	340.661	347.148	358.22	303.049	316.309	282.968	398.999	365.406	340.622	457.299	512.231	536.975	587.354	867.448	788.376
1419354_at	Kruppel-like factor 7 (ubiquitous)	Klf7	Kruppel-like factor 7 (ubiquitous)	164.016	182.137	166.672	194.838	189.43	236.762	210.338	196.903	238.862	256.851	246.927	263.546	462.81	546.312	475.662
1419355_at	Kruppel-like factor 7 (ubiquitous)	Klf7	Kruppel-like factor 7 (ubiquitous)	123.87	126.326	136.844	181.266	158.263	148.253	151.321	176.969	154.752	253.59	167.077	220.438	449.91	467.011	490.852
1419356_at	Kruppel-like factor 7 (ubiquitous)	Klf7	Kruppel-like factor 7 (ubiquitous)	131.516	157.639	156.759	160.493	163.502	176.692	182.719	193.941	217.815	241.403	201.641	342.586	587.758	475.637	583.65
1419358_at	sortilin-related VPS10 domain containing receptor 2	Sorcs2	sortilin-related VPS10 domain containing receptor 2	188.286	213.787	181.353	181.144	179.383	223.72	152.426	161.897	158.45	85.8847	81.0156	87.6237	63.2569	67.5796	108.944
1419365_at	peroxisomal biogenesis factor 11a	Pex11a	peroxisomal biogenesis factor 11 alpha	10.718	1.11526	7.24075	10.575	12.2244	9.84886	6.70674	10.0019	12.8496	17.0315	12.1241	18.0009	8.33303	10.5153	7.34755
1419371_s_at	golgi SNAP receptor complex member 2	Gosr2	golgi SNAP receptor complex member 2	548.999	583.053	600.402	580.249	577.622	577.038	528.52	518.232	491.365	568.351	582.719	582.299	613.61	692.626	612.336
1419374_at	WW domain binding protein 4	Wbp4	WW domain binding protein 4	274.04	366.865	317.333	287.207	301.791	275.764	288.181	254.57	291.738	259.344	298.985	339.228	210.645	191.695	168.084
1419384_at	protein kinase C, alpha binding protein	Pick1	protein interacting with C kinase 1	22.4477	34.8852	22.2658	20.4999	25.3455	29.0454	18.2539	32.3136	28.7483	21.0642	16.8427	27.649	15.3305	9.55621	12.305
1419391_at	myogenin	Myog	myogenin	87.6235	47.3607	46.5026	40.6706	38.7755	38.4205	26.6219	30.197	29.0607	28.3775	34.3321	35.2638	45.8373	24.6851	34.602
1419397_at	polymerase (DNA directed), alpha 1	Pola1	polymerase (DNA directed), alpha 1	191.897	196.578	183.849	213.301	193.895	182.357	167.361	206.284	205.561	136.628	101.313	108.649	48.0688	53.8742	55.6469
1419402_at	meiosis-specific nuclear structural protein 1	Mns1	meiosis-specific nuclear structural protein 1	27.2059	15.2534	20.8043	29.2079	24.085	19.7914	24.5925	30.8436	21.5785	24.9063	15.8211	15.8693	8.63956	4.59405	8.83028
1419421_at	ankyrin 1, erythroid	Ank1	ankyrin 1, erythroid	99.9322	90.1228	96.0971	58.3587	67.1001	70.53	35.9058	36.006	29.6798	31.4396	30.6688	37.0219	28.1801	29.5291	34.1832
1419431_at	epiregulin	Ereg	epiregulin	244.448	279.183	217.057	560.033	558.409	464.719	192.096	248.559	274.474	78.9913	62.0504	66.369	42.0434	34.4428	32.6741
1419447_s_at		Tbc1d1	TBC1 domain family, member 1	174.516	183.783	177.402	227.731	202.5	219.706	240.654	220.66	248.529	276.545	276.446	386.027	133.365	163.951	134.521
1419452_at	ubiquitin carboxyl-terminal esterase L5	Uchl5	ubiquitin carboxyl-terminal esterase L5	952.999	1014.01	946.126	960.348	908.244	1014.09	923.874	949.147	912.723	581.47	455.179	524.124	357.12	251.534	308.799
1419456_at	dicarbonyl L-xylulose reductase	Dcxr	dicarbonyl L-xylulose reductase	13.7388	18.1866	11.2835	15.9594	15.4325	31.5695	12.4332	14.2189	20.3993	55.2011	45.2298	58.2069	139.327	130.033	156.583
1419459_a_at	RIKEN cDNA 2610529C04 gene	Magt1	magnesium transporter 1	591.816	541.463	585.234	491.767	469.156	434.503	582.601	594.677	540.009	599.729	522.296	533.724	324.793	334.952	345.882
1419469_at	guanine nucleotide binding protein, beta 4	Gnb4	guanine nucleotide binding protein (G protein), beta 4	455.278	423.375	553.566	513.391	528.188	531.192	716.444	614.886	559.974	671.449	738.352	694.245	593.223	804.792	542.985
1419470_at	guanine nucleotide binding protein, beta 4	Gnb4	guanine nucleotide binding protein (G protein), beta 4	405.311	395.383	417.999	540.418	545.721	461.836	569.529	552.154	511.585	625.17	660.236	669.92	557.75	603.361	507.775
1419486_at	forkhead box C1	Foxc1	forkhead box C1	61.1627	75.6294	74.5397	100.761	77.2348	119.247	107.783	113.411	115.285	107.242	109.467	136.944	150.202	171.935	193.559
1419489_at	expressed sequence AW049604	Fam19a5	family with sequence similarity 19, member A5	50.5967	56.7059	54.5529	119.26	117.229	122.784	124.206	130.098	118.41	215.333	227.58	228.245	188.204	184.811	223.622
1419490_at	expressed sequence AW049604	Fam19a5	family with sequence similarity 19, member A5	284.89	279.601	273.548	581.476	501.442	479.308	685.605	613.48	646.892	725.235	872.835	785.948	554.501	541.529	594.992
1419493_a_at	tumor protein D52	Tpd52	tumor protein D52	360.888	345.251	387.087	324.18	340.799	304.762	299.715	286.305	265.29	285.281	242.515	249.065	188.47	195.019	185.285
1419499_at	Glycerol-3-phosphate acyltransferase, mitochondrial	Gpam	glycerol-3-phosphate acyltransferase, mitochondrial	179.762	215.424	182.874	252.469	257.344	232.016	204.204	246.017	239.235	213.51	212.746	213.66	236.337	237.108	217.626
1419503_at	stanniocalcin 2	Stc2	stanniocalcin 2	27.1532	30.7731	21.9292	30.8158	31.5219	26.6326	28.941	20.4401	30.356	190	177.896	155.605	396.755	471.504	334.659
1419509_a_at	N-acetylglucosamine kinase	Nagk	N-acetylglucosamine kinase	144.12	148.963	137.858	158.232	148.371	173.392	192.95	198.008	193.969	401.898	384.642	423.8	514.367	473.324	449.909
1419513_a_at	ect2 oncogene	Ect2	ect2 oncogene	498.437	398.213	375.118	523.715	622.105	345.301	354.764	506.774	549.859	265.838	186.809	143.865	113.105	61.0903	116.664
1419522_at	zinc finger, MYND domain containing 19	Zmynd19	zinc finger, MYND domain containing 19	208.45	237.326	228.832	244.091	256.438	303.303	180.143	213.164	223.049	81.1579	77.8894	89.5436	71.5734	69.4154	54.4837
1419550_a_at	serine/threonine kinase 39, STE20/SPS1 homolog (yeast)	Stk39	serine/threonine kinase 39, STE20/SPS1 homolog (yeast)	85.9052	107.049	85.2611	150.493	142.182	197.014	95.1517	163.753	142.429	225.708	178.419	191.773	234.238	182.656	465.071
1419551_s_at	serine/threonine kinase 39, STE20/SPS1 homolog (yeast)	Stk39	serine/threonine kinase 39, STE20/SPS1 homolog (yeast)	177.94	156.204	235.88	198.234	177.212	143.008	242.682	225.816	173.517	391.313	326.255	482.603	347.07	279.423	364.695
1419554_at	CD47 antigen (Rh-related antigen, integrin-associated signal transducer)	Cd47	CD47 antigen (Rh-related antigen, integrin-associated signal transducer)	271.46	246.505	263.062	252.694	226.939	245.322	308.335	281.291	304.779	450.42	473.103	555.17	950.833	1052.24	851.78
1419569_a_at	interferon-stimulated protein	Isg20	interferon-stimulated protein	27.6393	38.8152	30.1819	24.4262	27.1434	35.7659	21.4684	27.7274	24.5527	33.9827	26.9977	62.5388	74.5002	69.8788	55.1545
1419619_at	RIKEN cDNA 1200016G03 gene	Krt80	keratin 80	163.478	120.494	125.179	110.503	109.662	116.531	49.0231	87.8619	96.6076	37.6523	29.3604	37.0289	42.8606	18.7342	48.8975
1419638_at	ephrin B2	Efnb2	ephrin B2	278.56	270.219	254.354	303.413	286.703	333.063	400.797	350.718	347.647	333.397	327.818	291.939	153.384	165.459	125.289
1419640_at	purine rich element binding protein B	Purb	purine rich element binding protein B	201.735	267.699	242.788	238.988	198.146	284.054	226.885	152.455	196.227	100.722	131.569	128.834	114.584	109.756	209.216
1419641_at	purine rich element binding protein B	Purb	purine rich element binding protein B	543.63	525.476	563.015	527.587	530.442	494.52	454.746	467.04	477.221	424.536	336.944	423.367	273.909	269.76	299.204
1419642_at	DNA segment, Chr 11, Brigham & Women's Genetics 0414 expressed	Purb	purine rich element binding protein B	1342.29	1290.51	1471.93	1361.56	1248.02	1134.87	1091.94	956.682	1031.15	810.843	662.77	720.858	498.879	571.87	522.362
1419644_at	cleavage stimulation factor, 3' pre-RNA subunit 2	Cstf2	cleavage stimulation factor, 3' pre-RNA subunit 2	73.5252	62.0707	67.8899	71.9198	78.0743	65.8066	65.6827	67.3574	66.0442	40.3162	51.3306	30.1519	23.9251	14.3241	17.8671
1419647_a_at	immediate early response 3	Ier3	immediate early response 3	898.334	846.911	960.475	969.708	889.24	955.424	1021.78	938.183	948.978	1046.74	1098.44	897.202	1070.2	1122.12	946.472
1419651_at	RIKEN cDNA 2610200G18 gene	Nkain1	Na+/K+ transporting ATPase interacting 1	54.3878	61.3906	43.1166	69.1824	66.2252	69.3546	47.7303	60.3775	58.2467	31.4181	23.3675	35.1033	8.41965	14.0122	12.7955
1419655_at	transducin-like enhancer of split 3, homolog of Drosophila E(spl)	Tle3	transducin-like enhancer of split 3, homolog of Drosophila E(spl)	282.161	347.804	277.555	429.475	482.997	427.982	338.536	444.3	420.77	563.654	492.602	521.168	375.55	422.257	499.081
1419662_at	osteoglycin	Ogn	osteoglycin	451.289	436.004	414.55	223.742	210.497	277.543	213.284	237.04	222.064	1255.42	1386.76	1334.91	4032.43	7650.02	4182.12
1419665_a_at	nuclear protein 1	Nupr1	nuclear protein 1	206.028	275.419	194.728	391.714	360.053	345.931	328.896	430.275	419.637	478.357	377.872	452.751	2265.24	2468.96	2345.39
1419666_x_at	nuclear protein 1	Nupr1	nuclear protein 1	170.756	192.96	168.038	261.676	263.111	230.158	272.564	277.708	294.429	352.623	394.028	318.599	1780.48	2538.71	1721.29
1419688_at	glypican 6	Gpc6	glypican 6	37.2031	46.7993	51.4319	48.8634	51.4163	46.4405	56.9547	54.9635	55.457	135.344	127.753	156.512	315.364	285.394	289.844
1419689_at	glypican 6	Gpc6	glypican 6	13.5015	19.4126	12.5688	12.1909	9.17678	12.1768	12.5877	15.5718	13.8098	22.3933	13.2284	15.6157	70.1339	49.3172	61.5245
1419705_at	carbonic anhydrase 5b, mitochondrial	Car5b	carbonic anhydrase 5b, mitochondrial	28.5203	27.2852	36.6861	31.2672	29.5968	32.8662	31.959	35.7447	27.3522	74.2734	72.2621	68.5666	87.4539	94.861	86.8586
1419706_a_at	A kinase (PRKA) anchor protein (gravin) 12	Akap12	A kinase (PRKA) anchor protein (gravin) 12	1242.58	1289.38	1189.42	1204.93	1291.67	1250.61	1358.58	1224.67	1372.69	869.841	892.583	878.378	303.025	297.152	338.096
1419717_at	sema domain, immunoglobulin domain (Ig), short basic domain, secreted, (semaphorin) 3E	Sema3e	sema domain, immunoglobulin domain (Ig), short basic domain, secreted, (semaphorin) 3E	86.0837	106.88	66.4591	160.237	134.107	126.924	60.0575	122.96	111.963	84.4622	39.1452	45.1944	37.1684	21.106	23.5088
1419739_at	tropomyosin 2, beta	Tpm2	tropomyosin 2, beta	47.9688	50.2284	51.4815	46.746	62.0489	99.4091	51.7955	46.1842	54.8034	42.2852	51.1677	66.1195	37.8651	39.7164	75.6693
1419742_at	RIKEN cDNA 1700037H04 gene	1700037H04Rik	RIKEN cDNA 1700037H04 gene	23.405	18.4295	23.5171	26.4901	29.9778	32.9752	29.8252	25.0631	26.0709	24.6582	25.1622	20.6333	31.048	22.7248	45.3631
1419766_at	SNF1-like kinase	Sik1	salt inducible kinase 1	29.5222	33.2398	21.3434	43.5556	47.7987	36.5325	36.5438	46.0645	45.5861	53.4491	39.9847	60.7735	53.3508	37.8781	52.0382
1419803_s_at	RIKEN cDNA 2700094L05 gene	Ccdc12	coiled-coil domain containing 12	537.28	579.323	556.915	537.64	502.498	554.709	612.191	601.116	525.599	754.885	870.646	919.879	901.833	958.833	804.603
1419814_s_at	S100 calcium binding protein A1	S100a1	S100 calcium binding protein A1	88.5334	86.665	83.2203	92.6327	93.0501	100.173	94.4219	80.1337	84.0682	180.654	183.353	207.874	405.06	431.552	675.235
1419816_s_at	RIKEN cDNA 1300002F13 gene	Errfi1	ERBB receptor feedback inhibitor 1	261.309	233.139	253.421	287.163	300	245.866	159.649	216.637	188.334	70.9197	42.8653	58.8727	72.2987	56.0528	34.0473
1419829_a_at	Transcribed locus	Gab2	growth factor receptor bound protein 2-associated protein 2	30.6124	32.0326	43.3355	41.6851	49.331	50.628	37.6447	35.7271	43.084	58.7308	58.2421	55.7629	63.63	69.4838	61.8088
1419838_s_at	polo-like kinase 4 (Drosophila)	Plk4	polo-like kinase 4 (Drosophila)	1002.88	860.231	986.906	889.164	889.434	785.225	957.726	919.279	923.522	503.551	439.418	431.958	250.555	237.425	225.482
1419839_x_at	PRP19/PSO4 homolog (S. cerevisiae)	Prpf19	PRP19/PSO4 pre-mRNA processing factor 19 homolog (S. cerevisiae)	566.11	611.591	600.121	564.258	556.546	586.011	577.703	549.072	523.843	365.634	430.453	393.549	225.029	224.789	221.577
1419866_s_at	spinocerebellar ataxia 2 homolog (human)	Atxn2 : LOC100047323	ataxin 2 : similar to ataxin 2	634.167	716.432	645.443	477.028	400.136	515.217	604.572	484.296	441.397	411.184	448.863	514.118	371.703	397.334	528.112
1419869_s_at	high density lipoprotein (HDL) binding protein	Hdlbp	high density lipoprotein (HDL) binding protein	900.928	951.702	875.418	732.653	747.653	771.225	996.126	750.999	728.59	987.577	1396.01	1107.36	1546.86	2340.55	1751.66
1419872_at		Csf1r	colony stimulating factor 1 receptor	7.26663	12.3616	4.44832	13.9941	12.5866	20.2487	6.01849	12.0285	11.4037	60.565	47.5014	82.6376	224.545	162.357	190.454
1419879_s_at	tripartite motif protein 25	Trim25	tripartite motif-containing 25	227.38	237.09	230.318	243.41	258.999	264.472	281.864	272.177	267.908	284.274	255.478	330.852	176.231	171.039	148.095
1419912_s_at		Strap	serine/threonine kinase receptor associated protein	504.393	495.709	417.079	552.154	616.9	554.371	415.533	505.193	472.586	331.305	272.335	315.522	213.668	140.007	195.651
1419943_s_at	cyclin B1	Ccnb1	cyclin B1	770.55	866.087	780.271	684.471	632.777	676.547	845.638	775.932	738.753	439.325	419.602	510.084	115.121	97.4939	97.6487
1419950_s_at	transportin 3	Tnpo3	transportin 3	479.076	458.724	481.404	475.769	456.865	465.583	451.653	461.553	466.131	372.37	404.213	363.858	337.609	342.087	312.31
1419954_s_at	testis expressed gene 27	Zfand3	zinc finger, AN1-type domain 3	144.306	145.477	167.541	166.139	156.647	168.433	171.524	144.648	155.908	219.776	295.271	241.917	364.443	500.603	454.058
1419978_s_at	DNA segment, Chr 10, ERATO Doi 610, expressed	D10Ertd610e	DNA segment, Chr 10, ERATO Doi 610, expressed	77.8495	105.339	96.1476	109.853	98.465	108.876	116.731	147.769	159.279	317.191	193.589	275.381	676.185	479.652	558.66
1419979_s_at		Creb3	cAMP responsive element binding protein 3	268.878	312.396	234.059	258.906	290.231	296.963	280.315	314.691	299.515	417.992	403.641	509.224	484.649	508.964	409.892
1420000_s_at	immunoglobulin (CD79A) binding protein 1	Igbp1	immunoglobulin (CD79A) binding protein 1	471.767	460.246	456.935	534.915	521.95	489.699	532.984	579.671	561.696	646.605	597.688	659.424	751.282	697.512	649.303
1420004_s_at	nuclear pore membrane protein 121	Pom121	nuclear pore membrane protein 121	192.446	216.118	174.243	229.817	231.787	241.201	194.885	214.828	209.889	124.735	78.5211	107.993	47.3579	46.5023	51.5518
1420013_s_at	lanosterol synthase	Lss	lanosterol synthase	70.7762	82.1034	62.5786	91.8584	93.3428	139.124	115.575	135.67	134.329	322.047	320.039	379.245	96.562	99.574	133.063
1420028_s_at	minichromosome maintenance deficient 3 (S. cerevisiae)	LOC100045677 : Mcm3	similar to DNA replication licensing factor MCM3 (DNA polymerase alpha holoenzyme-associated protein P1) (P1-MCM3) : minichromosome maintenance deficient 3 (S. cerevisiae)	1058.11	1039.68	1049.74	825.665	913.07	775.246	933.317	731.47	741.952	359.032	383.358	334.215	80.3433	69.787	86.0676
1420033_s_at	protein phosphatase 2, regulatory subunit B, delta isoform	Ppp2r2d	protein phosphatase 2, regulatory subunit B, delta isoform	336.855	393.499	412.19	349.058	361.466	404.33	392.29	396.517	385.3	285.618	270.195	316.094	193.198	218.903	217.59
1420081_s_at	DNA segment, Chr 2, ERATO Doi 750, expressed	D2Ertd750e	DNA segment, Chr 2, ERATO Doi 750, expressed	258.876	310.061	243.51	225.312	258.795	253.912	287.855	269.906	256.803	187.891	191.571	192.255	137.49	81.5305	101.66
1420093_s_at	heterogeneous nuclear ribonucleoprotein D-like	Hnrpdl	heterogeneous nuclear ribonucleoprotein D-like	435.953	454.78	472.828	542.533	535.099	500.839	355.224	413.717	401.142	321.29	282.195	347.765	218.176	194.341	190.76
1420113_s_at	RIKEN cDNA 2410022L05 gene	2410022L05Rik	RIKEN cDNA 2410022L05 gene	157.502	123.275	147.557	146.607	131.413	142.688	159.911	155.935	164.347	145.536	125.472	143.228	75.5446	57.5305	81.236
1420123_at	T-cell leukemia translocation altered gene	Tcta	T-cell leukemia translocation altered gene	49.8503	61.7544	58.9564	78.1179	80.7057	88.2814	86.08	82.0672	87.3839	208.953	211.04	259.989	624.231	670.629	722.184
1420124_s_at	T-cell leukemia translocation altered gene	Tcta	T-cell leukemia translocation altered gene	30.714	27.6051	30.5631	72.4352	63.0881	65.9338	55.9193	54.7175	60.1518	167.999	134.705	143.698	442.67	415.409	551.69
1420138_at	solute carrier family 19 (sodium/hydrogen exchanger), member 1	Slc19a1	solute carrier family 19 (sodium/hydrogen exchanger), member 1	386.487	478.69	502.94	366.047	432.398	547.687	470.935	328.989	324.287	234.251	295.666	270.276	198.831	290.355	170.463
1420139_s_at	HIV-1 Rev binding protein 2	Krr1	KRR1, small subunit (SSU) processome component, homolog (yeast)	783.925	653.798	620.29	716.276	727.479	579.186	642.776	632.297	628.289	420.891	358.048	348.787	362.551	268.825	371.479
1420142_s_at	proliferation-associated 2G4	Pa2g4	proliferation-associated 2G4	1268.99	1196.85	1410.5	973.123	1005.86	962.11	1103.29	923.365	852.736	320.838	405.083	302.008	137.084	164.109	193.53
1420150_at	RIKEN cDNA 4930422J18 gene	Spsb1	splA/ryanodine receptor domain and SOCS box containing 1	62.3881	61.8185	61.2066	64.0793	76.514	58.1042	35.4628	43.4359	42.0328	23.5824	13.6526	24.7806	23.2242	20.0614	38.6137
1420160_s_at	myosin IE	Myo1e	myosin IE	24.7303	16.1345	34.9172	41.5064	42.5605	30.5067	21.4922	26.7895	27.531	15.8661	9.85506	10.2356	20.4898	16.1687	24.2018
1420296_at		Clcn5	Chloride channel 5	69.9714	118.968	115.748	82.9012	72.3284	96.1614	39.0103	68.7464	75.9736	22.6553	42.4143	27.171	8.9054	10.1837	5.38757
1420361_at	solute carrier family 11 (proton-coupled divalent metal ion transporters), member 1	Slc11a1	solute carrier family 11 (proton-coupled divalent metal ion transporters), member 1	15.139	7.68517	15.1275	15.9347	16.5905	20.0624	9.51891	14.1822	14.8712	19.1945	12.6489	24.2878	27.0281	30.5969	28.4396
1420368_at	density-regulated protein	Denr	density-regulated protein	1970.98	2165.29	2291.73	1866.65	1912.53	1973.34	2213.13	1786.68	1793.07	864.724	836.161	1011.4	623.524	491.78	500.946
1420375_at	kinesin family member 3A	Kif3a	kinesin family member 3A	157.26	180.969	170.926	148.919	154.372	176.198	167.169	186.388	189.005	216.827	218.052	238.667	262.339	257.287	232.831
1420381_a_at	ribosomal protein L31	Rpl31	ribosomal protein L31	324.834	401.334	316.781	429.204	454.723	348.654	287.13	396.092	409.431	342.508	264.179	260.48	215.678	187.899	160.85
1420416_at	sema domain, immunoglobulin domain (Ig), short basic domain, secreted, (semaphorin) 3A	Sema3a	sema domain, immunoglobulin domain (Ig), short basic domain, secreted, (semaphorin) 3A	131.599	178	151.641	99.5003	102.105	91.1313	81.4631	93.7727	89.7472	71.6242	60.7617	83.0479	89.329	60.3233	95.1089
1420422_at	protocadherin beta 21	Pcdhb21	protocadherin beta 21	9.41971	18.2358	12.5049	15.0221	14.4244	20.1624	17.6595	10.0459	23.9878	31.3686	24.8457	31.4024	31.8913	24.9457	36.535
1420425_at	PR domain containing 1, with ZNF domain	Prdm1	PR domain containing 1, with ZNF domain	1.25233	6.16568	5.35775	4.24243	4.12868	8.53641	5.36498	0.550965	4.73834	3.68463	11.5883	10.581	39.4134	35.7523	35.8815
1420427_a_at	DEAH (Asp-Glu-Ala-His) box polypeptide 32	Dhx32	DEAH (Asp-Glu-Ala-His) box polypeptide 32	108.392	112.98	121.229	133.793	141.676	155.676	111.005	154.82	128.429	113.582	96.0848	116.204	103.12	72.7274	100.068
1420486_at	nucleolar protein 7	Nol7	nucleolar protein 7	1157.02	1158.56	1270.71	1045.76	1000.21	864.333	942.322	871.95	894.219	760.124	729.251	570.724	540.207	526.622	589.73
1420489_at	mitochondrial ribosomal protein S14	Mrps14	mitochondrial ribosomal protein S14	728.745	742.518	779.616	767.431	684.523	777.247	751.747	736.951	669.917	912.159	844.813	887.844	666.996	725.487	617.464
1420499_at	GTP cyclohydrolase 1	Gch1	GTP cyclohydrolase 1	40.307	50.2992	52.2536	62.6568	61.222	72.3349	53.7709	48.5157	50.9756	26.948	27.8596	37.8542	10.5199	8.58998	13.858
1420501_at	DnaJ (Hsp40) homolog, subfamily C, member 1	Dnajc1	DnaJ (Hsp40) homolog, subfamily C, member 1	98.9466	91.1552	105.939	107.45	107.744	107.812	98.3465	101.164	85.7219	94.5262	95.5128	90.3752	125.264	164.333	125.826
1420502_at	spermidine/spermine N1-acetyl transferase 1	Sat1	spermidine/spermine N1-acetyl transferase 1	1148.43	1043.67	982.988	1242.77	1259	1129.55	1081.21	1270.75	1194.45	1166.49	998.046	1038.28	1271.1	995.257	1100.11
1420509_at	RIKEN cDNA 2810036K01 gene	Srfbp1	serum response factor binding protein 1	192.586	200.278	214.034	219.81	197.85	200.826	162.512	188.602	170.663	156.728	99.2221	122.57	235.395	198.158	218.696
1420510_at	RIKEN cDNA 2810036K01 gene	LOC636713 : Srfbp1	similar to SRF-dependent transcription regulation associated protein : serum response factor binding protein 1	39.7745	24.17	25.1187	60.8559	50.6405	55.2205	27.543	37.2067	21.3105	32.5922	24.26	39.1783	43.7479	59.0327	74.6681
1420522_at	RIKEN cDNA 2610529H08 gene	Ccdc50	coiled-coil domain containing 50	118.145	161.948	145.899	106.797	110.006	126.123	143.837	148.122	141.408	193.809	158.14	201.863	204.206	193.048	174.072
1420559_a_at	short stature homeobox 2	Shox2	short stature homeobox 2	105.204	130.815	112.806	101.263	100.983	140.125	141.471	158.742	157.409	183.339	217.54	257.107	285.146	295.247	290.478
1420611_at	protein kinase, cAMP dependent, catalytic, beta	Prkacb	protein kinase, cAMP dependent, catalytic, beta	285.634	255.128	245.083	296.194	290.712	288.151	216.954	298.288	302.575	385.164	255.167	389.023	552.952	653.455	634.614
1420612_s_at	protein tyrosine phosphatase 4a2	Ptp4a2	protein tyrosine phosphatase 4a2	342.691	348.343	341.765	356.805	330.187	329.287	293.364	354.81	335.768	330.334	311.979	314.579	383.223	371.688	334.764
1420616_at	ash2 (absent, small, or homeotic)-like (Drosophila)	Ash2l	ash2 (absent, small, or homeotic)-like (Drosophila)	382.771	417.706	402.02	405.083	390.016	391.86	364.289	435.989	428.911	366.723	370.611	320.119	287.232	237.241	263.625
1420626_at	RIKEN cDNA 2410016F19 gene	Gtf3c6	general transcription factor IIIC, polypeptide 6, alpha	536.177	510.077	552.026	589.302	558.491	586.043	578.998	675.569	583.598	505.069	462.486	533.386	284.188	236.621	260.672
1420631_a_at	bladder cancer associated protein homolog (human)	Blcap	bladder cancer associated protein homolog (human)	149.128	186.891	181.131	227.952	240.189	257.364	203.833	206.124	193.668	188.25	162.275	227.674	249.679	237.827	233.925
1420637_at	phosphoribosyl pyrophosphate synthetase 2	Prps2	phosphoribosyl pyrophosphate synthetase 2	78.4742	97.8596	79.1317	72.6723	63.7176	75.5854	76.1349	70.9907	67.7776	47.7335	43.798	48.7111	20.5275	26.7592	15.9057
1420641_a_at	sulfide quinone reductase-like (yeast)	Sqrdl	sulfide quinone reductase-like (yeast)	69.7295	67.7452	67.6907	59.6762	72.077	59.0676	77.814	59.692	64.9718	122.869	138.752	101.745	262.603	280.106	230.728
1420646_at	DNA segment, Chr 10, ERATO Doi 438, expressed	Nus1	nuclear undecaprenyl pyrophosphate synthase 1 homolog (S. cerevisiae)	144.282	137.838	150.009	157.395	151.58	159.737	153.82	163.353	153.706	140.16	126.402	134.557	120.911	105.23	88.6785
1420653_at	transforming growth factor, beta 1	Tgfb1	transforming growth factor, beta 1	30.7589	28.8365	39.5328	49.4294	44.4608	80.8113	56.9772	48.2476	63.5413	89.0413	98.8794	101.229	136.367	120.932	482.999
1420679_a_at	androgen-induced 1	Aig1	androgen-induced 1	67.4365	71.4138	69.6463	68.2648	76.5497	92.1124	38.6353	45.7383	46.0567	21.3951	16.4627	25.6834	16.8239	22.2613	9.67346
1420682_at	cholinergic receptor, nicotinic, beta polypeptide 1 (muscle)	Chrnb1	cholinergic receptor, nicotinic, beta polypeptide 1 (muscle)	235.951	227.952	222.815	297.085	249.032	279.765	123.005	210.17	178.007	37.4017	30.9536	40.5514	14.424	8.47621	14.1121
1420696_at	sema domain, immunoglobulin domain (Ig), short basic domain, secreted, (semaphorin) 3C	Sema3c	sema domain, immunoglobulin domain (Ig), short basic domain, secreted, (semaphorin) 3C	16.6313	21.5739	16.6185	15.2601	20.4617	12.905	10.2551	15.1275	13.9044	12.6137	15.4015	20.3528	12.4006	8.025	14.0771
1420707_a_at	TRAF-interacting protein	Traip	TRAF-interacting protein	60.5871	70.4977	76.5231	68.7296	66.568	60.9489	73.8415	62.6911	80.4864	34.9879	28.0874	34.8425	17.156	10.6483	12.1541
1420715_a_at	peroxisome proliferator activated receptor gamma	Pparg	peroxisome proliferator activated receptor gamma	47.1063	69.4408	59.0915	147.261	114.34	171.823	178.597	283.539	252.61	144.13	139.664	167.767	66.088	40.4125	59.7751
1420731_a_at	cysteine and glycine-rich protein 2	Csrp2	cysteine and glycine-rich protein 2	2241.57	1974.99	2166.2	2572.68	2692.95	2558.31	3859.97	2807.07	3006.74	3545.93	5918.75	3760.51	3949.33	6563.31	4196.11
1420760_s_at	N-myc downstream regulated-like	Ndrg1	N-myc downstream regulated gene 1	265.309	308.96	286.143	133.933	153.557	177.205	75.6339	88.8188	83.8113	601.029	548.977	704.149	1660.58	2633.04	1538.15
1420810_at	RIKEN cDNA 1500003O03 gene	1500003O03Rik	RIKEN cDNA 1500003O03 gene	284.097	229.364	242.807	255.445	277.05	249.669	330.479	284.15	294.878	414.455	471.063	457.36	459.71	510.204	412.731
1420827_a_at		Ccng1	cyclin G1	1637.92	1290.86	1634.15	1685.71	1648.6	1396.17	1586.59	1652.81	1509.05	1432.82	1209.89	1061.83	615.636	506.772	657.479
1420828_s_at	tyrosine 3-monooxygenase/tryptophan 5-monooxygenase activation protein, theta polypeptide	Ywhaq	tyrosine 3-monooxygenase/tryptophan 5-monooxygenase activation protein, theta polypeptide	2800.09	2530.54	2605.18	2201.7	2215.41	1960.25	3169.25	2289.84	2238.76	2663.5	3467.68	2488.24	3245.53	4188.08	2527.44
1420832_at	quiescin Q6	Qsox1	quiescin Q6 sulfhydryl oxidase 1	127.24	123.029	117.708	110.198	113.774	121.063	111.588	84.9491	95.998	120.265	128.386	159.781	291.546	236.777	255.28
1420842_at	protein tyrosine phosphatase, receptor type, F	Ptprf	protein tyrosine phosphatase, receptor type, F	53.4146	44.7009	72.5552	55.5282	66.7972	57.2957	90.3343	88.3073	94.5478	522.24	481.291	537.381	524.188	461.404	486.238
1420843_at	protein tyrosine phosphatase, receptor type, F	Ptprf	protein tyrosine phosphatase, receptor type, F	70.6948	105.677	70.7348	75.6079	73.6825	104.302	147.602	138.255	155.519	608.88	633.305	629.315	524.623	485.163	615.516
1420851_at	par-6 partitioning defective 6 homolog gamma (C. elegans)	Pard6g	par-6 partitioning defective 6 homolog gamma (C. elegans)	110.219	136.045	114.787	152.533	151.031	139.681	108.864	127.792	139.586	304.31	272.943	263.788	514.064	500.683	526.641
1420858_at	protein kinase inhibitor, alpha	Pkia	protein kinase inhibitor, alpha	83.82	67.0268	58.6785	78.1361	75.9675	65.535	74.8673	119.17	95.104	49.1646	27.8905	53.1759	14.1673	11.2357	9.20452
1420859_at	protein kinase inhibitor, alpha	Pkia	protein kinase inhibitor, alpha	702.66	548.98	566.989	546.107	556.693	488.696	621.992	630.262	657.423	357.117	278.763	293.996	64.8457	42.0116	56.6741
1420875_at		Twf1	twinfilin, actin-binding protein, homolog 1 (Drosophila)	1179.5	1257.87	1332.81	1110.84	1112.77	1097.61	1263.47	1193.63	1194.69	1355.93	1471.88	1439.37	1298.64	1560.21	1187.69
1420904_at	interleukin 17 receptor	Il17ra	interleukin 17 receptor A	41.8293	50.0204	42.9521	62.5333	62.0698	74.0963	57.0082	66.1014	66.6765	77.9867	65.2898	104.464	58.5452	49.2752	56.5253
1420912_at	lymphoid nuclear protein related to AF4-like	Aff4	AF4/FMR2 family, member 4	13.3443	25.011	27.6623	27.2853	23.1776	20.2347	25.7318	19.7647	27.3276	30.4243	32.4507	51.7906	44.8787	42.1946	38.603
1420928_at	beta galactoside alpha 2,6 sialyltransferase 1	St6gal1	beta galactoside alpha 2,6 sialyltransferase 1	178.195	205.959	184.322	253.798	244.133	140.79	300.783	288.774	300.84	822.339	793.81	757.661	637.907	582.897	645.536
1420964_at	ectodermal-neural cortex 1	Enc1	ectodermal-neural cortex 1	31.0693	41.9592	35.677	46.5375	44.8523	60.2674	82.524	100.616	106.624	198.341	163.185	193.129	84.7243	73.6976	72.1087
1420991_at	ankyrin repeat domain 1 (cardiac muscle)	Ankrd1	ankyrin repeat domain 1 (cardiac muscle)	4026.76	5006.12	4524.15	1988.11	2010.17	2135.02	1898.78	1492.91	1370.09	226.099	152.79	253.139	318.209	196.379	160.372
1420992_at	ankyrin repeat domain 1 (cardiac muscle)	Ankrd1	ankyrin repeat domain 1 (cardiac muscle)	5081.6	4594.93	5919	2686.09	2730.73	2379.96	2360.56	1813.83	1816.54	337.741	260.844	324.061	357.065	317.349	308.247
1421001_a_at	carbonic anhydrase 6	Car6	carbonic anhydrase 6	9.20131	6.51464	4.66316	11.6536	12.002	23.7751	18.1186	22.3443	17.7963	6.37932	12.5038	12.714	71.1634	74.9519	57.9402
1421002_at	angiopoietin-like 2	Angptl2	angiopoietin-like 2	176.94	185.646	182.82	183.652	179.194	204.473	159.163	192.261	187.631	227.634	231.246	274.678	420.546	332.738	346.386
1421014_a_at	citrate lyase beta like	Clybl	citrate lyase beta like	16.2752	13.603	9.15695	13.4192	18.4815	18.7258	17.8243	20.4735	17.648	35.9997	35.9586	33.4103	118.136	94.0514	95.5691
1421023_at	phosphatidylinositol 3-kinase, C2 domain containing, alpha polypeptide	Pik3c2a	phosphatidylinositol 3-kinase, C2 domain containing, alpha polypeptide	393.33	375.118	378.748	504.799	540.011	428.647	472.757	528.357	558.654	614.708	459.176	534.137	681.261	616.754	663.318
1421027_a_at	myocyte enhancer factor 2C	Mef2c	myocyte enhancer factor 2C	10.025	9.48568	6.57827	11.3619	11.7133	14.8287	12.8453	15.0058	17.6588	40.6185	26.9617	25.469	20.33	19.1888	26.1347
1421035_a_at	RIKEN cDNA 6530407C02 gene	Magi3	membrane associated guanylate kinase, WW and PDZ domain containing 3	52.6802	65.1169	60.6858	41.9797	31.2494	44.7159	62.1975	91.1914	73.177	53.5921	46.0029	50.003	43.1678	38.5015	59.0621
1421038_a_at	potassium intermediate/small conductance calcium-activated channel, subfamily N, member 4	Kcnn4	potassium intermediate/small conductance calcium-activated channel, subfamily N, member 4	153.712	172.266	154.975	180.973	158.757	196.825	108.368	136.934	138.234	40.998	59.7969	43.8183	90.1444	95.7239	106.786
1421041_s_at	glutathione S-transferase, alpha 2 (Yc2)	Gsta1 : Gsta2	glutathione S-transferase, alpha 1 (Ya) : glutathione S-transferase, alpha 2 (Yc2)	240.959	249.275	224.28	286.602	296.709	308.889	196.269	287.387	265.807	116.525	80.4964	130.124	8.76497	10.4085	6.58135
1421042_at	rho/rac guanine nucleotide exchange factor (GEF) 2	Arhgef2	rho/rac guanine nucleotide exchange factor (GEF) 2	78.721	83.4116	88.0075	70.5682	76.9784	86.8026	64.9064	80.2795	73.6644	68.1509	83.3816	74.6461	125.135	154.64	145.57
1421043_s_at	rho/rac guanine nucleotide exchange factor (GEF) 2	Arhgef2	rho/rac guanine nucleotide exchange factor (GEF) 2	365.589	402.424	345.289	296.158	274.212	383.443	297.308	299.005	317.29	307.133	288.741	359.732	448.475	506.688	514.472
1421045_at	mannose receptor, C type 2	Mrc2	mannose receptor, C type 2	70.0894	103.852	73.7676	71.914	73.3936	89.0376	70.437	65.7962	82.1548	100.394	111.055	106.994	136.144	151.987	178.869
1421065_at	Janus kinase 2	Jak2	Janus kinase 2	30.3331	26.4043	26.1985	43.9472	41.6183	38.7154	42.9479	50.7298	54.0673	115.677	100.474	113.966	274.391	234.488	247.516
1421066_at	Janus kinase 2	Jak2	Janus kinase 2	73.4624	95.6736	85.2749	84.7436	90.2425	74.3885	84.1693	91.6763	96.5981	288.85	273.649	275.21	542.965	601.056	506.317
1421072_at	Iroquois related homeobox 5 (Drosophila)	Irx5	Iroquois related homeobox 5 (Drosophila)	151.658	173.69	152.355	237.839	236.094	259.057	280.181	290.025	292.425	421.035	403.353	380.732	615.684	696.586	807.176
1421087_at	period homolog 3 (Drosophila)	Per3	period homolog 3 (Drosophila)	12.5738	20.904	10.8295	12.6389	10.1283	13.1796	14.3764	11.5975	19.3323	28.7536	20.6408	30.581	87.9313	84.038	77.2204
1421089_a_at	PIN2/TRF1-interacting protein	2610028A01Rik	RIKEN cDNA 2610028A01 gene	116.068	149.194	133.688	178.923	190.996	201.302	131.658	180.819	177.234	89.3447	71.86	107.034	47.5363	36.2825	34.7276
1421096_at	transient receptor potential cation channel, subfamily C, member 1	Trpc1	transient receptor potential cation channel, subfamily C, member 1	25.5279	34.3633	32.6075	33.2858	42.0691	25.8333	28.648	35.7565	37.9604	52.8223	53.7047	57.2483	57.0283	59.6208	64.6992
1421097_at	endonuclease G	Endog	endonuclease G	58.3055	68.8637	56.4091	87.1423	83.4406	98.4512	76.6029	97.1786	107.609	99.387	89.7644	84.1663	93.8343	82.8163	83.174
1421103_at	BMP2 inducible kinase	Bmp2k	BMP2 inducible kinase	32.9302	35.8509	42.3086	39.9668	33.5689	50.5345	48.8862	70.3464	59.8286	121.91	122.307	134.342	212.511	223.597	197.727
1421106_at	jagged 1	Jag1	jagged 1	24.8395	34.2606	29.3336	59.8939	58.621	53.4954	42.3025	50.9003	39.2452	54.6211	32.2388	60.6997	28.4338	20.5977	26.3371
1421111_at	RING1 and YY1 binding protein	Rybp	RING1 and YY1 binding protein	38.2799	33.4015	26.2108	41.8458	42.319	47.358	34.5849	55.456	57.3273	35.1423	34.2828	45.273	22.2236	19.7627	19.2604
1421116_a_at	reticulon 4	Rtn4	reticulon 4	1889.97	1981.23	1952.85	1555.82	1437.85	1698.18	1961.71	1644.43	1550.65	1342.6	1424.66	1385.83	973.792	1063.71	828.965
1421127_at	transmembrane protein 42	Tmem42	transmembrane protein 42	53.7738	60.3311	51.8167	49.496	61.8414	50.0574	34.2292	54.3655	48.9008	77.3462	48.558	92.8939	262.639	234.19	201.078
1421153_at	lysyl oxidase-like 4	Loxl4	lysyl oxidase-like 4	17.0933	19.8187	9.56127	26.5767	17.9844	26.8393	15.5753	19.137	21.7927	30.5341	20.1561	28.6723	47.7564	68.6107	70.2007
1421172_at	a disintegrin and metalloproteinase domain 12 (meltrin alpha)	Adam12	a disintegrin and metallopeptidase domain 12 (meltrin alpha)	131.647	176.576	139.256	151.682	159.67	155.512	155.602	136.549	144.317	93.3679	90.1164	123.227	134.758	91.7085	116.469
1421197_a_at	apoptotic chromatin condensation inducer 1	Acin1	apoptotic chromatin condensation inducer 1	194.364	201.249	200.449	251.455	224.962	232.526	190.706	249.614	259.006	147.224	122.264	146.064	90.2531	105.378	121.572
1421214_at	cytidine monophospho-N-acetylneuraminic acid hydroxylase	Cmah	cytidine monophospho-N-acetylneuraminic acid hydroxylase	141.914	166.065	141.094	120.374	103.027	140.647	42.2795	70.9212	60.6947	21.7744	10.8958	28.2913	3.27792	8.81325	5.43193
1421217_a_at	lectin, galactose binding, soluble 9	Lgals9	lectin, galactose binding, soluble 9	15.596	15.2664	15.4229	16.64	18.3596	36.2892	20.0128	16.231	24.049	43.111	44.0586	61.1975	110.975	94.6301	199.403
1421228_at	chemokine (C-C motif) ligand 7	Ccl7	chemokine (C-C motif) ligand 7	28.8372	35.3608	28.3327	28.8003	41.1815	34.3166	41.425	53.6064	44.6754	30.7119	17.6949	27.9138	9.46773	0.925571	7.97692
1421253_at	nebulin-related anchoring protein	Nrap	nebulin-related anchoring protein	22.942	37.5376	21.4357	28.4784	30.5309	27.5306	28.5729	27.7608	30.0374	34.086	47.322	36.4308	30.7527	38.279	42.1976
1421260_a_at	spermidine synthase	Srm	spermidine synthase	2129.52	1951.02	2061.41	1970.39	2054.96	2064.49	2195.62	1614.41	1596.07	916.122	953.028	918.846	718.818	717.023	850.75
1421268_at	UDP-glucose ceramide glucosyltransferase	Ugcg	UDP-glucose ceramide glucosyltransferase	1484.07	1760.5	1680.43	790.588	662.88	872.62	763.092	599.581	644.781	280.945	259.991	311.112	181.527	164.22	162.809
1421269_at	UDP-glucose ceramide glucosyltransferase	Ugcg	UDP-glucose ceramide glucosyltransferase	448.666	500.087	455.823	322.532	293.527	259.477	252.037	278.943	262.653	140.176	111.087	108.921	72.9229	50.9733	48.244
1421279_at	laminin, gamma 2	Lamc2	laminin, gamma 2	32.0258	28.7539	37.3386	45.5856	49.2042	45.2829	35.8814	51.0966	50.6582	44.0201	35.4631	43.8516	22.4437	8.86452	15.9908
1421307_at	carbonic anhydrase 13	Car13	carbonic anhydrase 13	152.675	141.058	142.808	147.298	142.747	150.612	190.473	209.739	219.627	382.625	355.11	384.643	288.318	218.987	239.336
1421321_a_at	neuroepithelial cell transforming gene 1	Net1	neuroepithelial cell transforming gene 1	95.9885	103.622	99.3843	106.456	106.073	95.3117	75.9167	98.1633	89.89	60.8155	41.5114	63.9862	68.2398	41.0988	47.3583
1421344_a_at	ajuba	Jub	ajuba	583.558	407.294	514.713	475.007	496.904	473.898	540.108	500.138	485.373	442.003	503.429	442.142	418.207	490.071	492.533
1421365_at	follistatin	Fst	follistatin	47.0205	56.3273	47.4046	78.2809	64.8387	80.3737	43.0982	58.601	73.8655	105.039	124.993	104.341	291.75	310.807	285.614
1421402_at	metastasis associated 3	Mta3	metastasis associated 3	32.0106	32.5888	30.8059	49.9892	47.503	47.7104	37.7896	56.6486	51.027	122.782	71.1378	100.962	184.946	133.062	205.344
1421410_a_at	proline-serine-threonine phosphatase-interacting protein 2	Pstpip2	proline-serine-threonine phosphatase-interacting protein 2	48.312	52.5415	57.0416	43.0153	34.4978	32.636	31.4605	48.7702	44.9776	47.4656	47.2897	29.0624	35.5805	37.2229	38.0924
1421415_s_at	glucosaminyl (N-acetyl) transferase 2, I-branching enzyme	Gcnt2	glucosaminyl (N-acetyl) transferase 2, I-branching enzyme	15.5305	20.1799	14.7019	20.532	20.1939	19.9985	15.5736	14.8287	17.0093	30.5486	27.5173	38.0011	51.1208	37.4686	42.4172
1421425_a_at	Down syndrome critical region gene 1-like 1	Rcan2	regulator of calcineurin 2	52.4201	79.943	69.3995	62.4332	49.0793	55.917	66.2644	66.9414	61.7126	457.087	380.145	466.187	962.632	1182.14	955.395
1421429_a_at	nephronectin	Npnt	nephronectin	79.3548	74.187	81.7132	96.7498	70.6672	95.6666	114.939	148.76	122.186	280.112	196.166	250.705	344.117	319.347	340.76
1421441_at	angiopoietin 1	Angpt1	angiopoietin 1	43.2557	62.3944	32.3393	24.7275	20.0089	21.264	16.815	25.8702	17.3356	28.6362	14.8776	26.1947	12.3386	17.9169	21.3583
1421450_a_at	mitogen activated protein kinase kinase kinase 4	Map3k4	mitogen-activated protein kinase kinase kinase 4	95.4233	114.656	81.3816	101.327	96.4549	106.339	92.8845	99.9238	93.7268	77.5435	95.7738	82.9295	91.4347	110.088	96.1656
1421462_a_at	leprecan 1	Lepre1	leprecan 1	37.3141	23.4332	35.5135	47.3332	47.5603	57.5075	45.0756	56.9007	46.6608	84.2803	75.1911	109.524	147.746	152.444	144.456
1421477_at	complexin 2	Cplx2	complexin 2	70.6863	79.709	86.8248	135.726	124.715	148.313	68.0508	96.1075	108.124	72.042	53.3054	98.732	60.2821	42.6946	53.3679
1421488_at	RAB GTPase activating protein 1-like	Rabgap1l	RAB GTPase activating protein 1-like	15.526	14.9094	20.9739	10.8861	10.8005	17.0016	15.8159	14.4475	17.6301	24.5624	19.5285	20.1624	43.6232	31.6459	28.4207
1421493_a_at	regulator of G-protein signaling 20	Rgs20	regulator of G-protein signaling 20	43.7805	40.8582	40.3942	88.1317	51.3117	65.9641	45.7241	67.8466	48.585	15.7929	12.2157	14.4662	9.83298	14.5677	17.0037
1421529_a_at	thioredoxin reductase 1	Txnrd1	thioredoxin reductase 1	2262.11	1888.07	2069.95	1839.51	1909.19	1833.49	2255.02	1667.1	1601.93	1128	1495.02	1033.01	430.102	460.768	432.964
1421534_at				128.416	119.156	104.555	211.461	237.222	178.338	118.836	181.439	165.77	72.0401	51.3013	63.6334	35.654	31.0206	37.9897
1421546_a_at	Rac GTPase-activating protein 1	Racgap1	Rac GTPase-activating protein 1	680.12	622.751	663.787	593.774	528.157	563.276	640.347	651.682	653.259	385.257	419.064	366.911	197.803	159.867	198.43
1421551_s_at	interferon activated gene 202B	Ifi202b	interferon activated gene 202B	322.31	365.949	330.257	299.274	277.446	287.507	443.422	513.795	511.88	1129.76	1224.51	1215.85	1278.09	1468.12	1253.74
1421612_a_at	H2A histone family, member Y3	H2afy2 : H2afy3	H2A histone family, member Y2 : H2A histone family, member Y3	40.9559	45.01	46.2384	39.1104	41.1435	48.1556	45.7735	46.5047	53.7176	46.8905	41.7005	45.9782	39.5928	29.0096	34.2174
1421624_a_at	enabled homolog (Drosophila)	Enah	enabled homolog (Drosophila)	32.0674	30.4386	35.2307	42.2071	44.2002	38.1658	48.0079	42.5918	38.4846	113.462	94.0793	91.9406	110.768	101.694	117.465
1421646_a_at	protein inhibitor of activated STAT 3	Pias3	protein inhibitor of activated STAT 3	21.9151	32.2574	17.0206	16.1914	16.4408	28.7492	15.0841	16.9675	19.8246	22.6089	20.0947	28.0733	33.8551	41.6818	25.6633
1421662_a_at	tumor suppressor candidate 3	Tusc3	tumor suppressor candidate 3	813.459	791.206	765.136	819.833	858.715	756.172	845.506	834.694	861.411	1288.7	1256.86	1286.09	1901	2543.44	1752.22
1421679_a_at	cyclin-dependent kinase inhibitor 1A (P21)	Cdkn1a	cyclin-dependent kinase inhibitor 1A (P21)	614.655	702.899	640.878	630.974	636.369	817.306	773.967	586.052	556.198	887.33	1308.18	1265.4	1122.97	1628.99	1028.04
1421694_a_at	chondroitin sulfate proteoglycan 2	Vcan	versican	582.745	708.648	673.91	714.467	616.792	734.907	796.094	921.003	954.221	1316.99	1091.68	1310.64	1947.29	2430.08	1969.77
1421731_a_at	flap structure specific endonuclease 1	Fen1	flap structure specific endonuclease 1	380.118	382.706	426.923	458.425	460.586	444.449	393.221	470.734	424.767	219.241	189.565	222.722	72.1549	67.725	75.1792
1421746_a_at	F-box protein 17	Fbxo17	F-box protein 17	53.4275	58.7436	53.2019	86.3704	84.3377	85.3894	54.0412	93.9234	82.7167	72.5104	47.0561	85.1619	51.2874	44.8848	56.8074
1421768_a_at	homer homolog 1 (Drosophila)	Homer1	homer homolog 1 (Drosophila)	30.83	21.9724	35.8167	31.8822	27.6505	39.3092	34.6415	47.0815	39.1258	60.9637	49.4752	49.4672	29.4181	27.1048	24.0337
1421811_at	thrombospondin 1	LOC640441 : Thbs1	similar to thrombospondin 1 : thrombospondin 1	3367.95	2197.81	3852.04	2767.38	2488.47	1955.14	2561.06	1935.36	1996.8	2625.11	3733.05	1953.72	3831.72	8453.81	5236.5
1421813_a_at	prosaposin	Psap	prosaposin	334.499	359.477	349.261	319.742	301.992	339.817	387.054	334.731	316.225	584.723	651.594	555.393	1104.14	1260.05	911.513
1421815_at	ependymin related protein 2 (zebrafish)	Epdr1	ependymin related protein 1 (zebrafish)	48.7103	46.0055	46.1727	45.7605	49.3801	47.1085	55.3704	51.3984	54.2858	66.8519	58.3185	61.7978	164.187	142.596	98.8146
1421818_at	B-cell leukemia/lymphoma 6	Bcl6	B-cell leukemia/lymphoma 6	39.0934	79.5422	49.2492	84.6332	91.484	99.4102	62.4545	80.7998	85.7709	91.4419	70.3698	83.0038	125.167	120.614	103.811
1421821_at	Low density lipoprotein receptor	Ldlr	low density lipoprotein receptor	473.882	447.605	504.976	285.344	279.057	287.266	602.415	476.951	478.004	702.038	869.509	702.381	294.888	377	289.442
1421824_at	beta-site APP cleaving enzyme 1	Bace1	beta-site APP cleaving enzyme 1	62.5183	80.4008	72.8884	80.4683	73.8759	69.8799	81.2887	80.1775	93.3109	117.667	127.66	113.075	179.063	177.664	204.853
1421830_at		Ak3l1 : LOC100047616	adenylate kinase 3-like 1 : similar to adenylate kinase 4	73.4049	67.3774	84.5126	36.629	37.3881	30.3372	34.9777	31.8948	37.1524	72.6866	88.1884	58.9361	36.7988	30.6683	38.5256
1421841_at	fibroblast growth factor receptor 3	Fgfr3	fibroblast growth factor receptor 3	24.1112	12.787	15.7693	14.4135	24.3277	22.6444	33.1138	31.2109	26.0091	54.1697	65.9269	36.3441	88.5004	126.279	81.6053
1421851_at	DEAD/H (Asp-Glu-Ala-Asp/His) box polypeptide 26	Mtap1b	microtubule-associated protein 1B	154.255	185.909	167.192	185.014	173.165	163.771	162.383	173.135	179.877	252.867	220.322	253.357	164.43	136.658	135.009
1421852_at	potassium channel, subfamily K, member 5	Kcnk5	potassium channel, subfamily K, member 5	26.404	30.5994	30.5477	17.1925	22.5493	24.8693	10.3957	19.6983	18.1726	9.43144	6.9582	14.4598	14.9379	23.0959	23.463
1421857_at	a disintegrin and metalloproteinase domain 17	Adam17	a disintegrin and metallopeptidase domain 17	51.1206	32.4371	51.6419	51.3715	49.2159	49.4633	63.986	61.1439	58.3084	81.2925	78.2311	96.434	100.74	102.398	82.9467
1421858_at		Adam17	a disintegrin and metallopeptidase domain 17	223.526	297.216	257.809	303.87	286.136	348.974	271.683	307.803	336.453	395.029	352.101	498.428	619.219	499.22	476.823
1421859_at		Adam17	a disintegrin and metallopeptidase domain 17	259.791	234.777	288.532	290.582	275.287	243.864	343.96	306.793	307.669	461.741	352.344	364.115	444.575	645.521	455.756
1421889_a_at	amyloid beta (A4) precursor-like protein 2	Aplp2	amyloid beta (A4) precursor-like protein 2	71.649	79.2636	63.6247	70.8745	59.9677	62.6713	66.7519	68.4427	64.7124	76.8549	75.66	62.3612	141.48	135.744	113.448
1421894_a_at	tripeptidyl peptidase II	Tpp2	tripeptidyl peptidase II	630.995	582.093	617.59	657.517	607.225	571.105	587.552	585.66	589.899	499.914	473.005	414.56	392.708	383.199	374.277
1421908_a_at	transcription factor 12	Tcf12	transcription factor 12	261.787	256.763	261.796	237.467	190.352	240.231	256.274	235.1	228.158	226.184	202.889	282.312	177.182	160.84	139.726
1421917_at	platelet derived growth factor receptor, alpha polypeptide	Pdgfra	platelet derived growth factor receptor, alpha polypeptide	25.5831	29.1671	28.8394	47.4667	26.0683	29.2091	92.4187	61.8302	72.1105	279.843	321.959	233.78	686.291	1007.14	764.26
1421938_at	serine hydrolase-like	Serhl	serine hydrolase-like	18.4215	25.7568	33.8495	40.2238	40.0463	45.6355	34.4301	44.7211	43.3623	87.3032	70.6029	94.096	209.958	166.119	168.942
1421948_a_at	RIKEN cDNA 2610507L03 gene	Ccdc123	coiled-coil domain containing 123	74.9893	94.102	83.5752	74.2391	85.8336	80.704	76.6878	91.0848	80.6469	55.4948	72.7339	72.1248	49.4049	55.2707	41.5757
1421949_a_at	RIKEN cDNA 2610507L03 gene	Ccdc123	coiled-coil domain containing 123	44.685	35.5376	37.3929	48.1505	38.6141	36.1194	44.9369	44.3286	46.4812	40.5426	24.4574	28.347	22.6502	19.8089	29.4965
1421950_at	prefoldin 2	Pfdn2	prefoldin 2	935.334	859.477	929.023	800.261	782.987	785.864	853.889	730.241	727.06	530.899	587.557	550.419	419.037	441.191	312.039
1421971_a_at	mitochondrial ribosomal protein S34	Mrps34	mitochondrial ribosomal protein S34	497.807	505.952	502.473	513.163	536.072	529.217	555.611	597.479	610.543	614.725	594.557	621.769	581.561	517.976	506.144
1421977_at	matrix metalloproteinase 19	Mmp19	matrix metallopeptidase 19	4.56048	6.65108	4.60546	4.82767	2.91195	0.609565	4.10125	7.39992	4.71205	21.207	16.2342	23.2163	70.5894	58.5089	49.991
1421982_a_at	unc-50 homolog (C. elegans)	Unc50	unc-50 homolog (C. elegans)	304.457	236.382	251.818	372.095	348.143	384.994	306.759	322.588	388.279	494.877	460.067	561.725	687.593	551.864	542.72
1422018_at	human immunodeficiency virus type I enhancer binding protein 2	Hivep2	human immunodeficiency virus type I enhancer binding protein 2	138.28	125.458	129.887	112.496	107.026	100.678	85.485	114.295	108.974	77.087	44.6853	81.4579	94.5898	75.1049	81.0231
1422027_a_at	E26 avian leukemia oncogene 1, 5' domain	Ets1	E26 avian leukemia oncogene 1, 5' domain	62.1526	37.2224	49.6681	33.4621	32.5121	46.4036	27.6812	38.586	32.2224	26.1098	22.6222	27.4103	32.5799	39.2433	34.7453
1422053_at	inhibin beta-A	Inhba	inhibin beta-A	1754.79	1746.92	1916.57	2378.08	2500.91	2481.13	4222.48	2227.29	2543.11	2285.64	4138.38	2601.9	2729.36	5557.41	2789.54
1422106_a_at	gene rich cluster, C9 gene	Spsb2	splA/ryanodine receptor domain and SOCS box containing 2	53.531	67.8478	63.311	69.0539	73.8378	92.8227	110.138	89.7904	90.2865	129.348	173.444	134.612	86.3121	108.077	74.8925
1422118_at	syncoilin	Sync	syncoilin	153.874	167.759	155.097	148.229	141.33	168.121	94.4676	181.289	156.924	184.946	119.11	163.083	78.7417	50.231	95.606
1422128_at	ribosomal protein L14	Rpl14	ribosomal protein L14	148.257	178.585	180.207	255.622	261.154	235.763	178.31	251.502	238.039	171.637	113.817	196.201	97.09	65.2872	107.154
1422155_at	histone 2, H3c2	Hist2h3c2	histone cluster 2, H3c2	5.38973	5.42804	11.062	7.16685	7.28789	9.1428	9.18086	13.0161	5.26578	50.8468	40.8931	33.4265	86.6813	55.6696	68.4545
1422184_a_at	adenylate kinase 1	Ak1	adenylate kinase 1	417.598	415.534	372.808	452.029	473.427	489.416	605.995	551.668	548.474	1120.96	1445.37	1190.84	1263.06	1652.98	1588.46
1422216_at	midline 2	Mid2	midline 2	23.4357	14.3223	26.1137	31.7081	29.7332	36.2666	32.3013	27.9704	33.7872	62.6941	49.7877	40.9345	109.983	86.7807	99.8049
1422252_a_at	cell division cycle 25 homolog C (S. cerevisiae)	Cdc25c	cell division cycle 25 homolog C (S. pombe)	114.428	115.823	117.537	102.877	86.7883	123.92	166.977	115.623	159.97	81.0502	75.1581	75.7062	27.04	25.1058	32.9294
1422286_a_at	TG interacting factor	Tgif1	TGFB-induced factor homeobox 1	243.867	266.517	281.919	219.273	208.885	217.684	154.302	180.124	150.978	87.7917	102.895	93.8745	141.726	135.116	143.846
1422313_a_at	insulin-like growth factor binding protein 5	Igfbp5	insulin-like growth factor binding protein 5	29.2407	15.5737	40.2476	24.2412	31.4069	31.7239	20.4975	18.6433	16.3682	26.1453	5.18504	14.8463	47.6022	30.159	35.5554
1422339_at	gap junction membrane channel protein alpha 3	Gja3	gap junction protein, alpha 3	6.01076	2.22025	4.6838	23.4723	18.2966	38.8038	32.6167	36.1762	23.6869	97.2637	68.414	115.002	76.2882	81.9532	115.507
1422340_a_at	actin, gamma 2, smooth muscle, enteric	Actg2	actin, gamma 2, smooth muscle, enteric	1435.5	1399.36	1358.11	1076.5	1043.19	1063.87	1069.52	927.756	879.407	633.605	674.236	633.584	1144.33	1468.12	1224.35
1422414_a_at	calmodulin 2	Calm2	calmodulin 2	2377.09	1765.34	2074.48	2386.26	2355.54	1895.25	2901.2	2586.2	2529.3	2840.07	3652.5	2172.77	3274.78	3854.69	2696.69
1422430_at	fidgetin-like 1	Fignl1	fidgetin-like 1	473.281	392.024	385.972	443.742	474.39	391.998	490.117	426.179	351.425	210.491	227.835	175.963	56.1198	26.6187	54.5895
1422432_at	diazepam binding inhibitor	Dbi	diazepam binding inhibitor	978.503	949.558	935.217	993.351	995.174	1004.13	815.678	1038.75	1034.68	1467.04	1476.8	1198.3	896.753	724.917	807.533
1422439_a_at	cyclin-dependent kinase 4	Cdk4 : LOC640611	cyclin-dependent kinase 4 : similar to Cell division protein kinase 4 (Cyclin-dependent kinase 4) (PSK-J3) (CRK3)	955.376	1054.24	824.079	965.13	911.558	1044.83	892.317	950.737	960.003	700.752	681.111	703.925	391.893	393.727	492.01
1422444_at	integrin alpha 6	Itga6	integrin alpha 6	257.936	275.195	241.118	325.63	300.241	332.856	213.473	258.343	236.736	124.999	98.3625	112.509	90.3277	60.0047	83.8711
1422445_at	integrin alpha 6	Itga6	integrin alpha 6	551.734	527.521	513.553	586.956	618.725	537.716	452.628	466.893	442.396	253.948	233.085	242.582	168.466	141.169	153.707
1422455_s_at	N-ethylmaleimide sensitive fusion protein	Nsf	N-ethylmaleimide sensitive fusion protein	171.903	175.773	193.705	179.642	164.607	248.904	222.211	234.313	216.728	272.599	242.195	281.019	281.397	352.643	273.771
1422456_at	N-ethylmaleimide sensitive fusion protein	Nsf	N-ethylmaleimide sensitive fusion protein	313.012	282.982	328.657	295.254	337.134	327.081	374.31	360.544	341.125	481.029	491.575	550.207	498.762	598.406	528.723
1422461_at	ATPase family, AAA domain containing 3A	Atad3a	ATPase family, AAA domain containing 3A	312.898	288.65	257.146	388.026	411.678	419.556	221.07	296.189	256.683	118.625	105.715	127.279	83.8749	87.0133	88.5319
1422462_at	RIKEN cDNA 2700084L22 gene	Ube2t	ubiquitin-conjugating enzyme E2T (putative)	128.926	129.798	114.007	211.312	207.393	194.84	212.595	230.109	238.965	113.766	91.2736	95.5127	45.847	32.5354	34.5209
1422470_at	BCL2/adenovirus E1B 19kDa-interacting protein 1, NIP3	Bnip3	BCL2/adenovirus E1B interacting protein 3	430.002	439.543	449.516	166.263	177.543	188.483	378.916	342.438	353.88	1692.47	2367.88	1711.34	1674.76	2521.37	1828.72
1422476_at	interferon gamma inducible protein 30	Ifi30	interferon gamma inducible protein 30	280.46	297.317	271.177	268.789	287.002	309.59	367.683	361.895	346.231	383.839	406.292	417.878	314.78	351.53	331.932
1422478_a_at	acetyl-Coenzyme A synthetase 2 (ADP forming)	Acss2	acyl-CoA synthetase short-chain family member 2	6.48826	4.15619	4.55736	10.41	11.4395	8.24287	5.25127	20.1167	20.8515	120.099	69.4382	97.2654	143.279	79.1911	143.705
1422479_at	acetyl-Coenzyme A synthetase 2 (ADP forming)	Acss2	acyl-CoA synthetase short-chain family member 2	13.216	12.7726	11.4277	17.4756	17.9919	18.3166	21.989	27.051	27.9686	106.086	99.3453	137.57	96.9505	123.832	148.525
1422484_at	cytochrome c, somatic	Cycs	cytochrome c, somatic	2059.96	1682.75	1823.52	1802.98	1787.26	1748.82	1803.27	1867.34	1711.66	1224.91	1130.25	1068.62	586.273	406.378	502.571
1422499_at	DNA segment, Chr 15, ERATO Doi 366, expressed	Lima1	LIM domain and actin binding 1	233.64	265.235	258.834	309.054	308.706	318.554	306.596	337.724	334.785	417.54	387.497	436.016	438.613	417.761	351.488
1422502_at	poly (ADP-ribose) polymerase family, member 1	Parp1	poly (ADP-ribose) polymerase family, member 1	247.671	235.375	198.763	249.089	253.974	290.639	231.264	250.47	275.842	217.734	228.653	201.034	134.376	76.2231	118.287
1422508_at	ATPase, H+ transporting, V1 subunit A, isoform 1	Atp6v1a	ATPase, H+ transporting, lysosomal V1 subunit A	436.51	419.28	413.961	495.416	476.65	466.913	466.301	555.703	521.194	732.365	679.628	768.485	679.168	684.846	715.547
1422513_at	cyclin F	Ccnf	cyclin F	112.586	134.617	135.092	134.238	142.028	139.06	126.577	143.334	132.301	53.8243	51.1199	65.8315	23.884	19.4754	26.2546
1422514_at	AE binding protein 1	Aebp1	AE binding protein 1	86.5387	94.5198	85.1782	118.692	98.5275	130.849	109.191	130.921	149.162	247.555	264.749	295.334	758.251	684.077	1147.44
1422520_at	neurofilament 3, medium	Nefm	neurofilament, medium polypeptide	788.372	844.918	787.51	404.937	431.036	394.719	137.129	213.111	180.784	24.2698	19.6104	18.016	10.8023	7.74215	8.87258
1422522_at		Fxr2	fragile X mental retardation, autosomal homolog 2	84.0256	93.2377	101.617	139.661	129.76	179.651	96.4227	120.928	142.695	111.333	105.647	88.7664	96.74	70.0145	98.0513
1422524_at	ATP-binding cassette, sub-family B (MDR/TAP), member 6	Abcb6	ATP-binding cassette, sub-family B (MDR/TAP), member 6	180.671	226.272	201.746	187.423	181.691	163.996	191.874	239.307	232.697	228.078	185.308	281.59	109.389	77.8332	101.789
1422527_at	histocompatibility 2, class II, locus DMa	H2-DMa	histocompatibility 2, class II, locus DMa	8.60505	13.3148	2.95601	11.1314	9.16368	7.4366	10.4258	12.6417	11.4423	17.1574	15.6719	17.8034	42.1188	28.6059	37.5425
1422528_a_at	zinc finger protein 36, C3H type-like 1	Zfp36l1	zinc finger protein 36, C3H type-like 1	57.2996	58.9918	69.7781	45.7269	54.8441	63.2957	49.8045	59.3972	72.2985	175.114	129.569	149.654	617.652	624.084	768.764
1422529_s_at	calsequestrin 2	Casq2	calsequestrin 2	19.7004	13.0196	8.92666	8.59558	7.07978	18.3743	8.88312	11.4263	10.9732	14.6762	20.371	22.8292	11.86	12.8244	14.3214
1422538_at	exotoses (multiple)-like 2	Extl2	exostoses (multiple)-like 2	168.375	171.832	186.034	167.781	178.008	183.761	156.17	180.979	170.69	219.161	210.379	269.082	227.198	252.092	218.258
1422539_at	exotoses (multiple)-like 2	Extl2	exostoses (multiple)-like 2	120.362	120.86	104.947	130.046	126.778	118.158	126.383	126.338	118.029	165.583	149.583	162.3	220.282	189.269	180.507
1422541_at	protein tyrosine phosphatase, receptor type, M	Ptprm	protein tyrosine phosphatase, receptor type, M	46.6919	49.4563	58.1707	66.2877	62.0551	70.9357	68.8939	66.1748	82.9118	150.951	124.892	139.743	358.408	359.856	326.016
1422546_at	interleukin enhancer binding factor 3	Ilf3	interleukin enhancer binding factor 3	214.835	203.54	228.514	174.064	162.147	199.947	204.376	212.484	192.28	138.826	146.176	127.451	88.845	93.9327	119.62
1422549_at	ADP-ribosylation factor-like 2	Arl2	ADP-ribosylation factor-like 2	133.359	168.301	164.695	141.49	173.424	197.382	166.898	165.165	156.641	201.419	246.126	230.743	291.821	312.742	307.142
1422556_at	guanine nucleotide binding protein, alpha 13	Gna13	guanine nucleotide binding protein, alpha 13	287.235	320.934	317.119	244.437	257.514	253.123	291.654	405.379	355.915	418.351	400.452	420.837	405.267	484.717	443.803
1422557_s_at	metallothionein 1	Mt1	metallothionein 1	771.733	941.396	863.731	2000.52	1856.17	2149.26	2236.09	1650.88	1715.41	1230.91	1462.77	1545.2	664.934	738.968	981.891
1422558_at	guanidinoacetate methyltransferase	Gamt	guanidinoacetate methyltransferase	60.7586	54.4608	51.4191	66.5488	55.8228	81.9925	65.1329	61.9764	59.0504	176.626	118.87	172.56	208.203	214.683	210.173
1422561_at	a disintegrin-like and metalloprotease (reprolysin type) with thrombospondin type 1 motif, 5 (aggrecanase-2)	Adamts5 : LOC100048332	a disintegrin-like and metallopeptidase (reprolysin type) with thrombospondin type 1 motif, 5 (aggrecanase-2) : similar to a disintegrin-like and metalloprotease (reprolysin type) with thrombospondin type 1 motif, 5 (aggrecanase-2)	33.5134	35.013	20.4433	11.4825	13.8234	13.6966	21.9766	28.2782	18.6625	65.1449	37.333	58.073	426.055	407.278	469.575
1422568_at	nuclear distribution gene E-like homolog 1 (A. nidulans)	Ndel1	nuclear distribution gene E-like homolog 1 (A. nidulans)	899.737	792.479	839.286	834.334	898.721	807.307	973.965	766.259	810.399	1466.37	1928.51	1352.66	1508.33	2248.81	1641.79
1422569_at	YY1 transcription factor	Yy1	YY1 transcription factor	1249.73	1091.42	1109.67	1108.54	1139.22	977.625	1094.93	1191.83	1090.51	1036.39	841.583	855.768	791.824	679.779	781.992
1422571_at	thrombospondin 2	Thbs2	thrombospondin 2	637.407	716.728	605.242	532.722	578.888	540.132	587.65	474.025	500.861	320.617	330.578	355.6	587.388	676.192	554.4
1422572_at	ras homolog gene family, member G	Rhog	ras homolog gene family, member G	133.112	165.555	146.957	152.43	159.828	226.657	201.572	174.534	187.406	296.843	351.512	389.609	242.01	254.069	334.731
1422573_at		Ampd3	adenosine monophosphate deaminase 3	61.9647	41.2895	44.5611	92.5018	91.8607	74.1961	44.8101	70.5623	58.3994	48.8945	31.5513	41.8828	30.9167	19.0383	40.2436
1422576_at	spinocerebellar ataxia 10 homolog (human)	Atxn10	ataxin 10	1120.96	1146.8	1137.77	1017.92	1042.98	1003.72	1149.76	1214.5	1178.64	1558.2	1906.47	1602.09	1825.04	2252.49	1791.93
1422577_at	citrate synthase	Cs	citrate synthase	920.474	983.177	687.245	804.888	762.422	837.412	863.875	815.111	833.254	877.005	943.363	1013.71	502.681	521.372	410.164
1422579_at	heat shock protein 1 (chaperonin 10)	Hspe1	heat shock protein 1 (chaperonin 10)	1323.94	1216.81	1352.56	1331.88	1319.64	968.699	1124.3	1297.67	1210.68	702.188	571.642	561.432	367.98	256.953	265.694
1422580_at	myosin, light polypeptide 4	Myl4	myosin, light polypeptide 4	24.6212	16.9337	20.3404	22.3534	23.0495	22.8343	19.205	23.4001	24.5551	19.4529	17.859	25.6238	28.0809	26.9078	23.2853
1422599_s_at	zinc finger protein 143	Zfp143	zinc finger protein 143	72.7164	54.158	72.8901	86.3354	87.9984	86.7446	79.3627	86.7953	78.1063	56.2779	60.315	58.9109	48.7572	29.5844	44.1111
1422601_at	serine (or cysteine) proteinase inhibitor, clade B, member 9	Serpinb9	serine (or cysteine) peptidase inhibitor, clade B, member 9	54.4883	61.3037	54.6204	62.5603	74.4377	63.8182	75.049	77.6148	79.7458	167.44	171.469	160.749	168.249	161.593	204.857
1422603_at	ribonuclease, RNase A family 4	Rnase4	ribonuclease, RNase A family 4	379.323	372.603	324.65	532.378	503.784	571.886	497.47	642.222	821.387	1169.85	981.737	1116.09	2306.66	2490.86	2370.12
1422606_at	C1q and tumor necrosis factor related protein 3	C1qtnf3	C1q and tumor necrosis factor related protein 3	80.9914	48.1478	50.4855	84.7501	86.2347	63.0701	28.5663	49.2504	37.7929	25.7942	14.0026	16.4983	25.7024	11.1914	20.2852
1422609_at	cAMP-regulated phosphoprotein 19	Arpp19	cAMP-regulated phosphoprotein 19	280.828	255.548	298.617	259.082	256.151	237.319	267.237	262.596	225.726	233.693	194.56	208.868	129.443	118.472	105.731
1422615_at	mitogen-activated protein kinase kinase kinase kinase 4	Map4k4	mitogen-activated protein kinase kinase kinase kinase 4	392.949	416.598	436.856	428.891	398.364	454.173	384.118	407.154	395.482	295.596	262.781	288.839	236.496	226.695	265.376
1422616_s_at	RIKEN cDNA 1700030E05 gene	Wdr54	WD repeat domain 54	31.1171	31.3711	30.7486	41.9125	41.4028	55.4998	41.3186	43.8776	53.7906	64.8562	57.3047	46.2808	75.2704	60.3092	71.0531
1422620_s_at	phosphatidic acid phosphatase 2a	Ppap2a	phosphatidic acid phosphatase type 2A	362.278	281.314	298.345	247.283	261.479	267.803	425.594	351.81	387.858	980.42	1219.73	1046.33	1459.9	1719.44	1439.37
1422622_at	nitric oxide synthase 3, endothelial cell	Nos3	nitric oxide synthase 3, endothelial cell	15.5822	10.8783	18.2789	10.8299	13.4133	10.9842	16.4338	17.7751	12.5223	24.9134	30.345	39.2284	33.9616	35.3493	27.9335
1422628_at	RIKEN cDNA 4632417K18 gene	Fam111a	family with sequence similarity 111, member A	663.079	716.635	661.419	603.702	606.446	589.088	555.732	592.615	566.34	284.661	242.668	284.556	96.8367	74.2071	91.8801
1422637_at	Ras association (RalGDS/AF-6) domain family 5	Rassf5	Ras association (RalGDS/AF-6) domain family member 5	26.6159	34.1048	31.2397	35.1772	29.3222	36.7708	40.0086	39.9349	35.5374	70.4593	66.9033	72.4133	244.069	313.507	279.869
1422638_s_at	Ras association (RalGDS/AF-6) domain family 5	Rassf5	Ras association (RalGDS/AF-6) domain family member 5	52.1143	36.2072	59.086	50.6812	82.035	66.9245	54.0599	58.6518	59.4105	124.403	92.405	101.096	362.174	353.492	315.101
1422639_at	calcitonin-related polypeptide, beta	Calcb	calcitonin-related polypeptide, beta	4.54293	7.06402	5.06351	4.67256	5.89115	8.13932	3.47799	4.02655	3.18585	38.0991	17.9585	36.9422	246.239	200.933	281.236
1422642_at	CDC42 effector protein (Rho GTPase binding) 3	Cdc42ep3	CDC42 effector protein (Rho GTPase binding) 3	1060.11	1077.56	1148.45	620.972	632.296	627.423	622.306	489.853	507.742	866.028	1086.58	869.874	1413.72	2514.17	1440.42
1422644_at	RIKEN cDNA 5430437A18 gene	Sh3bgr	SH3-binding domain glutamic acid-rich protein	49.9673	38.8844	44.4141	38.5583	39.3521	52.0575	48.4822	34.0179	31.1001	26.0174	24.6113	30.2683	12.1828	5.43653	13.0912
1422646_at	MAX gene associated	Mga	MAX gene associated	28.3717	41.9278	26.633	35.6108	38.7024	37.4971	51.3861	41.7041	47.1585	47.2741	38.576	49.4563	47.4514	42.0524	47.167
1422668_at	serine (or cysteine) proteinase inhibitor, clade B, member 9b	Serpinb9b	serine (or cysteine) peptidase inhibitor, clade B, member 9b	117.138	115.832	122.283	164.665	155.005	169.216	198.857	197.991	221.908	263.17	219.356	293.215	128.656	104.659	136.93
1422675_at	SWI/SNF related, matrix associated, actin dependent regulator of chromatin, subfamily e, member 1	Smarce1	SWI/SNF related, matrix associated, actin dependent regulator of chromatin, subfamily e, member 1	369.727	419.238	444.451	440.246	442.344	427.702	406.302	475.805	426.021	370.368	294.069	313.299	202.535	214.263	234.905
1422676_at	SWI/SNF related, matrix associated, actin dependent regulator of chromatin, subfamily e, member 1	Smarce1	SWI/SNF related, matrix associated, actin dependent regulator of chromatin, subfamily e, member 1	412.487	449.365	421.094	473.784	460.589	440.48	419.56	439.907	395.259	383.44	407.012	345.333	304.158	267.676	257.843
1422690_at	serine palmitoyltransferase, long chain base subunit 1	Sptlc1	serine palmitoyltransferase, long chain base subunit 1	254.972	238.867	217.609	291.407	270.37	238.858	278.382	296.343	245.094	351.34	294.354	333.576	347.931	312.568	282.572
1422730_at	LIM domains containing 1	Limd1	LIM domains containing 1	181.76	210.584	233.467	189.801	182.377	195.172	192.358	190.046	187.384	231.846	252.817	231.557	232.988	251.587	272.429
1422751_at	transducin-like enhancer of split 1, homolog of Drosophila E(spl)	Tle1	transducin-like enhancer of split 1, homolog of Drosophila E(spl)	126.761	156.669	133.282	202.664	176.505	196.567	168.656	211.14	190.73	149.842	123.094	138.745	66.0096	60.9123	84.5107
1422771_at		Smad6	MAD homolog 6 (Drosophila)	52.7811	53.154	56.8501	352.261	314.449	269.731	468.71	540.096	566.651	1202.97	1111.33	964.165	1442.89	1700.64	1385.09
1422778_at	TAF9 RNA polymerase II, TATA box binding protein (TBP)-associated factor	Taf9	TAF9 RNA polymerase II, TATA box binding protein (TBP)-associated factor	1362.12	1230.4	1338.23	1163.02	1269.94	1275.61	1078.25	1142.73	1104.84	897.393	844.757	837.188	638.138	574.549	577.769
1422780_at	peroxisomal membrane protein 4	Pxmp4	peroxisomal membrane protein 4	15.9318	15.2464	20.7279	17.856	20.2408	21.6781	25.3495	32.1042	21.298	59.594	73.7303	76.5065	125.852	109.597	100.983
1422792_at	platelet-activating factor acetylhydrolase, isoform 1b, alpha2 subunit	Pafah1b2	platelet-activating factor acetylhydrolase, isoform 1b, subunit 2	348.345	306.825	335.023	375.682	429.055	349.542	354.87	404.244	364.736	355.594	390.401	372.411	295.019	318.673	255.722
1422796_at	prolyl endopeptidase	Prep	prolyl endopeptidase	956.06	1014.16	876.509	847.988	800.673	863.767	880.689	670.572	766.79	706.975	773.942	957.221	280.286	226.022	286.516
1422803_at	follistatin-like 3	Fstl3	follistatin-like 3	102.176	107.971	96.2464	90.4885	103.444	128.248	83.6691	73.8612	75.1919	66.5254	63.4354	70.0289	111.866	84.0378	131.882
1422813_at		Cacng1	calcium channel, voltage-dependent, gamma subunit 1	159.127	147.604	157.152	103.349	105.02	134.532	100.665	95.5279	74.185	87.2403	98.1504	95.8753	104.13	126.989	117.092
1422814_at	calmodulin binding protein 1	Aspm	asp (abnormal spindle)-like, microcephaly associated (Drosophila)	301.248	343.252	303.472	281.187	308.104	275.511	316.072	375.36	389.065	253.472	206.661	276.807	115.85	91.7637	117.184
1422818_at	neural precursor cell expressed, developmentally down-regulated gene 9	Nedd9	neural precursor cell expressed, developmentally down-regulated gene 9	147.225	174.511	165.699	101.663	113.664	113.762	95.9185	101.402	116.963	379.165	334.733	413.089	1064.72	1113.02	1009.34
1422823_at		Eps8 : LOC632638	epidermal growth factor receptor pathway substrate 8 : similar to Epidermal growth factor receptor kinase substrate 8	930.824	700.714	870.543	531.386	479.242	461.674	209.066	290.583	305.346	73.6761	67.4576	47.7082	153.384	133.866	157.498
1422824_s_at	epidermal growth factor receptor pathway substrate 8	Eps8	epidermal growth factor receptor pathway substrate 8	608.295	537.594	542.814	415.312	464.196	446.509	152.586	317.698	288.482	50.7836	29.5561	49.7935	124.503	73.5979	110.051
1422827_x_at	solute carrier family 35 (UDP-galactose transporter), member 2	Slc35a2	solute carrier family 35 (UDP-galactose transporter), member A2	17.7644	27.1292	15.9782	21.8036	24.0436	24.2445	22.3457	29.5613	26.3899	55.0609	45.6597	75.4868	148.015	147.667	159.759
1422836_at	muscleblind-like 3 (Drosophila)	Mbnl3	muscleblind-like 3 (Drosophila)	62.9828	45.0606	48.4155	64.2337	68.3129	50.3299	43.0158	51.6135	42.7645	28.5729	17.7778	32.618	5.46018	3.76995	7.39935
1422847_a_at	protein kinase C, delta	Prkcd	protein kinase C, delta	106.767	132.907	93.6799	166.886	164.478	157.603	136.769	175.88	201.917	310.168	245.706	257.654	383.633	322.848	430.108
1422864_at	runt related transcription factor 1	Runx1	runt related transcription factor 1	148.984	160.491	179.019	163.422	132.605	163.34	141.021	175.602	143.636	120.376	94.8814	106.938	144.641	164.516	162.563
1422865_at	runt related transcription factor 1	Runx1	runt related transcription factor 1	178.478	200.009	207.629	164.719	144.427	157.362	152.737	187.292	160.925	129.769	127.543	127.333	161.706	165.431	139.747
1422869_at	c-mer proto-oncogene tyrosine kinase	Mertk	c-mer proto-oncogene tyrosine kinase	42.131	65.2897	48.3337	40.2211	47.2262	43.7875	30.0629	27.5566	29.3685	23.2677	17.8541	21.9001	47.7492	43.7223	38.5884
1422890_at	protocadherin 18	Pcdh18	protocadherin 18	24.825	23.7538	33.2546	28.9981	27.0865	23.5792	24.9503	27.0392	29.1365	37.8222	33.7645	29.1223	51.9909	51.0123	56.7394
1422906_at	ATP-binding cassette, sub-family G (WHITE), member 2	Abcg2	ATP-binding cassette, sub-family G (WHITE), member 2	545.312	610.803	560.596	659.212	729.139	504.048	477.927	519.32	527.821	465.621	391.154	350.896	370.358	315.472	316.083
1422917_at	Eph receptor A1	Epha1	Eph receptor A1	50.3514	70.6914	57.3839	41.6817	37.007	37.1449	27.5735	29.9027	36.6464	17.7244	18.9174	24.086	18.5894	13.7399	14.3042
1422924_at	tumor necrosis factor (ligand) superfamily, member 9	Tnfsf9	tumor necrosis factor (ligand) superfamily, member 9	43.4471	26.3047	57.7958	50.4829	57.2482	55.6865	35.525	40.7767	36.946	26.4668	26.9719	28.741	17.4209	19.3168	17.0002
1422944_a_at	diaphanous homolog 3 (Drosophila)	Diap3	diaphanous homolog 3 (Drosophila)	310.942	312.238	317.906	272.021	256.145	246.595	249.972	339.782	308.584	175.53	149.336	178.441	81.0854	56.9977	65.7018
1422946_a_at	DNA methyltransferase (cytosine-5) 1	Dnmt1	DNA methyltransferase (cytosine-5) 1	273.298	401.341	349.133	363.377	337.157	371.241	346.764	351.465	386.772	216.954	195.159	270.577	144.808	124.405	168.142
1422948_s_at	histone 1, H4a	Gm11275 : Hist1h4a : Hist1h4b : Hist1h4c : Hist1h4h : Hist1h4i : Hist1h4j : Hist1h4k : Hist1h4m	predicted gene 11275 : histone cluster 1, H4a : histone cluster 1, H4b : histone cluster 1, H4c : histone cluster 1, H4h : histone cluster 1, H4i : histone cluster 1, H4j : histone cluster 1, H4k : histone cluster 1, H4m	145.605	190.414	180.564	144.827	143.973	182.406	179.569	169.213	172.641	125.498	151.197	150.585	55.9437	54.8486	44.0232
1422955_at	brain and kidney protein	Syt17	synaptotagmin XVII	10.51	15.4987	11.4434	16.0842	3.34554	5.46824	16.3438	7.73579	17.3669	11.8969	9.27625	4.31438	13.8173	9.8925	16.0087
1422966_a_at	transferrin receptor	Tfrc	transferrin receptor	64.6196	69.7429	58.0529	57.0986	51.6341	57.6523	51.0928	78.4451	61.3781	22.2796	13.5123	19.571	5.79527	9.31106	6.18879
1422977_at	glycoprotein Ib, beta polypeptide	Gp1bb	glycoprotein Ib, beta polypeptide	18.3837	21.9964	26.5708	30.7177	27.0543	25.2182	32.7156	37.9622	32.7057	109.697	75.3155	141.012	234.193	206.329	313.431
1423006_at	proviral integration site 1	Pim1	proviral integration site 1	18.9634	26.5768	23.1785	24.8968	18.0864	20.9593	17.5655	24.5068	23.6781	43.9858	41.1008	55.2667	44.4943	66.1033	52.5829
1423044_at		Prosc	proline synthetase co-transcribed	368.455	409.67	400.554	439.206	401.324	440.158	403.781	455.463	426.164	439.048	437.743	448.935	540.765	491.096	439.278
1423045_at	nuclear cap binding protein subunit 2	Ncbp2	nuclear cap binding protein subunit 2	245.939	259.884	249.938	281.793	283.797	258.771	215.065	237.326	232.247	206.874	227.642	191.414	177.131	183.508	148.571
1423055_at	neuron specific gene family member 1	Nsg1	neuron specific gene family member 1	173.636	183.059	189.323	160.167	160.901	149.343	180.698	148.425	150.044	429.3	376.304	378.713	645.937	917.923	671.848
1423065_at	DNA methyltransferase 3A	Dnmt3a	DNA methyltransferase 3A	35.481	41.3315	35.1497	39.0105	37.1953	58.968	59.1642	58.6818	57.214	121.537	103.411	135.436	177.634	197.546	179.948
1423067_at	CDK5 regulatory subunit associated protein 3	Cdk5rap3	CDK5 regulatory subunit associated protein 3	112.64	140.592	130.117	122.313	116.851	121.425	131.993	139.044	140.951	269.861	302.805	272.431	522.374	613.31	505.53
1423071_x_at		9930105H17Rik : LOC381508	RIKEN cDNA 9930105H17 gene : similar to RIKEN cDNA 2610524H06 gene	95.292	121.356	135.348	215.892	211.386	190.958	135.604	169.925	208.424	174.889	117.6	173.472	67.4209	52.444	65.8872
1423072_at	RIKEN cDNA 6720475J19 gene	6720475J19Rik	RIKEN cDNA 6720475J19 gene	92.0406	131.115	110.107	168.315	149.472	140.791	125.92	134.654	164.415	126.156	82.4282	122.825	54.1845	49.5457	44.5351
1423073_at	RIKEN cDNA 0610011D08 gene	Cmpk1	cytidine monophosphate (UMP-CMP) kinase 1	2112.02	2180.5	2092.03	1750.05	1754.25	1562.43	2604.67	1959.45	1947.64	2652.17	3748.03	3030.17	2292.34	3132.6	2265.97
1423078_a_at	sterol-C4-methyl oxidase-like	Sc4mol	sterol-C4-methyl oxidase-like	235.585	263.096	229.449	261.179	234.322	272.057	352.545	405.983	466.601	1013.9	918.311	937.771	407.873	267.075	353.779
1423082_at	Der1-like domain family, member 1	Derl1	Der1-like domain family, member 1	245.807	261.12	261.32	265.033	266.24	252.482	261.268	260.403	244.54	365.377	347.605	329.041	674.091	739.133	601.865
1423088_at	tropomodulin 3	Tmod3	tropomodulin 3	250.89	234.215	236.097	286.186	293.623	272.943	228.778	264.147	250.166	242.984	216.822	221.592	287.873	281.592	295.574
1423100_at	FBJ osteosarcoma oncogene	Fos	FBJ osteosarcoma oncogene	61.2638	89.0605	53.0453	83.3116	79.6868	72.7291	90.0842	84.0967	85.8374	99.4854	91.147	86.5011	152.672	154.445	139.413
1423101_at	progestin and adipoQ receptor family member IV	Paqr4	progestin and adipoQ receptor family member IV	34.0886	25.2659	38.2188	44.8268	47.1337	37.2038	45.32	38.7489	46.0694	49.6213	55.7252	64.7022	66.0943	65.062	86.484
1423104_at	insulin receptor substrate 1	Irs1	insulin receptor substrate 1	1151.8	1177.22	1042.71	296.994	373.276	311.894	366.935	255.988	273.262	999.035	1315.6	1308.74	1835.15	4028.78	1881.04
1423108_at	solute carrier family 25 (mitochondrial carnitine/acylcarnitine translocase), member 20	Slc25a20	solute carrier family 25 (mitochondrial carnitine/acylcarnitine translocase), member 20	119.018	152.529	102.289	164.253	139.162	109.261	132.19	158.732	146.525	284.458	179.888	247.623	263.858	138.523	236.639
1423110_at	procollagen, type I, alpha 2	Col1a2	collagen, type I, alpha 2	1096.93	1086.24	1122.95	712.731	645.571	743.174	1064.45	896.913	960.13	3273.51	5078.63	3681.46	6095.4	12061.6	7127.38
1423115_at		St6galnac6	ST6 (alpha-N-acetyl-neuraminyl-2,3-beta-galactosyl-1,3)-N-acetylgalactosaminide alpha-2,6-sialyltransferase 6	132.687	147.139	140.919	137.686	138.616	125.231	165.461	150.247	160.14	287.992	296.427	311.25	389.119	455.483	410.008
1423117_at	pumilio 1 (Drosophila)	Pum1	pumilio 1 (Drosophila)	316.899	374.515	364.188	327.952	285.7	377.015	300.006	294.908	309.77	242.791	227.303	275.989	240.203	235.03	263.379
1423122_at	arginine vasopressin-induced 1	Avpi1	arginine vasopressin-induced 1	712.781	611.908	674.284	534.114	519.561	585.815	828.493	716.919	653.632	816.589	1081.53	850.099	808.048	1034.59	641.284
1423123_at		Rad54l	RAD54 like (S. cerevisiae)	20.84	17.2682	18.2364	25.8031	26.4386	26.2338	19.7581	24.0145	27.0355	17.3393	15.5374	19.5325	7.34532	4.33124	3.24995
1423126_at	ATPase, Na+/K+ transporting, beta 3 polypeptide	Atp1b3	ATPase, Na+/K+ transporting, beta 3 polypeptide	1045.33	1137.14	1056.59	1011.42	1055.81	1007.57	1183.55	952.437	1010.73	1311.73	1526.02	1465.56	2205.98	3667.25	1910.87
1423140_at	lysosomal acid lipase 1	Lipa	lysosomal acid lipase A	30.4566	29.6889	23.5063	28.5558	53.7483	36.0162	46.9043	41.2918	33.9278	77.5276	75.0128	69.6397	113.005	165.172	189.567
1423141_at	lysosomal acid lipase 1	Lipa	lysosomal acid lipase A	103.861	98.5367	101.058	93.8871	83.6977	113.111	108.376	116.162	121.058	223.873	179.47	191.373	411.569	379.638	400.7
1423157_at	glucosamine-phosphate N-acetyltransferase 1	Gnpnat1	glucosamine-phosphate N-acetyltransferase 1	39.662	52.7702	45.4711	70.159	79.009	76.0047	32.7035	61.6435	52.6134	68.8724	49.5372	61.9791	119.222	81.2127	129.331
1423158_at	glucosamine-phosphate N-acetyltransferase 1	Gnpnat1	glucosamine-phosphate N-acetyltransferase 1	273.001	306.727	256.778	282.744	293.111	292.202	222.472	306.223	282.549	247.958	234.727	257.048	446.078	303.094	305.318
1423167_at	preimplantation protein 3	Mobkl3	MOB1, Mps One Binder kinase activator-like 3 (yeast)	733.261	548.518	541.973	901.881	894.289	603.171	650.242	658.185	658.447	669.886	457.168	407.122	453.919	354.829	444.51
1423181_s_at	chloride channel, nucleotide-sensitive, 1A	Clns1a	chloride channel, nucleotide-sensitive, 1A	573.133	563.352	515.266	566.76	611.617	591.703	513.681	565.244	549.544	505.443	470.66	483.584	367.129	351.395	342.33
1423194_at		Arhgap5	Rho GTPase activating protein 5	503.483	542.501	521.081	521.144	524.359	454.94	490.73	507.855	600.298	503.719	381.315	360.044	615.184	400.389	621.936
1423211_at	nucleolar protein family A, member 3	Nop10	NOP10 ribonucleoprotein homolog (yeast)	997.179	949.334	852.973	962.245	953.36	873.049	883.641	848.635	808.496	694.01	661.696	603.473	543.932	429.802	520.043
1423213_at	plexin C1	Plxnc1	plexin C1	7.47288	4.40233	5.11175	7.42943	6.6772	5.20026	4.36151	4.00437	8.49564	59.5373	35.7111	61.7766	139.91	73.1465	129.403
1423218_a_at	mitochondrial ribosomal protein L49	Mrpl49	mitochondrial ribosomal protein L49	174.853	161.849	183.357	229.967	261.757	216.704	184.497	221.89	216.871	150.207	136.741	150.192	112.899	73.0858	95.9
1423228_at	UDP-Gal:betaGlcNAc beta 1,4-galactosyltransferase, polypeptide 6	B4galt6	UDP-Gal:betaGlcNAc beta 1,4-galactosyltransferase, polypeptide 6	48.3414	68.1737	59.8059	62.0293	58.8125	58.592	55.9907	61.4326	58.5043	57.2019	50.8292	61.2867	44.6425	33.9783	39.335
1423233_at	CCAAT/enhancer binding protein (C/EBP), delta	Cebpd	CCAAT/enhancer binding protein (C/EBP), delta	52.1046	61.0681	39.6059	95.9427	88.9167	89.7119	95.2697	123.972	131.441	227.679	133.039	170.6	387.713	298.768	314.639
1423236_at	UDP-N-acetyl-alpha-D-galactosamine:polypeptide N-acetylgalactosaminyltransferase 1	Galnt1	UDP-N-acetyl-alpha-D-galactosamine:polypeptide N-acetylgalactosaminyltransferase 1	593.499	562.292	562.934	523.448	582.581	529.398	621.261	511.955	519.903	664	725.174	699.708	665.819	932.718	774.606
1423237_at	UDP-N-acetyl-alpha-D-galactosamine:polypeptide N-acetylgalactosaminyltransferase 1	Galnt1	UDP-N-acetyl-alpha-D-galactosamine:polypeptide N-acetylgalactosaminyltransferase 1	726.604	774.276	818.737	646.555	581.807	724.855	764.392	735.379	730.624	906.349	928.769	1047.11	898.519	1048.51	822.9
1423241_a_at		Tfdp1	transcription factor Dp 1	1314.23	1300.84	1246.26	1216.61	1149.59	1069.26	1216.83	1166.87	1128.93	686.998	613.373	635.534	377.049	332.649	394.511
1423269_a_at	neural precursor cell expressed, developmentally down-regulated gene 4-like	Nedd4l	neural precursor cell expressed, developmentally down-regulated gene 4-like	199.176	211.993	176.724	140.025	148.633	158.229	144.608	154.351	148.793	91.9032	128.097	116.054	107.371	84.5003	76.2919
1423277_at	protein tyrosine phosphatase, receptor type, K	Ptprk	protein tyrosine phosphatase, receptor type, K	314.586	355.692	379.068	287.143	275.384	288.645	341.993	297.232	297.441	194.852	284.399	257.74	115.764	133.889	92.5216
1423280_at	stathmin-like 2	Stmn2	stathmin-like 2	322.453	334.233	309.217	388.887	366.26	382.518	505.678	508.357	486.468	1350.98	1583.23	1834.73	1949.64	2805.68	1645.04
1423281_at	stathmin-like 2	Stmn2	stathmin-like 2	847.395	911.459	893.258	949.381	855.801	934.075	1147.37	1111.42	1101.69	2539.4	3250.9	2535.29	3714.94	6376.31	4008.03
1423282_at	phosphatidylinositol transfer protein	Pitpna	phosphatidylinositol transfer protein, alpha	176.551	184.489	182.04	214.433	209.627	214.828	191.383	190.561	181.636	319.216	316.158	303.327	375.5	436.828	432.261
1423283_at	phosphatidylinositol transfer protein	Pitpna	phosphatidylinositol transfer protein, alpha	1050.97	1031	940.233	909.392	839.383	1058.98	1037.52	936.608	989.603	1242.26	1456.27	1349.5	1615.26	1682.91	1402.9
1423289_a_at	RIKEN cDNA 1810029B16 gene	1810029B16Rik	RIKEN cDNA 1810029B16 gene	196.12	244.392	197.364	285.029	297.057	321.241	140.878	232.8	212.76	83.2946	60.7739	93.8437	75.133	58.2743	57.4089
1423294_at	mesoderm specific transcript	Mest	mesoderm specific transcript	33.5817	25.6539	31.513	33.5447	31.4264	33.6458	15.8217	24.8956	27.8258	24.8366	15.3067	14.6076	13.2475	19.6097	8.909
1423302_a_at	PAX interacting (with transcription-activation domain) protein 1	Paxip1	PAX interacting (with transcription-activation domain) protein 1	69.6142	67.3948	76.1114	96.8184	83.9047	68.5814	61.5398	69.6593	79.0216	43.9212	30.4879	40.6229	27.9089	21.7826	19.6382
1423303_at	PAX interacting (with transcription-activation domain) protein 1	Paxip1	PAX interacting (with transcription-activation domain) protein 1	169.39	172.037	167.567	166.216	163.24	172.242	135.21	151.967	158.17	94.9066	77.0374	93.263	59.4504	56.0165	55.6876
1423306_at	RIKEN cDNA 2010002N04 gene	2010002N04Rik	RIKEN cDNA 2010002N04 gene	210.101	212.548	211.979	150.295	220.706	211.801	206.419	180.535	165.612	137.757	186.806	196.044	234.015	263.873	245.009
1423307_s_at	trans-golgi network protein	Tgoln1 : Tgoln2	trans-golgi network protein : trans-golgi network protein 2	204.348	183.508	185.076	214.218	236.4	219.252	183.044	216.496	212.348	237.303	212.69	272.649	327.95	292.305	306.711
1423316_at	transmembrane protein 39a	Tmem39a	transmembrane protein 39a	172.511	181.047	164.563	241.657	206.783	213.553	221.296	190.769	191.619	222.355	250.408	259.86	247.221	281.01	269.045
1423318_at	RAD18 homolog (S. cerevisiae)	Rad18	RAD18 homolog (S. cerevisiae)	79.7691	60.8541	74.0388	104.006	101.777	95.5114	90.4459	75.3596	84.9387	46.4596	42.666	45.7853	32.0276	30.1192	34.9725
1423331_a_at	poliovirus receptor-related 3	LOC100047693 : Pvrl3	similar to cell adhesion molecule nectin-3 beta : poliovirus receptor-related 3	485.472	448.906	431.93	569.803	519.061	531.043	451.593	538.18	523.208	567.851	449.037	414.627	589.743	477.631	530.633
1423341_at	chondroitin sulfate proteoglycan 4	Cspg4	chondroitin sulfate proteoglycan 4	64.1455	70.0959	60.2433	100.21	94.4562	102.362	106.783	110.218	112.897	235.612	197.61	218.054	391.99	426.059	409.781
1423345_at	degenerative spermatocyte homolog 1 (Drosophila)	Degs1	degenerative spermatocyte homolog 1 (Drosophila)	1121.66	1087.52	1031.09	1153.87	1110.49	1321.52	1078.21	1142.03	1086.55	766.936	714.076	779.474	1004.38	825.503	670.995
1423346_at	degenerative spermatocyte homolog 1 (Drosophila)	Degs1	degenerative spermatocyte homolog 1 (Drosophila)	2054.37	1853.13	1868.53	1822.82	1887.54	1848.97	1811.38	1655.48	1662.61	1279.41	1421.63	1120.2	1448.17	1469.88	1256.3
1423360_at	YME1-like 1 (S. cerevisiae)	Yme1l1	YME1-like 1 (S. cerevisiae)	71.5948	54.5125	52.9868	63.8016	76.163	61.8229	78.6602	73.9861	77.9522	98.8228	99.3959	102.874	115.664	112.002	101.925
1423369_at	fragile X mental retardation syndrome 1 homolog	Fmr1	fragile X mental retardation syndrome 1 homolog	682.231	623.652	699.046	740.274	697.616	618.198	613.647	798.937	729.656	526.388	400.362	476.355	305.078	213.948	258.718
1423389_at	MAD homolog 7 (Drosophila)	Smad7	MAD homolog 7 (Drosophila)	187.406	151.215	167.738	372.232	347.141	341.481	350.981	310.497	347.62	343.108	281.874	284.695	314.753	351.015	478.666
1423392_at	chloride intracellular channel 4 (mitochondrial)	Clic4	chloride intracellular channel 4 (mitochondrial)	488.755	524.952	488.837	486.143	447.824	535.768	679.99	497.135	484.806	760.753	843.328	788.53	806.305	998.164	902.762
1423402_at	cAMP responsive element binding protein 1	Creb1	cAMP responsive element binding protein 1	44.988	38.5407	53.2044	74.1748	69.6305	71.4594	69.3237	69.2176	60.6678	49.8346	45.1423	42.8341	29.8005	26.37	26.3124
1423407_a_at	fibulin 2	Fbln2	fibulin 2	589.42	652.163	663.766	571.282	533.041	667.264	609.18	544.581	511.043	417.645	392.27	480.482	620.047	815.246	832.49
1423413_at	N-myc downstream regulated gene 1	Ndrg1	N-myc downstream regulated gene 1	153.323	152.52	146.951	72.7824	61.9132	96.7587	38.9966	42.2912	46.9959	233.845	129.619	168.168	905.111	590.276	884.1
1423416_at	SWI/SNF related, matrix associated, actin dependent regulator of chromatin, subfamily c, member 1	Smarcc1	SWI/SNF related, matrix associated, actin dependent regulator of chromatin, subfamily c, member 1	909.132	899.213	920.215	809.524	833.886	917.945	961.392	783.768	821.677	658.704	769.889	767.474	378.132	437.186	379.928
1423418_at	farnesyl diphosphate synthetase	Fdps	farnesyl diphosphate synthetase	499.031	487.201	466.834	568.01	581.774	631.332	831.364	698.531	722.806	2178.52	3261.38	2550.69	1251.09	1399.9	844.623
1423432_at	pleckstrin homology domain interacting protein	Phip	pleckstrin homology domain interacting protein	297.875	389.44	311.772	316.379	300.93	289.734	217.077	270.062	284.873	187.712	137.9	208.633	149.579	99.9597	143.75
1423451_at	progesterone receptor membrane component 1	Pgrmc1	progesterone receptor membrane component 1	1169.32	912.005	1158.94	1049.69	1061.46	905.395	1264.01	1081.26	1078.9	1259.58	1446.51	1141.83	1205.41	1354.83	1254.99
1423452_at	serine/threonine kinase 17b (apoptosis-inducing)	Stk17b	serine/threonine kinase 17b (apoptosis-inducing)	450.735	484.325	412.332	406.222	433.441	426.727	394.204	487.439	478.998	370.294	314.609	407.524	381.603	318.86	308.895
1423456_at	basic leucine zipper and W2 domains 2	Bzw2	basic leucine zipper and W2 domains 2	904.291	913.197	980.025	819.517	809.755	826.897	1129.93	840.206	827.799	950.71	1257.91	954.044	594.909	766.389	480.93
1423461_a_at	ubiquitin-like 3	Ubl3	ubiquitin-like 3	415.396	436.868	433.605	487.802	403.47	454.267	489.605	467.485	483.899	662.006	711.887	586.703	1016.48	1213.42	945.126
1423465_at	stromal cell derived factor receptor 2	Frrs1 : LOC100046401	ferric-chelate reductase 1 : similar to SDR2	184.622	188.285	183.285	285.59	304.297	238.593	225.169	227.442	226.222	126.362	128.652	113.336	53.9529	59.6866	51.1637
1423474_at	topoisomerase (DNA) I	Top1	topoisomerase (DNA) I	1269.92	1190.88	1373.59	1224.1	1158.67	1026.82	1348.86	978.32	977.813	965.152	959.952	854.634	600.714	698.335	722.277
1423475_at	cyclin M2	Cnnm2	cyclin M2	38.7154	58.5544	50.0004	51.9789	46.118	48.9137	71.0142	81.8355	80.7333	137.656	122.438	147.395	154.305	146.844	171.101
1423484_at	bicaudal C homolog 1 (Drosophila)	Bicc1	bicaudal C homolog 1 (Drosophila)	36.9133	34.9264	34.8835	26.204	27.7771	44.2451	43.1774	49.8169	39.8876	132.323	116.602	142.646	357.163	453.892	419.301
1423488_at	monocyte to macrophage differentiation-associated	Mmd	monocyte to macrophage differentiation-associated	2332.71	2324.94	2283.08	2091.03	2087.81	1780.8	2108.15	1660.5	1665.13	855.312	759.786	702.821	325.118	286.704	302.5
1423489_at	monocyte to macrophage differentiation-associated	LOC100047565 : Mmd	similar to monocyte to macrophage differentiation-associated : monocyte to macrophage differentiation-associated	3322.16	3087.49	3066.35	2593.39	2532.37	2175.97	2603.87	2024.49	1975.53	1095.63	1210.16	1065.1	476.382	481.821	535.705
1423493_a_at	nuclear factor I/X	Nfix	nuclear factor I/X	246.084	343.436	267.336	268.418	209.51	337.476	263.689	266.379	274.846	470.422	481.363	525.38	751.385	941.187	1164.76
1423501_at	Max protein	LOC100048299 : Max	similar to Myn protein : Max protein	125.611	93.6874	112.275	162.817	164.749	159.855	147.314	146.119	157.208	181.137	158.004	164.377	178.531	166.673	186.754
1423505_at	transgelin	Tagln	transgelin	3461.57	4034.66	3958	1812.47	1951.38	1926.7	3195.13	1844.91	1790.58	1246.98	2149.17	1237.19	1545.93	2541.06	1730.21
1423511_at	ASF1 anti-silencing function 1 homolog A (S. cerevisiae)	Asf1a	ASF1 anti-silencing function 1 homolog A (S. cerevisiae)	753.476	860.279	747.2	703.975	688.794	820.119	796.75	774.021	740.339	520.004	483.254	647.519	341.533	286.849	310.208
1423516_a_at	nidogen 2	Nid2	nidogen 2	94.6754	86.3849	82.0008	69.9858	69.1642	59.1613	52.9469	42.5456	56.3015	50.9308	45.3995	62.5556	142.055	116.631	146.893
1423520_at	lamin B1	Lmnb1	lamin B1	292.414	330.399	310.475	331.328	306.592	358.384	298.944	380.519	358.641	221.202	116.9	191.589	42.3587	46.597	43.1453
1423521_at	Lamin B1	Lmnb1	lamin B1	1080.22	1221.32	994.707	790.93	785.55	755.053	1042.4	753.048	786.826	542.327	738.915	634.454	151.152	225.943	172.478
1423522_at	nucleoplasmin 3	LOC639633 : Npm3 : Npm3-ps1	similar to Nucleoplasmin-3 : nucleoplasmin 3 : nucleoplasmin 3, pseudogene 1	676.733	698.853	741.867	554.699	515.721	600.531	564.894	470.183	453.454	224.642	307.248	277.305	121.722	126.241	89.0037
1423531_a_at	heterogeneous nuclear ribonucleoprotein A1	Hnrnpa1	heterogeneous nuclear ribonucleoprotein A1	2339.55	2037.39	2226.65	2069.89	2198.24	1853.39	2184.32	2037.09	1981.63	1594.87	1959.45	1480.58	760.282	678.603	640.644
1423532_at	ring finger protein 44	Rnf44	ring finger protein 44	236.218	293.157	252.921	270.646	310.628	273.756	240.496	261.327	248.118	177.946	148.77	208.996	162.576	180.465	174.186
1423537_at	growth associated protein 43	Gap43	growth associated protein 43	72.0028	81.8964	76.6312	95.921	90.2268	112.627	54.7712	86.7232	84.181	53.0319	48.017	48.069	11.4794	11.5436	10.0962
1423538_at	N-terminal Asn amidase	Ntan1	N-terminal Asn amidase	324.395	320.225	383.554	349.446	333.64	377.56	391.107	391.993	374.71	522.213	549.42	483.246	568.264	594.029	607.428
1423543_at	SWAP complex protein	Swap70	SWA-70 protein	70.5669	80.3689	81.7971	84.0571	82.4738	83.2487	60.1697	64.0552	68.8212	71.2742	50.6059	79.3752	118.284	108.268	107.044
1423545_a_at	zinc finger protein 207	Zfp207	zinc finger protein 207	750.861	692.249	787.65	846.777	811.855	772.65	839.861	802.638	800.071	705.153	716.193	676.041	543.485	437.668	467.379
1423549_at	solute carrier family 1 (glutamate/neutral amino acid transporter), member 4	Slc1a4	solute carrier family 1 (glutamate/neutral amino acid transporter), member 4	60.7445	58.9483	58.4938	66.4454	73.7056	81.5841	65.3997	65.984	67.143	84.3825	77.2717	79.4469	176.326	162.993	177.209
1423552_at	leptin receptor overlapping transcript-like 1	Leprotl1	leptin receptor overlapping transcript-like 1	467.018	475.603	484.387	428.864	422.276	506.191	462.413	401.836	396.672	474.989	493.344	530.779	707.49	844.011	735.291
1423554_at	gamma-glutamyl carboxylase	Ggcx	gamma-glutamyl carboxylase	13.4836	18.8808	12.976	20.3912	18.1909	14.8365	12.9024	18.3253	18.1211	25.4399	32.725	35.8777	71.2271	55.032	52.7466
1423566_a_at	heat shock protein 105	Hsph1	heat shock 105kDa/110kDa protein 1	443.891	423.688	395.69	610.296	534.348	547.23	517.621	677.455	577.665	298.907	193.436	259.656	84.4285	61.8605	74.913
1423569_at	glycine amidinotransferase (L-arginine:glycine amidinotransferase)	Gatm	glycine amidinotransferase (L-arginine:glycine amidinotransferase)	569.809	391.027	514.396	518.654	481.237	472.915	455.983	593.238	537.855	368.592	288.589	289.638	126.129	85.1892	98.234
1423571_at		S1pr1	sphingosine-1-phosphate receptor 1	39.614	43.2133	33.3443	38.305	29.7913	54.133	55.5972	36.8771	36.7634	116.286	100.947	137.423	253.502	359.135	338.773
1423574_s_at	steroid 5 alpha-reductase 2-like	Srd5a3	steroid 5 alpha-reductase 3	90.9717	69.9663	89.9538	98.9007	90.3543	113.26	90.0919	132.281	105.282	100.978	107.122	112.016	163.068	146.138	159.288
1423577_at	ankyrin repeat domain 32	Ankrd32	ankyrin repeat domain 32	86.5317	99.439	96.8962	136.244	130.62	123.665	93.6713	130.102	116.77	66.6616	55.3361	69.4683	37.9057	32.4244	35.8355
1423584_at	insulin-like growth factor binding protein 7	Igfbp7	insulin-like growth factor binding protein 7	2531.59	2738.34	2588.68	1810.09	1722.77	1963.78	2906.47	1801.83	1853.8	2415.58	3896.3	2777.24	3020.49	5886.93	3540.39
1423606_at	periostin, osteoblast specific factor	Postn	periostin, osteoblast specific factor	193.132	212.534	213.912	238.907	228.349	205.358	354.762	365.101	365.202	2248.75	3171.02	2035.09	4890.59	10196.3	5578.43
1423613_at		Ssfa2	sperm specific antigen 2	396.954	392.253	433.55	339.577	357.703	329.111	489.954	430.829	401.316	687.925	845.843	786.011	937.04	1252.97	859.547
1423614_at	RIKEN cDNA E430036I04 gene	Lrrc8c	leucine rich repeat containing 8 family, member C	65.8224	75.151	67.6344	87.2119	70.8763	76.3178	59.2984	95.2355	82.2553	87.6045	81.2766	96.0911	159.58	141.456	133.929
1423616_at	TAR (HIV) RNA binding protein 2	Tarbp2	TAR (HIV) RNA binding protein 2	280.503	276.352	254.966	298.212	307.183	301.618	337.481	341.584	324.903	185.872	213.349	200.972	112.897	111.936	114.587
1423620_at	RIKEN cDNA 2610528M18 gene	Cenpq	centromere protein Q	314.71	272.876	320.13	310.661	301.065	262.609	319.188	332.133	302.9	165.376	148.345	155.983	121.385	82.2785	112.02
1423626_at	dystonin	Dst	dystonin	644.34	584.63	661.815	603.775	580.226	536.966	498.423	502.317	583.408	601.608	628.517	623.567	701.921	739.425	730.578
1423627_at	NAD(P)H dehydrogenase, quinone 1	Nqo1	NAD(P)H dehydrogenase, quinone 1	178.11	212.815	205.956	159.7	160.364	150.982	186.374	141.549	144.012	184.813	242.495	178.934	121.446	124.613	99.9008
1423643_at	DEAD (Asp-Glu-Ala-Asp) box polypeptide 39	Ddx39	DEAD (Asp-Glu-Ala-Asp) box polypeptide 39	3181.1	2806.87	3047.53	2297.45	2279.42	2281.89	3159.38	2343.53	2376.45	1471.04	1631.01	1253.22	317.011	253.784	264.273
1423647_a_at	zinc finger, DHHC domain containing 3	Zdhhc3	zinc finger, DHHC domain containing 3	243.707	215.556	249.466	203.746	232.255	259.612	231.622	205.572	202.635	239.229	209.505	256.084	230.904	239.937	288.161
1423660_at	CTD (carboxy-terminal domain, RNA polymerase II, polypeptide A) small phosphatase 2	Ctdsp2 : Gm9770	CTD (carboxy-terminal domain, RNA polymerase II, polypeptide A) small phosphatase 2 : CTD (carboxy-terminal domain, RNA polymerase II, polypeptide A) small phosphatase 2 pseudogene	79.8445	75.0445	78.345	91.3081	75.3265	86.4128	103.458	114.082	99.2491	142.69	111.164	131.344	88.8091	82.9484	105.795
1423664_at	quininoid dihydropteridine reductase	Qdpr	quinoid dihydropteridine reductase	133.13	142.4	116.594	136.301	153.755	142.22	145.796	161.517	123.618	164.634	159.444	139.846	80.112	97.6573	58.6706
1423669_at	procollagen, type I, alpha 1	Col1a1	collagen, type I, alpha 1	21.707	33.7193	22.1059	29.1938	22.3204	39.3244	39.9408	36.4397	28.9459	135.677	116.664	184.477	1683.32	2927.7	4509.48
1423670_a_at	signal recognition particle receptor ('docking protein')	Srpr	signal recognition particle receptor ('docking protein')	306.22	343.644	357.852	325.652	331.259	381.689	390.993	357.1	321.069	431.643	430.824	492.738	502.398	548.658	738.903
1423674_at	ubiquitin specific protease 1	Usp1	ubiquitin specific peptidase 1	578.899	497.007	604.675	581.552	473.076	486.605	527.633	553.761	525.902	279.85	225.017	211.346	127.648	114.305	133.338
1423675_at	ubiquitin specific protease 1	Usp1	ubiquitin specific peptidase 1	246.118	344.944	304.537	287.006	221.796	306.282	222.79	313.663	271.397	128.271	73.007	109.282	62.3087	56.1934	59.9554
1423677_at	FK506 binding protein 9	Fkbp9	FK506 binding protein 9	879.602	884.879	799.703	874.596	926.461	814.241	864.779	879.457	891.292	1126.74	1080.46	966.639	1853.52	2054.4	1569.96
1423678_at	cDNA sequence BC017643	BC017643	cDNA sequence BC017643	133.787	168.984	148.132	167.874	149.407	158.859	171.015	182.19	180.412	220.061	216.527	193.456	249.582	239.184	237.86
1423680_at	fatty acid desaturase 1	Fads1	fatty acid desaturase 1	212.854	234.513	231.519	277.786	274.772	270.045	267.575	293.834	279.79	576.717	586.182	504.514	627.223	638.467	649.512
1423682_a_at	cell division cycle associated 4	Cdca4	cell division cycle associated 4	605.273	560.718	551.182	614.589	700.362	582.303	458.872	552.989	566.983	298.429	246.986	277.149	244.578	194.783	231.096
1423683_at	cell division cycle associated 4	Cdca4	cell division cycle associated 4	425.12	526.391	513.855	427.335	440.738	431.044	452.006	400.532	376.83	208.612	203.74	220.006	167.246	176.68	170.608
1423686_a_at	RIKEN cDNA 1110020C13 gene	Prr13	proline rich 13	706.264	755.935	719.501	727.064	718.576	725.479	1140.55	961.775	922.308	1455.92	2083.34	1381.7	981.703	1294.3	1120.87
1423689_a_at	G-protein signalling modulator 1 (AGS3-like, C. elegans)	Gpsm1	G-protein signalling modulator 1 (AGS3-like, C. elegans)	59.6305	74.8656	61.9772	67.9757	60	70.9008	60.8211	68.4337	66.2117	81.6613	73.0928	77.0465	97.3908	102.505	133.03
1423690_s_at	G-protein signalling modulator 1 (AGS3-like, C. elegans)	Gpsm1	G-protein signalling modulator 1 (AGS3-like, C. elegans)	106.531	85.3034	85.3317	105.517	102.121	100.679	87.6894	93.9526	111.163	140.831	129.326	158.773	157.553	174.296	210.608
1423694_at	potassium channel tetramerisation domain containing 10	Kctd10	potassium channel tetramerisation domain containing 10	526.781	537.638	558.081	536.25	531.474	565.65	611.293	562.844	555.096	598.705	754.849	693.635	337.683	360.366	304.86
1423700_at	replication factor C (activator 1) 3	Rfc3	replication factor C (activator 1) 3	156.622	160.89	149.378	196.438	174.497	210.023	134.027	202.394	207.199	116.429	88.3646	113.858	58.0733	42.8573	48.791
1423703_at	peter pan homolog (Drosophila)	Ppan	peter pan homolog (Drosophila)	147.075	224.589	174.678	199.336	195.451	193.11	128.415	135.785	132.255	77.8171	81.803	92.7827	47.4241	46.6501	41.8387
1423706_a_at	phosphogluconate dehydrogenase	Pgd	phosphogluconate dehydrogenase	505.129	551.639	511.823	632.207	651.868	688.732	594.899	629.235	571.75	884.634	987.123	880.441	450.031	430.418	534.087
1423707_at	RIKEN cDNA B230114J08 gene	Tmem50b	transmembrane protein 50B	129.353	137.77	123.078	177.875	180.61	191.421	175.599	234.452	200.41	402.933	347.112	472.613	326.118	302.683	392.986
1423720_a_at	SAR1a gene homolog 1 (S. cerevisiae)	Sar1a	SAR1 gene homolog A (S. cerevisiae)	344.265	386.355	326.563	341.645	369.159	398.994	349.219	377.205	357.24	491.966	428.155	605.615	584.689	574.411	437.378
1423723_s_at	TAR DNA binding protein	Tardbp	TAR DNA binding protein	1141.14	914.289	1078.75	1314.15	1310.86	1148.99	1428.66	1345.7	1313.55	864.031	842.895	711.678	351.343	305.312	335.671
1423732_at	translocating chain-associating membrane protein 1	Tram1	translocating chain-associating membrane protein 1	1001.62	1015.91	1029.08	756.834	836.718	694.088	1143.67	820.97	833.741	989.134	1216.24	881.081	1122.13	1538.03	1154.35
1423735_a_at	WD repeat domain 36	Wdr36	WD repeat domain 36	1112.59	1067.15	975.078	844.927	876.23	898.784	772.317	797.873	760.351	344.429	337.544	384.172	210.693	160.943	204.29
1423736_a_at	dymeclin	Dym	dymeclin	62.2966	67.4533	73.5458	57.3383	65.8664	63.0316	89.6294	82.4471	83.5303	74.5267	99.7338	74.0698	168.9	172.281	183.848
1423740_a_at	RNA binding motif protein 10	Rbm10	RNA binding motif protein 10	660.839	628.622	574.099	697.151	687.099	530.048	601.425	736.331	647.629	560.402	420.933	505.363	318.081	273.304	343.634
1423741_at	RNA binding motif protein 10	Rbm10	RNA binding motif protein 10	162.206	189.479	175.688	188.094	202.991	217.957	187.596	236.296	229.951	174.136	143.313	182.664	106.165	86.1208	118.971
1423746_at	thioredoxin domain containing 5	Txndc5	thioredoxin domain containing 5	489.078	467.971	436.865	541.255	512.588	525.823	644.511	566.445	572.56	923.044	1030.62	888.28	1044.54	1233.93	979.505
1423748_at	pyruvate dehydrogenase kinase, isoenzyme 1	Pdk1	pyruvate dehydrogenase kinase, isoenzyme 1	88.4441	113.796	84.3054	63.1235	50.4	75.3377	81.3447	85.1591	87.7555	432.428	327.876	413.577	374.848	373.78	435.313
1423749_s_at	RAN GTPase activating protein 1	Rangap1	RAN GTPase activating protein 1	370.181	384.83	347.289	394.582	402.283	413.081	308.704	419.974	406.28	195.16	169.437	192.178	105.29	64.2749	81.4126
1423754_at	interferon induced transmembrane protein 3	Ifitm3	interferon induced transmembrane protein 3	1237.89	1335.53	1229.44	1293.08	1212.21	1414.9	1202.17	1174.85	1128.32	1799.45	1805.43	1564.51	3051.33	4162.73	4342.04
1423759_a_at	RIKEN cDNA 4930403O06 gene	Tmco1	transmembrane and coiled-coil domains 1	1032.01	845.941	905.901	997.343	965.069	924.747	946.83	957.574	923.501	1189.84	1037.61	972.05	1388.78	1449.78	1412.99
1423765_at	cDNA sequence BC023151	Athl1	ATH1, acid trehalase-like 1 (yeast)	19.269	25.4831	27.2894	14.4978	17.992	21.8434	31.0549	24.4801	25.2326	39.8767	38.1381	44.544	75.8953	70.4006	114.349
1423766_at	PAK1 interacting protein 1	Pak1ip1	PAK1 interacting protein 1	760.208	690.531	610.576	819.223	807.759	773.496	740.541	779.579	752.95	713.461	662.645	672.831	529.399	444.333	494.397
1423771_at	protein kinase C, delta binding protein	Prkcdbp	protein kinase C, delta binding protein	289.867	220.643	266.668	189.763	183.025	199.506	234.55	239.298	213.665	445.427	493.18	412.923	623.869	705.4	649.47
1423774_a_at	protein regulator of cytokinesis 1	Prc1	protein regulator of cytokinesis 1	574.848	441.119	546.471	444.541	467.666	443.169	523.845	465.037	510.169	258.062	188.483	142.89	64.3531	61.215	84.9925
1423775_s_at	protein regulator of cytokinesis 1	Prc1	protein regulator of cytokinesis 1	778.16	760.116	828.156	505.913	590.714	690.308	730.949	685.963	661.458	348.635	374.634	492.293	112.144	105.327	119.736
1423777_at	ubiquitin specific protease 20	Usp20	ubiquitin specific peptidase 20	34.2604	42.0306	28.9459	33.845	38.5051	39.5441	30.9377	45.4064	35.2011	51.4549	51.9656	57.333	39.1749	43.7736	56.9956
1423781_at	amyloid beta precursor protein binding protein 1	LOC100047393 : Nae1	similar to Amyloid beta precursor protein binding protein 1 : NEDD8 activating enzyme E1 subunit 1	828.894	947.561	856.586	745.551	741.911	769.882	742.306	943.983	897.095	620.295	564.279	553.38	537.763	488.409	456.833
1423786_at	RIKEN cDNA 8430410A17 gene	8430410A17Rik	RIKEN cDNA 8430410A17 gene	196.221	210.14	220.641	239.995	222.534	267.283	237.322	242.573	243.265	144.159	139.509	184.528	114.967	96.1363	105.899
1423787_at	nucleoporin 133	Nup133	nucleoporin 133	308.92	316.295	267.16	328.818	360.521	317.298	256.517	308.241	304.71	191.369	159.767	214.188	151.388	113.054	167.292
1423797_at	acetoacetyl-CoA synthetase	Aacs	acetoacetyl-CoA synthetase	96.5109	107.161	104.381	137.998	139.591	148.212	129.126	164.664	143.694	295.134	273.647	370.615	127.322	86.8089	136.025
1423811_at	Splicing factor 3a, subunit 3	Sf3a3	splicing factor 3a, subunit 3	569.916	539.773	516.372	519.45	601.003	611.301	495.34	590.262	568.723	390.628	359.056	434.285	262.707	211.907	237.893
1423813_at	kinesin family member 22	Kif22	kinesin family member 22	77.3578	109.531	92.3601	100.835	89.7654	117.442	100.911	137.139	127.339	63.0146	59.1827	65.8341	18.5135	27.1883	24.3697
1423818_a_at	ADP-ribosylation factor-like 6 interacting protein 1	Arl6ip1	ADP-ribosylation factor-like 6 interacting protein 1	635.693	637.285	697.246	537.917	567.065	523.471	723.355	614.329	613.04	454.266	506.471	532.444	288.776	337.621	283.121
1423825_at	RIKEN cDNA 5031439A09 gene	Wls	wntless homolog (Drosophila)	355.876	381.375	373.572	423.996	408.86	470.371	519.156	604.735	654.218	1177.04	1237.76	1105.5	1173.48	1115.86	1064.59
1423826_at	expressed sequence AI326906	Noc4l	nucleolar complex associated 4 homolog (S. cerevisiae)	181.628	238.348	187.238	223.711	226.483	258.865	178.479	187.165	201.743	98.2207	97.9518	134.739	82.2238	74.434	73.7772
1423847_at	RIKEN cDNA 2810406C15 gene	Ncapd2	non-SMC condensin I complex, subunit D2	162.1	182.075	161.314	192.684	151.193	194.806	170.237	204.398	213.962	143.173	106.769	157.409	62.3392	49.8954	71.704
1423849_a_at	CDC-like kinase 3	Clk3	CDC-like kinase 3	105.63	119.103	130.866	126.843	116.567	139.723	147.495	140.191	156.214	162.437	140.007	174.542	186.187	146.351	177.959
1423856_at	popeye domain containing 3	Popdc3	popeye domain containing 3	1707.13	1664.63	1721.32	936.14	903.317	818.735	862.576	838.181	793.69	544.104	547.759	549.438	113.729	107.011	124.779
1423857_at	mitochondrial ribosomal protein L30	Mrpl30	mitochondrial ribosomal protein L30	1822.7	1803.16	2002.6	1482.02	1339.49	1458.14	1757.73	1567.46	1604.54	1276.63	1293.75	1267.06	1010.13	864.629	1002.22
1423865_at	CDW92 antigen	Slc44a1	solute carrier family 44, member 1	102.736	107.236	103.263	95.0606	106.891	111.467	113.134	131.658	132.525	234.947	234.622	255.204	770.34	910.306	719.191
1423877_at	chromatin assembly factor 1, subunit B (p60)	Chaf1b	chromatin assembly factor 1, subunit B (p60)	143.476	147.725	135.959	121.964	132.559	164.079	108.504	118.983	127.133	58.6318	65.2337	73.9853	19.4347	16.993	22.2593
1423878_at	glycophorin C	Gypc	glycophorin C	167.223	160.04	176.257	174.504	176.115	178.477	169.367	199.512	174.983	146.343	132.343	123.104	249.549	216.242	234.944
1423882_at	ring finger and WD repeat domain 3	Rfwd3	ring finger and WD repeat domain 3	323.223	349.285	326.431	378.893	375.048	381.451	338.898	347.004	338.392	231.936	215.938	225.253	147.799	123.336	135.987
1423890_x_at	ATPase, Na+/K+ transporting, beta 1 polypeptide	Atp1b1	ATPase, Na+/K+ transporting, beta 1 polypeptide	113.668	123.908	129.378	131.026	155.276	118.102	124.306	139.019	142.565	77.1761	65.8306	87.9611	58.027	77.0273	53.5669
1423892_at	amyloid beta (A4) precursor protein-binding, family B, member 1	Apbb1	amyloid beta (A4) precursor protein-binding, family B, member 1	18.4826	14.9004	24.3084	22.8177	26.9382	28.5375	28.3591	43.5936	37.9981	73.0318	65.677	90.7612	112.733	101.654	152.19
1423895_a_at	CUG triplet repeat,RNA binding protein 2	Celf2	CUGBP, Elav-like family member 2	470.638	639.43	531.448	363.773	347.528	413.013	281.271	317.123	316.213	185.148	173.771	227.584	76.3563	80.5733	85.7082
1423899_at	RIKEN cDNA 1110036I07 gene	Trip12	thyroid hormone receptor interactor 12	59.8422	47.1133	66.1011	57.4959	77.0285	82.1509	57.6464	59.1147	64.6215	114.49	101.476	100.152	162.748	149.421	145.242
1423904_a_at	DNA segment, Chr 7, ERATO Doi 458, expressed	Pvr	poliovirus receptor	415.994	364.996	355.625	646.921	638.542	647.496	211.87	407.64	403.806	132.098	73.5984	114.341	127.986	73.9582	107.294
1423905_at	DNA segment, Chr 7, ERATO Doi 458, expressed	Pvr	poliovirus receptor	87.954	78.2374	72.6729	138.477	125.89	124.989	52.3735	80.3354	94.5376	28.6379	19.6727	25.6153	19.2619	10.744	23.9647
1423908_at	NADH dehydrogenase (ubiquinone) Fe-S protein 8	Ndufs8	NADH dehydrogenase (ubiquinone) Fe-S protein 8	546.63	526.763	543.875	492.903	458.56	541.894	613.526	448.369	474.166	482.861	574.372	521.544	349.517	353.79	292.189
1423913_at	RIKEN cDNA 1700064K09 gene	Hectd3	HECT domain containing 3	28.7764	35.4402	27.7141	33.95	34.1603	36.5227	30.7911	33.299	28.0067	52.3487	60.6951	66.7638	65.8221	102.975	104.648
1423918_at	RIKEN cDNA 4930418P06 gene	Rhbdd1	rhomboid domain containing 1	113.828	119.697	134.731	121.31	129.944	137.739	107.771	117.094	110.43	140.992	115.43	133.623	339.917	340.865	392.054
1423920_at	barren homolog (Drosophila)	Ncaph	non-SMC condensin I complex, subunit H	263.248	264.408	265.011	211.777	216.171	231.959	246.595	265.997	259.713	152.262	162.96	193.296	85.7605	59.6052	75.261
1423923_a_at	WD repeat domain 8	Wdr8	WD repeat domain 8	99.9008	125.299	107.705	117.541	97.8336	91.1617	100.176	104.315	114.673	92.6336	85.8323	76.0046	66.2215	68.5793	61.92
1423926_at	solute carrier family 39 (metal ion transporter), member 13	Slc39a13	solute carrier family 39 (metal ion transporter), member 13	58.2783	64.5489	64.9319	64.6448	75.6706	81.4938	79.7569	62.1382	60.457	117.961	126.618	134.446	257.876	263.652	323.125
1423927_at	solute carrier family 35, member B1	Slc35b2	solute carrier family 35, member B2	80.4292	67.4004	74.6955	90.5803	94.2016	112.711	104.665	87.7284	102.551	139.468	164.863	108.183	177.228	221.293	219.818
1423929_at	phosphoglycerate dehydrogenase like 1	Ubac2	ubiquitin associated domain containing 2	124.841	129.389	126.014	111.197	122.49	130.535	139.753	132.752	126.121	131.576	129.992	125.769	156.758	204.468	146.689
1423939_a_at	Yip1 interacting factor homolog (S. cerevisiae)	Yif1a	Yip1 interacting factor homolog A (S. cerevisiae)	691.936	770.359	765.289	513.071	556.958	622.143	804.255	687.33	669.623	1191.74	1710.23	1528.71	1702.73	3000.53	1471.76
1423940_at	Yip1 interacting factor homolog (S. cerevisiae)	Yif1a	Yip1 interacting factor homolog A (S. cerevisiae)	358.471	357.978	360.606	306.777	313.956	374.549	435.147	377.158	367.54	644.964	889.255	822.753	988.113	1210.15	940.865
1423945_a_at	protein kinase inhibitor, gamma	Pkig	protein kinase inhibitor, gamma	491.869	500.398	488.803	593.379	590.858	646.694	712.203	613.767	596.283	741.872	943.005	772.038	479.176	431.1	419.702
1423946_at	PDZ and LIM domain 2	Pdlim2	PDZ and LIM domain 2	279.309	314.124	297.745	241.513	243.142	267.702	222.594	238.237	239.296	416.373	459.47	439.555	583.056	533.379	488.663
1423951_at	RIKEN cDNA 1110025I09 gene	Tm2d3	TM2 domain containing 3	66.3713	65.4924	79.0226	82.8018	89.2862	93.0285	56.6121	77.1873	71.3572	64.0186	43.5412	71.2087	54.5132	55.3556	41.3089
1423956_at	stromal membrane-associated protein 1	LOC100046746 : Smap1	similar to SMAP1 : stromal membrane-associated protein 1	327.711	371.001	294.364	365.165	393.26	345.809	337.618	365.324	382.344	509.888	476.587	486.364	582.282	521.104	649.47
1423957_at	RIKEN cDNA 2700083B06 gene	Aen	apoptosis enhancing nuclease	296.904	296.064	304.625	319.349	366.528	330.737	238.487	267.267	266.789	117.087	121.305	123.472	62.0854	70.7407	71.0613
1423964_at	RIKEN cDNA 2410006F12 gene	Cpsf3l	cleavage and polyadenylation specific factor 3-like	324.212	409.099	345.434	321.738	330.43	357.835	391.228	363.18	336.791	292.914	313.403	306.713	330.022	366.825	305.318
1423966_at	MIC2 (monoclonal Imperial Cancer Research Fund 2)-like 1	Cd99l2	CD99 antigen-like 2	41.9412	51.4212	38.3245	31.6878	30.137	37.5623	36.0227	58.2142	46.9917	100.285	85.6402	100.309	112.565	131.096	126.058
1423969_at	nucleoporin 37	Nup37	nucleoporin 37	755.591	688.006	728.389	734.985	736.522	726.726	659.86	652.24	629.345	350.293	291.275	389.193	210.712	228.156	188.56
1423986_a_at	scotin gene	Shisa5	shisa homolog 5 (Xenopus laevis)	234.478	239.64	247.315	225.816	223.639	229.322	290.017	237.67	248.707	345.039	394.827	374.436	513.452	735.468	690.879
1423991_at		Nop14	NOP14 nucleolar protein homolog (yeast)	201.933	258.716	217.062	284.629	274.453	282.046	186.878	241.196	219.1	97.0698	89.4697	114.988	111.013	97.103	122.919
1424016_at	RIKEN cDNA 2310007F21 gene	Aagab	alpha- and gamma-adaptin binding protein	78.3036	96.8179	75.7052	108.573	92.1415	95.2971	103.125	117.276	125.63	155.768	145.583	147.038	160.727	140.613	177.177
1424019_at	nucleolar protein 1	Nop2	NOP2 nucleolar protein homolog (yeast)	345.636	315.456	354.701	360.346	360.774	416.711	311.775	280.389	286.849	116.319	126.403	140.55	54.5875	81.1496	86.9931
1424023_at	cDNA sequence BC005752	Ctu1	cytosolic thiouridylase subunit 1 homolog (S. pombe)	63.4805	64.4902	78.3299	99.9433	95.0617	103.043	64.9048	68.885	70.7686	59.031	48.2579	50.4194	53.7856	72.5354	67.2536
1424024_at	multiple coagulation factor deficiency 2	Mcfd2	multiple coagulation factor deficiency 2	689.7	773.075	682.426	682.636	783.498	779.306	784.061	675.207	728.801	742.387	912.989	943.697	889.429	1054.29	778.114
1424027_at		Pxn	paxillin	82.6963	72.0129	68.8433	90.4264	91.5455	120.801	71.7408	75.9078	79.5004	52.9653	48.601	90.56	50.5776	44.014	75.8686
1424029_at	DNA segment, Chr 10, Brigham & Women's Genetics 0791 expressed	Tspyl4	TSPY-like 4	24.5693	26.7108	22.6253	13.8577	21.6725	13.7602	24.3059	21.4266	35.6443	78.4272	67.5451	78.5856	155.487	122.399	134.769
1424036_at	RIKEN cDNA 2610031L17 gene	Prpf6	PRP6 pre-mRNA splicing factor 6 homolog (yeast)	243.122	248.84	310.105	291.952	260.664	339.905	246.22	306.104	316.786	293.602	264.116	316.661	228.5	239.162	227.286
1424039_at	RIKEN cDNA 1810045K07 gene	Tmem66	transmembrane protein 66	426.17	501.934	461.534	377.235	367.858	399.317	512.48	414.058	441.591	746.256	893.5	870.097	1106.08	1457.05	936.447
1424046_at	budding uninhibited by benzimidazoles 1 homolog (S. cerevisiae)	Bub1	budding uninhibited by benzimidazoles 1 homolog (S. cerevisiae)	821.147	731.658	711.644	651.194	632.579	480.418	787.619	685.239	660.694	437.93	411.617	336.589	96.4356	90.8456	111.414
1424049_at	RIKEN cDNA A930011F22 gene	Lrrc42	leucine rich repeat containing 42	134.779	177.375	137.572	201.871	188.611	212.568	176.957	236.062	229.711	344.089	238.148	344.776	360.646	287.52	343.232
1424051_at	procollagen, type IV, alpha 2	Col4a2	collagen, type IV, alpha 2	434.737	435.78	405.788	298.17	300.47	400.728	251.314	213.853	225.265	93.4775	95.2084	114.649	60.3074	48.4319	86.6652
1424053_a_at	DNA segment, Chr 8, ERATO Doi 325, expressed	Tcf25	transcription factor 25 (basic helix-loop-helix)	349.817	412.671	421.043	380.88	332.655	471.797	450.141	405.22	370.401	636.84	612.289	551.912	888.859	834.834	862.583
1424058_at	RIKEN cDNA 1190002C06 gene	Prrc1	proline-rich coiled-coil 1	146.45	153.981	185.839	149.176	141.006	160.305	187.75	190.641	186.497	295.563	345.618	294.222	337.031	453.105	387.787
1424065_at	ER degradation enhancer, mannosidase alpha-like 1	Edem1	ER degradation enhancer, mannosidase alpha-like 1	111.067	100.76	104.023	123.039	123.17	149.997	121.99	115.531	120.667	179.026	166.848	215.247	327.888	231.487	320.718
1424068_at	T-cell leukemia translocation altered gene	Tcta	T-cell leukemia translocation altered gene	11.914	20.0465	18.106	24.2421	18.1899	38.0741	15.2578	28.1422	30.8818	71.6988	50.4827	91.3486	247.622	207.02	294.672
1424069_at	similar to Gamma-soluble NSF attachment protein (SNAP-gamma) (N-ethylmaleimide-sensitive factor attachment protein, gamma)	Napg	N-ethylmaleimide sensitive fusion protein attachment protein gamma	203.056	245.569	217.645	199.192	195.87	206.821	240.703	206.714	234.364	296.377	348.857	352.229	398.985	453.872	363.225
1424076_at	glycerophosphodiester phosphodiesterase domain containing 1	Gdpd1	glycerophosphodiester phosphodiesterase domain containing 1	127.883	114.35	117.868	131.555	135.072	137.603	124.082	157.084	153.19	90.9727	100.936	102.701	7.85664	5.9509	9.17555
1424077_at	glycerophosphodiester phosphodiesterase domain containing 1	Gdpd1	glycerophosphodiester phosphodiesterase domain containing 1	113.149	111.052	127.406	113.025	96.3331	128.34	111.8	122.543	113.414	70.4232	70.3667	76.9991	16.8152	12.5565	23.7748
1424078_s_at	peroxisomal biogenesis factor 6	Pex6	peroxisomal biogenesis factor 6	65.3271	54.2492	53.8651	54.938	52.4787	66.0331	53.429	74.4158	82.57	99.1698	113.145	110.812	144.78	152.67	183.722
1424080_at	decapping enzyme, scavenger	Dcps	decapping enzyme, scavenger	204.558	212.372	203.437	207.595	223.439	240.963	188.96	223.996	238.196	151.029	150.178	183.021	138.891	96.507	99.0702
1424086_at	RIKEN cDNA D130038B21 gene	Oaf	OAF homolog (Drosophila)	305.056	280.751	258	289.467	302.965	354.876	239.08	234.227	222.192	379.107	338.545	312.315	476.461	454.473	493.16
1424093_x_at	CD151 antigen	Cd151	CD151 antigen	702.505	703.057	726.452	712.999	678.362	723.531	747.105	744.334	695.447	792.879	784.095	837.736	916.999	870.329	1002.72
1424105_a_at	pituitary tumor-transforming 1	Pttg1	pituitary tumor-transforming gene 1	815.77	1015.85	733.042	779.008	717.06	743.775	925.96	867.807	853.542	723.784	709.95	904.332	263.419	232.152	207.984
1424111_at	insulin-like growth factor 2 receptor	Igf2r	insulin-like growth factor 2 receptor	50.4264	53.2597	56.3543	57.0796	62.6071	68.7536	73.8902	54.3201	51.7897	66.1638	76.1334	74.05	95.5459	92.1287	95.2841
1424112_at	insulin-like growth factor 2 receptor	Igf2r	insulin-like growth factor 2 receptor	154.185	183.16	161.05	129.738	132.018	175.794	140.95	156.69	160.207	212.526	142.229	219.761	296.839	316.938	297.275
1424114_s_at	laminin B1 subunit 1	Lamb1-1	laminin B1 subunit 1	1985.96	1255.01	1506.23	1348.69	1362.95	1178.52	984.925	988.678	906.321	430.337	291.902	431.058	566.821	319.231	456.631
1424116_x_at	protein phosphatase 5, catalytic subunit	Ppp5c	protein phosphatase 5, catalytic subunit	133.37	173.818	127.306	152.029	151.219	167.823	132.544	125.496	157.764	76.7361	94.4753	97.0847	79.5008	55.1956	80.8269
1424118_a_at	RIKEN cDNA 2600017H08 gene	Spc25	SPC25, NDC80 kinetochore complex component, homolog (S. cerevisiae)	665.51	537.235	656.18	564.952	574.096	513.116	717.101	579.288	578.785	434.862	352.027	344.197	189.693	115.619	183.675
1424128_x_at	aurora kinase B	Aurkb	aurora kinase B	280.335	259.822	278.889	337.446	355.25	299.264	316.722	350.217	363.189	178.164	150.946	148.349	61.8067	55.9414	56.2676
1424129_at	major facilitator superfamily domain containing 1	Mfsd1	major facilitator superfamily domain containing 1	278.173	297.245	318.165	246.863	273.477	238.384	352.614	294.325	292.292	397.685	410.185	411.773	454.233	419.077	321.309
1424131_at	procollagen, type VI, alpha 3	Col6a3	collagen, type VI, alpha 3	1749.21	2091.81	1994.88	1440.97	1417.3	1538.56	2361.32	1424.24	1584.49	1780.63	2782.76	2443.37	2522.24	4993.96	2830.26
1424136_a_at	peptidyl prolyl isomerase H	LOC433064 : Ppih	similar to peptidyl prolyl isomerase H : peptidyl prolyl isomerase H	450.724	459.23	542.792	389.16	480.465	389.866	466.495	405.62	440.907	261.173	276.161	251.985	124.714	145.242	108.913
1424140_at	galactose-4-epimerase, UDP	Gale	galactose-4-epimerase, UDP	104.221	81.6398	119.29	75.9445	76.6324	89.438	189.403	139.559	150.796	307.177	435.237	388.215	206.768	348.706	237.564
1424141_at	HECT domain containing 1	Hectd1	HECT domain containing 1	835.648	833.825	873.829	684.689	688.703	718.948	821.652	723.786	742.421	691.133	566.215	788.588	531.046	495.73	550.043
1424143_a_at	retroviral integration site 2	Cdt1	chromatin licensing and DNA replication factor 1	1685.03	1693.03	1862.34	1341.72	1349.32	1189.36	1639.88	1154.11	1135.91	640.261	663.11	545.607	410.806	483.323	369.404
1424144_at	retroviral integration site 2	Cdt1	chromatin licensing and DNA replication factor 1	372.156	374.565	366.165	376.696	364.721	445.644	306.257	358.657	348.592	149.064	128.62	204.852	116.237	97.9359	102.78
1424151_at	JTV1 gene	Aimp2	aminoacyl tRNA synthetase complex-interacting multifunctional protein 2	814.163	851.392	850.644	897.705	917.676	965.468	961.648	816.669	820.487	461.716	456.898	600.295	270.166	241.942	225.69
1424160_at	asparagine-linked glycosylation 5 homolog (yeast, dolichyl-phosphate beta-glucosyltransferase)	Alg5	asparagine-linked glycosylation 5 homolog (yeast, dolichyl-phosphate beta-glucosyltransferase)	244.128	234.406	239.438	283.794	297.236	289.074	292.087	319.747	313.175	388.133	418.999	407.725	492.71	509.242	405.072
1424161_at	DEAD (Asp-Glu-Ala-Asp) box polypeptide 27	Ddx27	DEAD (Asp-Glu-Ala-Asp) box polypeptide 27	192.782	196.836	224.752	301.532	279.774	269.214	188.635	248.348	235.821	125.218	96.9431	105.142	83.4754	63.0726	82.4198
1424177_at	transmembrane protein 38a	Tmem38a	transmembrane protein 38A	15.6291	13.0106	16.4372	8.37617	11.754	13.0745	16.0518	16.6978	14.7574	17.0454	18.0608	17.8407	13.7989	7.26725	12.134
1424183_at	acetyl-Coenzyme A acetyltransferase 1	Acat1	acetyl-Coenzyme A acetyltransferase 1	533.528	643.548	585.543	546.629	540.738	526.484	494.29	497.52	478.814	539.268	595.888	546.399	506.875	492.912	418.886
1424186_at	RIKEN cDNA 2610001E17 gene	Ccdc80	coiled-coil domain containing 80	467.505	580.68	517.344	350.228	357.662	334.972	333.918	298.861	320.474	1893.53	2725.45	1880.61	3207.47	6952.92	3649.22
1424187_at	RIKEN cDNA 2610001E17 gene	Ccdc80	coiled-coil domain containing 80	187.36	186.854	176.865	123.078	102.623	198.666	144.039	123.429	145.259	673.908	754.919	822.763	1913.23	3172.33	2398.38
1424189_at	phosphatidylinositol glycan, classC	Pigc	phosphatidylinositol glycan anchor biosynthesis, class C	117.557	145.205	136.907	175.034	180.467	176.821	144.243	180.985	180.956	255.786	205.862	264.774	427.413	323.067	426.863
1424196_at	RIKEN cDNA C030002N13 gene	Yipf1	Yip1 domain family, member 1	209.454	289.265	214.262	165.255	177.35	215.54	209.855	210.902	194.676	308.905	372.184	425.199	418.405	481.741	329.201
1424215_at	FUN14 domain containing 1	Fundc1	FUN14 domain containing 1	300.893	348.354	283.555	275.935	285.122	275.702	351.746	296.587	299.759	376.352	407.309	366.659	502.628	585.302	410.45
1424219_at	RIKEN cDNA A530065E19 gene	Mrm1	mitochondrial rRNA methyltransferase 1 homolog (S. cerevisiae)	45.9483	49.9558	39.3191	40.7383	49.6651	52.8496	33.7031	42.4223	47.4901	38.8984	36.2678	44.165	69.8822	75.636	64.5688
1424224_at	ankyrin repeat and SOCS box-containing protein 8	Asb8	ankyrin repeat and SOCS box-containing 8	137.196	114.763	124.508	157.763	179.377	185.677	164.695	168.426	161.72	221.499	217.109	266.71	207.316	200.926	219.8
1424227_at	polymerase (RNA) III (DNA directed) polypeptide H	Polr3h	polymerase (RNA) III (DNA directed) polypeptide H	249.851	234.266	260.075	257.711	269.902	278.598	240.12	258.983	238.401	186.287	208.149	187.836	192.696	212.358	180.688
1424235_at	ORM1-like 2 (S. cerevisiae)	Ormdl2	ORM1-like 2 (S. cerevisiae)	229.449	215.465	210.242	260.01	241.609	244.576	211.2	269.208	276.05	242.779	206.151	236.928	79.0074	81.5426	93.7887
1424238_at	sirtuin 7 (silent mating type information regulation 2, homolog) 7 (S. cerevisiae)	Sirt7	sirtuin 7 (silent mating type information regulation 2, homolog) 7 (S. cerevisiae)	104.866	95.0962	104.802	88.0021	91.9949	87.4035	104.369	104.124	108.174	158.654	181.166	185.886	115.12	136.909	147.363
1424247_at	Rab6 interacting protein 2	Erc1	ELKS/RAB6-interacting/CAST family member 1	129.504	123.06	110.226	119.896	112.882	118.788	184.966	148.949	147.891	268.367	327.889	226.625	282.658	372.432	289.601
1424252_at	heterogeneous nuclear ribonucleoprotein D-like	Hnrpdl	heterogeneous nuclear ribonucleoprotein D-like	138.165	209.862	181.164	171.576	161.712	133.476	137.67	117.063	192.246	129.174	97.1568	129.765	93.4614	96.919	79.7934
1424253_at	RIKEN cDNA 1810073G14 gene	Fam114a2	family with sequence similarity 114, member A2	327.819	366.8	336.296	272.644	274.04	260.661	373.077	319.61	314.939	491.689	574.123	526.789	503.07	655.281	524.285
1424254_at	interferon induced transmembrane protein 1	Ifitm1	interferon induced transmembrane protein 1	44.0561	87.5294	35.345	83.508	87.9564	81.0681	70.1442	84.8459	76.2681	180.184	186.779	200.091	421.418	402.699	404.689
1424255_at	suppressor of Ty 5 homolog (S. cerevisiae)	Supt5h	suppressor of Ty 5 homolog (S. cerevisiae)	275.12	342.19	336.09	289.237	302.019	345.647	300.122	314.337	329.335	320.746	319.801	351.286	285.155	252.029	296.004
1424263_at	RIKEN cDNA 2810003C17 gene	Aif1l	allograft inflammatory factor 1-like	127.439	113.932	125.972	86.1834	111.155	126.365	86.2453	79.7033	60.5278	33.5244	41.7291	43.9466	17.9757	16.8112	16.2401
1424271_at	double cortin and calcium/calmodulin-dependent protein kinase-like 1	Dclk1	doublecortin-like kinase 1	130.098	104.555	104.534	137.547	130.053	126.704	75.1425	116.93	121.768	344.519	236.496	318.007	884.21	610.743	849.975
1424278_a_at	baculoviral IAP repeat-containing 5	Birc5	baculoviral IAP repeat-containing 5	1701.7	1499.76	1716.82	1485.38	1441.35	1309.33	1649.33	1572.39	1552.16	958.287	778.753	958.872	319.251	215.16	262.995
1424286_at	protein kinase, X-linked	Prkx	protein kinase, X-linked	335.374	340.575	346.85	332.92	323.518	315.291	351.853	305.809	276.253	261.594	270.327	299.352	171.794	208.161	210.989
1424300_at	gem (nuclear organelle) associated protein 6	Gemin6	gem (nuclear organelle) associated protein 6	391.605	369.047	417.048	448.925	453.114	422.652	378.699	415.596	383.662	172.102	153.449	146.745	75.1764	73.2717	69.8144
1424314_at	PRP3 pre-mRNA processing factor 3 homolog (yeast)	Prpf3	PRP3 pre-mRNA processing factor 3 homolog (yeast)	168.118	181.961	220.044	223.15	209.239	232.069	184.94	186.281	183.13	125.896	117.464	128.802	89.6263	91.0624	99.592
1424315_at	RIKEN cDNA 1110004E09 gene	1110004E09Rik	RIKEN cDNA 1110004E09 gene	146.174	143.745	156.143	172.894	168.638	178.021	139.931	176.543	161.325	77.4676	77.8296	73.04	41.7065	30.6958	42.299
1424318_at	RIKEN cDNA 1110067D22 gene	1110067D22Rik	RIKEN cDNA 1110067D22 gene	7.76759	11.1494	11.0574	5.75621	7.33835	7.41061	10.3328	6.02307	10.6815	17.5223	15.6202	22.4675	51.5711	31.9111	44.472
1424323_at	cDNA sequence AF155546	Noc2l	nucleolar complex associated 2 homolog (S. cerevisiae)	193.612	272.656	230.236	302.948	292.249	328.59	161.408	230.475	228.801	110.807	79.4924	91.0724	68.2178	63.8947	74.1546
1424324_at	establishment of cohesion 1 homolog 1 (S. cerevisiae)	Esco1	establishment of cohesion 1 homolog 1 (S. cerevisiae)	165.945	241.717	158.278	215.213	239.84	212.883	167.213	219.474	216.849	192.327	155.322	180.281	136.543	114.51	139.757
1424344_s_at	eukaryotic translation initiation factor 1A	Eif1a	eukaryotic translation initiation factor 1A	438.286	479.046	484.38	466.285	475.951	478.471	380.844	353.697	378.657	338.289	326.178	386.812	261.465	231.97	242.888
1424350_s_at	lysophosphatidylglycerol acyltransferase 1	Lpgat1	lysophosphatidylglycerol acyltransferase 1	341.009	343.484	384.161	340.229	299.838	381.542	350.755	354.161	353.152	337.409	337.538	340.542	317.061	337.065	294.083
1424353_at	leucine-rich PPR-motif containing	Lrpprc	leucine-rich PPR-motif containing	351.774	396.716	384.996	350.857	347.315	308.228	326.782	268.808	279.052	180.552	193.705	170.109	128.987	152.563	118.347
1424354_at	RIKEN cDNA 1110007F12 gene	Tmem140	transmembrane protein 140	17.3456	23.3798	15.4337	19.025	18.833	14.6977	20.4126	19.7857	19.6448	47.8533	36.9092	33.9847	84.174	75.0754	78.3529
1424356_a_at	meteorin, glial cell differentiation regulator-like	Metrnl	meteorin, glial cell differentiation regulator-like	271.326	264.967	253.248	364.889	381.118	429.398	323.616	374.544	343.562	987.332	1054.55	1179.64	1538.04	1811.81	1424.71
1424372_at	mitochondrial ribosomal protein L32	Mrpl32	mitochondrial ribosomal protein L32	784.673	834.417	806.262	834.315	756.93	703.118	852.75	717.36	713.798	668.471	663.183	638.875	529.839	410.096	451.848
1424376_at	CDC42 effector protein (Rho GTPase binding) 1	Cdc42ep1	CDC42 effector protein (Rho GTPase binding) 1	234.724	265.139	246.839	245.133	249.449	293.916	208.354	216.569	222.476	284.885	290.312	285.309	359.298	412.657	520.061
1424382_at	reticulocalbin 3, EF-hand calcium binding domain	Rcn3	reticulocalbin 3, EF-hand calcium binding domain	58.5586	57.5575	63.9964	67.3375	71.5128	71.0636	63.2787	82.4326	71.4699	232.204	208.908	232.141	677.684	737.804	736.476
1424394_at	selenoprotein M	Selm	selenoprotein M	134.041	159.955	127.382	167.058	157.269	187.394	185.978	212.276	202.041	643.974	617.138	716.704	1253.46	1306.64	1322.79
1424413_at	opioid growth factor receptor-like 1	Ogfrl1	opioid growth factor receptor-like 1	25.053	19.4988	19.5252	29.0099	27.5216	21.258	13.968	25.4594	22.6519	16.5822	22.2724	26.0013	31.1906	20.5624	20.4562
1424424_at	solute carrier family 39 (zinc transporter), member 1	Slc39a1	solute carrier family 39 (zinc transporter), member 1	414.115	392.589	451.393	368.448	337.732	330.816	434.735	381.772	365.002	468.624	549.89	614.988	551.168	618.432	512.365
1424438_a_at	leptin receptor overlapping transcript	Leprot	leptin receptor overlapping transcript	226.628	253.509	251.115	227.82	226.729	232.721	231.674	230.472	248.434	361.812	356.922	391.278	550.402	611.539	532.073
1424452_at	RIKEN cDNA 5730555F13 gene	Sltm	SAFB-like, transcription modulator	323.071	386.062	341.794	413.682	344.901	370.163	402.572	398.163	410.172	308.094	252.425	274.956	123.291	109.242	160.362
1424457_at	amyloid beta (A4) precursor protein-binding, family B, member 3	Apbb3	amyloid beta (A4) precursor protein-binding, family B, member 3	9.10202	22.0685	14.6191	18.9398	13.7139	14.4187	12.5716	10.6956	16.441	18.8964	21.2078	25.3263	24.8367	29.7847	27.4628
1424465_at	expressed sequence AI413631	Ccdc58	coiled-coil domain containing 58	394.754	404.498	391.349	453.796	422.178	434.628	359.303	407.499	413.97	350.163	282.067	306.953	229.995	196.481	218.993
1424468_s_at	pleckstrin homology-like domain, family B, member 1	Phldb1	pleckstrin homology-like domain, family B, member 1	238.311	229.912	199.662	264.936	267.812	276.773	225.404	217.431	240.155	354.525	403.039	393.739	361.845	363.106	429.442
1424480_s_at	thymoma viral proto-oncogene 2	Akt2	thymoma viral proto-oncogene 2	147.701	141.803	131.073	132.191	148.569	170.382	143.799	152.692	140.401	150.583	211.326	190.81	185.677	192.201	166.655
1424489_a_at	tRNA isopentenyltransferase 1	Trit1	tRNA isopentenyltransferase 1	91.9679	106.703	87.7778	122.629	104.695	89.0406	88.9178	82.5168	104.138	82.8986	59.488	81.2452	85.2807	72.2397	77.823
1424500_at	RIKEN cDNA 4732497O03 gene	Utp6	UTP6, small subunit (SSU) processome component, homolog (yeast)	355.404	336.304	353.23	401.371	437.143	330.546	386.309	395.33	332.572	247.024	212.306	186.701	138.276	134.785	124.524
1424507_at	Ras and Rab interactor 1	Rin1	Ras and Rab interactor 1	153.193	134.949	132.572	225.714	219.064	251.416	81.2984	161.117	147.009	69.157	33.9534	54.1024	48.2999	27.4529	58.2977
1424511_at	aurora kinase A	Aurka	aurora kinase A	550.223	686.599	710.478	557.474	547.699	622.186	736.708	592.288	643.181	300.932	311.391	331.416	98.2776	87.4626	91.1614
1424518_at	RIKEN cDNA 2310016F22 gene	Apol9a : Apol9b	apolipoprotein L 9a : apolipoprotein L 9b	96.7241	95.3824	78.882	153.684	168.153	205.897	76.1093	121.04	117.907	57.0637	35.1074	54.6121	19.6688	24.3297	26.7704
1424520_at	RIKEN cDNA 2010305A19 gene	2010305A19Rik	RIKEN cDNA 2010305A19 gene	164.623	203.192	209.416	200.148	242.598	228.84	231.802	185.174	190.349	120.513	101.146	79.3693	54.8698	48.5976	48.4872
1424522_at	RIKEN cDNA B130016L12 gene	Heatr1	HEAT repeat containing 1	282.513	407.225	354.131	350.212	360.148	383.555	341.306	246.773	253.228	151.581	145.781	163.134	104.898	93.7095	95.0084
1424524_at	RIKEN cDNA 1200002N14 gene	Dram1	DNA-damage regulated autophagy modulator 1	72.8857	58.1326	57.0762	73.3343	70.4314	84.8119	78.0429	90.5103	75.3663	140.036	102.609	169.759	197.654	157.547	188.915
1424528_at	cell growth regulator with EF hand domain 1	Cgref1	cell growth regulator with EF hand domain 1	15.1488	20.163	11.0494	27.9134	27.6487	36.5529	23.6522	36.7638	30.8398	35.9565	27.0351	26.7314	98.3543	54.1394	103.378
1424529_s_at	cell growth regulator with EF hand domain 1	Cgref1	cell growth regulator with EF hand domain 1	27.5805	44.8834	40.3623	51.7776	43.6208	48.7715	57.2401	54.748	49.543	64.9546	84.1695	53.8128	141.71	148.319	142.196
1424530_at	SEC14-like 2 (S. cerevisiae)	Sec14l2	SEC14-like 2 (S. cerevisiae)	42.9981	72.2896	57.7771	73.0284	66.3133	94.559	53.0692	60.9652	69.7705	51.1197	43.2533	73.1035	41.7031	32.2552	50.3477
1424532_at	YLP motif containing 1	Ylpm1	YLP motif containing 1	294.942	245.522	300.275	319.682	345.43	300.923	276.685	233.677	258.538	197.887	221.76	183.252	158.952	202.261	138.516
1424556_at	pyrroline-5-carboxylate reductase 1	Pycr1	pyrroline-5-carboxylate reductase 1	25.0692	27.3738	34.5799	29.4067	23.2367	29.8857	20.7714	25.291	27.8377	46.6869	30.5448	53.1384	338.122	322.489	557.582
1424567_at	RIKEN cDNA 6330415F13 gene	Tspan2	tetraspanin 2	7.44953	9.76469	18.5162	14.878	16.837	15.7169	13.6264	11.2308	13.113	21.3662	19.0388	11.7387	25.0453	36.0419	27.6081
1424568_at		Tspan2	tetraspanin 2	15.8718	15.3871	16.2553	17.8652	13.3648	16.5956	9.23292	23.2537	22.5412	23.7677	26.161	33.3882	46.8594	50.0691	48.5105
1424569_at	DEAD (Asp-Glu-Ala-Asp) box polypeptide 46	Ddx46	DEAD (Asp-Glu-Ala-Asp) box polypeptide 46	87.4052	124.257	119.89	130.159	101.735	119.354	86.4574	109.118	92.2073	77.5856	70.9176	77.4332	28.8024	34.3515	30.3321
1424577_at	cDNA sequence BC008103	Msto1	misato homolog 1 (Drosophila)	73.9978	108.367	86.2752	98.746	107.504	110.004	94.7014	93.2043	104.406	108.261	98.2881	104.795	77.7854	47.8567	84.8204
1424586_at	EH domain binding protein 1	Ehbp1	EH domain binding protein 1	36.7809	59.4994	30.9859	45.4131	43.4482	32.5575	42.9996	54.7244	54.9074	108.524	92.185	116.39	215.013	176.511	214.275
1424588_at	SLIT-ROBO Rho GTPase activating protein 3	Srgap3	SLIT-ROBO Rho GTPase activating protein 3	59.9365	62.3618	56.7544	57.3182	57.2244	53.7767	32.4733	30.5912	38.7675	34.0469	21.4975	32.5131	67.7096	68.8907	66.8799
1424595_at	F11 receptor	F11r	F11 receptor	91.3275	110.65	96.4367	99.2135	89.2324	105.689	135.668	110.573	115.067	124.113	165.857	183.93	97.4384	109.994	84.7154
1424598_at	DEAD (Asp-Glu-Ala-Asp) box polypeptide 6	Ddx6	DEAD (Asp-Glu-Ala-Asp) box polypeptide 6	986.206	889.502	1063.11	890.286	855.129	931.348	1090.86	1020	1041.77	1144.39	1189.14	1286.83	860.687	973.264	902.254
1424620_at	DNA segment, Chr 13, Wayne State University 177, expressed	Nop16	NOP16 nucleolar protein homolog (yeast)	509.921	535.408	457.445	634.389	683.145	628.579	459.999	507.242	513.787	205.345	198.628	249.16	104.293	103.563	101.304
1424621_at	EST AA792894	Krcc1	lysine-rich coiled-coil 1	171.843	138.707	177.157	169.633	192.461	160.403	112.091	135.765	149.095	174.743	150.224	126.079	262.949	272.614	268.231
1424629_at	breast cancer 1	Brca1	breast cancer 1	215.953	209.078	217.211	224.436	223.144	219.586	243.802	269.93	244.117	127.361	132.578	137.29	41.5707	42.0874	43.0222
1424632_a_at	REV3-like, catalytic subunit of DNA polymerase zeta RAD54 like (S. cerevisiae)	Rev3l	REV3-like, catalytic subunit of DNA polymerase zeta RAD54 like (S. cerevisiae)	314.186	340.671	281.696	312.466	308.036	279.837	373.262	345.962	388.867	450.341	573.868	473.673	426.79	449.701	390.047
1424642_at	THO complex 1	Thoc1	THO complex 1	386.7	417.069	370.664	423.432	432.043	421.641	348.989	411.388	434.757	305.487	259.005	305.308	163.491	157.674	159.765
1424646_at	uridine-cytidine kinase 1-like 1	Uckl1	uridine-cytidine kinase 1-like 1	78.463	78.1459	74.5821	68.2687	70.5378	77.8536	71.7362	71.3678	77.6858	109.044	109.169	134.337	193.073	213.851	180.805
1424650_at	protein disulfide isomerase-related	Pdia5	protein disulfide isomerase associated 5	172.601	179.858	168.619	188.708	208.882	176.19	216.432	205.604	222.121	276.723	259.771	302.562	465.089	545.567	459.565
1424654_at	acid phosphatase 2, lysosomal	Acp2	acid phosphatase 2, lysosomal	60.3673	61.0626	57.4251	56.0281	64.5084	54.7785	54.3809	70.5231	53.3598	107.121	99.5758	113.846	147.233	151.861	162.125
1424657_at	TAO kinase 1	Taok1	TAO kinase 1	256.707	348.872	261.373	228.833	173.672	340.653	299.372	311.35	245.831	296.584	229.833	325.141	248.881	257.579	202.706
1424659_at	slit homolog 2 (Drosophila)	Slit2	slit homolog 2 (Drosophila)	55.9772	54.1041	51.6928	68.5671	63.8573	52.2989	58.3356	67.9777	62.5464	136.491	100.85	110.581	165.68	135.328	154.135
1424662_at	peptidase (mitochondrial processing) alpha	Pmpca	peptidase (mitochondrial processing) alpha	508.199	521.984	507.173	557.708	581.792	486.109	490.705	515.64	520.629	479.002	412.131	425.592	383.047	377.594	395.311
1424667_a_at	cut-like 1 (Drosophila)	Cux1	cut-like homeobox 1	21.9749	22.4283	22.3975	22.8814	30.2105	21.4185	27.4182	28.1732	30.3284	59.6567	81.6592	45.9692	99.9774	97.469	156.057
1424670_s_at	zinc finger, FYVE domain containing 21	Zfyve21	zinc finger, FYVE domain containing 21	280.406	247.244	300.125	264.275	233.593	228.254	203.024	213.432	208.276	248.506	219.428	227.369	266.527	283.066	257.659
1424682_at	DNA segment, Chr 5, ERATO Doi 708, expressed	Gpn3	GPN-loop GTPase 3	207.369	181.191	193.962	205.996	184.496	224.424	204.837	160.796	181.291	133.722	147.605	163.213	126.56	132.259	118.254
1424683_at	RIKEN cDNA 1810015C04 gene	Fam134b	family with sequence similarity 134, member B	1145.29	877.257	991.263	824.484	812.385	697.421	717.596	659.311	662.425	735.298	712.638	724.489	587.122	611.409	688.453
1424692_at	RIKEN cDNA 2810055F11 gene	2810055F11Rik	RIKEN cDNA 2810055F11 gene	19.5301	17.1647	18.0996	23.8453	21.5702	27.4801	22.1763	28.3552	29.7215	31.0717	23.185	39.9689	64.9402	48.6252	61.8947
1424693_at	RIKEN cDNA 4933407N01 gene	Erlec1	endoplasmic reticulum lectin 1	16.7653	14.2364	25.1622	20.3723	17.7997	26.9474	25.8492	26.7229	40.2807	45.0163	32.0707	42.3129	71.0239	44.0178	65.7923
1424700_at	transmembrane protein 38B	Tmem38b	transmembrane protein 38B	72.6696	76.1031	75.3833	78.0293	66.1133	64.9256	54.435	76.8489	62.1299	73.8152	56.4906	77.0576	69.0605	66.2473	70.7352
1424704_at	runt related transcription factor 2	Runx2	runt related transcription factor 2	651.461	550.129	600.352	795.641	817.004	657.645	784.647	677.44	737.44	1349.37	1657.4	1437.91	1273.45	2179.67	1506.28
1424709_at	sterol-C5-desaturase (fungal ERG3, delta-5-desaturase) homolog (S. cerevisae)	Sc5d	sterol-C5-desaturase (fungal ERG3, delta-5-desaturase) homolog (S. cerevisae)	11.6759	6.68019	18.2541	9.99471	14.4254	14.6553	11.1834	17.8968	13.9683	21.3161	14.4568	16.4733	17.9061	19.6406	23.9951
1424710_a_at	golgi reassembly stacking protein 2	Gorasp2	golgi reassembly stacking protein 2	732.397	722.357	734.891	920.059	896.794	898.259	792.688	737.45	930.688	958.964	1009.29	862.648	1206.16	1034.84	1079.54
1424711_at	transmembrane protein 2	Tmem2	transmembrane protein 2	189.464	212.441	239.097	361.54	372.997	347.265	443.84	392.412	398.644	738.724	816.132	601.874	784.191	1128.92	857.819
1424712_at	embryonic large molecule derived from yolk sac	Ahctf1	AT hook containing transcription factor 1	387.58	353.103	337.877	406.89	427.117	352.214	322.996	355.18	383.429	262.362	208.075	200.534	161.59	140.465	162.425
1424713_at	calmodulin-like 4	Calml4	calmodulin-like 4	4.26223	10.579	9.08625	5.59251	6.14055	8.27148	9.16269	11.4173	8.4385	24.6848	18.8547	19.0747	50.297	27.6567	40.189
1424740_at	cAMP responsive element binding protein 3	Creb3	cAMP responsive element binding protein 3	132.535	129.104	130.092	132.971	133.973	149.442	151.216	175.325	156.304	262.054	245.277	282.308	350.369	353.426	292.796
1424741_s_at	cAMP responsive element binding protein 3	Creb3	cAMP responsive element binding protein 3	260.246	271.326	280.481	255.646	290.19	303.536	341.08	323.824	320.212	512.028	581.567	557.235	732.423	823.09	584.511
1424755_at	huntingtin interacting protein 1	Hip1	huntingtin interacting protein 1	55.3551	67.8975	80.2924	64.5045	63.8064	73.0512	103.048	96.084	96.1745	212.218	198.587	191.475	292.081	390.588	467.913
1424760_a_at	SET and MYND domain containing 2	Smyd2	SET and MYND domain containing 2	767.725	848.333	739.497	695.771	770.597	756.479	722.631	757.331	725.857	756.398	748.446	631.46	687.216	774.811	762.286
1424762_at	membrane-type frizzled-related protein	C1qtnf5 : Mfrp	C1q and tumor necrosis factor related protein 5 : membrane-type frizzled-related protein	12.7234	15.6503	11.9401	5.65555	20.1171	12.6569	10.5915	17.0568	19.4751	53.8986	54.9442	61.0081	253.273	296.656	269.355
1424766_at	cDNA sequence BC004701	Ercc6l	excision repair cross-complementing rodent repair deficiency complementation group 6 - like	240.656	221.011	254.05	229.721	268.652	210.331	267.253	276.979	248.647	119.005	119.622	118.258	38.106	38.607	27.0407
1424773_at	RIKEN cDNA 1110012M11 gene	Fam125a	family with sequence similarity 125, member A	57.8441	42.4109	49.012	61.2846	50.7409	71.0082	64.8473	64.6866	53.0128	89.8041	79.7355	98.9033	148.333	103.03	113.408
1424776_a_at	solute carrier family 25, member 28	Slc25a28	solute carrier family 25, member 28	99.4624	90.4666	99.0642	89.7912	84.0957	95.4683	85.3296	99.6869	99.3882	73.2754	60.1323	85.2422	82.1817	87.1152	84.0972
1424778_at	DNA segment, Chr 10, University of California at Los Angeles 1	Reep3	receptor accessory protein 3	541.894	440.209	637.379	468.381	409.971	444.939	514.666	467.197	437.445	628.455	546.682	549.692	676.239	834.629	700.948
1424783_a_at	UDP glycosyltransferase 1 family, polypeptide A6	Ugt1a1 : Ugt1a10 : Ugt1a2 : Ugt1a5 : Ugt1a6a : Ugt1a6b : Ugt1a7c : Ugt1a9	UDP glucuronosyltransferase 1 family, polypeptide A1 : UDP glycosyltransferase 1 family, polypeptide A10 : UDP glucuronosyltransferase 1 family, polypeptide A2 : UDP glucuronosyltransferase 1 family, polypeptide A5 : UDP glucuronosyltransferase 1 family, polypeptide A6A : UDP glucuronosyltransferase 1 family, polypeptide A6B : UDP glucuronosyltransferase 1 family, polypeptide A7C : UDP glucuronos…	11.7526	8.86763	8.82034	9.95801	17.5475	10.3783	6.16802	13.4498	16.8304	72.36	49.1583	64.2311	218.465	227.626	230.495
1424797_a_at	paired-like homeodomain transcription factor 2	Pitx2	paired-like homeodomain transcription factor 2	528.952	480.541	524.337	562.475	524.571	509.995	586.863	624.863	609.896	629.517	749.412	511.996	708.618	638.555	644.792
1424801_at	enabled homolog (Drosophila)	Enah	enabled homolog (Drosophila)	146.747	155.347	133.73	142.013	168.55	191.535	144.309	153.507	147.709	349.39	386.865	418.636	508.406	576.328	450.709
1424802_a_at	RIKEN cDNA 3300001P08 gene	Luc7l3	LUC7-like 3 (S. cerevisiae)	778.405	776.836	758.001	857.96	901.561	872.663	788.503	725.256	759.086	538.522	577.602	626.978	336.233	299.742	292.822
1424826_s_at	metastasis suppressor 1	Mtss1	metastasis suppressor 1	211.335	219.978	211.03	158.152	191.691	193.698	174.109	208.529	190.094	195.087	206.461	209.841	150.86	133.002	120.742
1424834_s_at	inositol 1,4,5-triphosphate receptor 5	Itpr2	inositol 1,4,5-triphosphate receptor 2	15.7512	14.2104	13.1633	10.3032	11.2377	10.8521	15.3776	14.1421	9.64064	23.9558	17.1321	24.9465	26.5539	27.4713	46.974
1424877_a_at	aminolevulinate, delta-, dehydratase	Alad : LOC100046072	aminolevulinate, delta-, dehydratase : similar to aminolevulinate, delta-, dehydratase	544.366	570.724	591.053	547.852	597.882	552.505	602.96	604.339	614.433	424.381	448.827	491.776	295.168	270.588	266.081
1424883_s_at	splicing factor, arginine/serine-rich 7	Sfrs7	splicing factor, arginine/serine-rich 7	1822.07	1767.97	1609.47	1975.07	1883.24	1737.53	1267.52	1530.98	1573.91	962.666	871.478	777.509	451.352	274.917	365.226
1424886_at	protein tyrosine phosphatase, receptor type, D	Ptprd	protein tyrosine phosphatase, receptor type, D	110.225	124.126	132.83	92.9038	91.5721	102.316	63.8394	61.4677	60.9064	79.4098	57.8226	83.4846	240.479	235.322	266.803
1424891_a_at	ZW10 homolog (Drosophila), centromere/kinetochore protein	Zw10	ZW10 homolog (Drosophila), centromere/kinetochore protein	228.886	223.571	239.961	260.46	298.008	258.227	230.672	251.305	235.294	179.411	132.852	137.966	118.135	104.984	105.907
1424894_at	RAB13, member RAS oncogene family	Rab13	RAB13, member RAS oncogene family	93.212	109.64	101.995	108.646	110.054	136.021	121.812	129.467	152.734	287.604	313.708	386.171	382.47	396.749	343.74
1424895_at	G-protein signalling modulator 2 (AGS3-like, C. elegans)	Gpsm2	G-protein signalling modulator 2 (AGS3-like, C. elegans)	287.577	289.884	315.96	226	233.343	256.824	293.372	276.347	284.347	264.195	281.074	302.147	307.433	359.357	281.649
1424905_a_at	solute carrier family 39 (metal ion transporter), member 11	Slc39a11	solute carrier family 39 (metal ion transporter), member 11	65.9554	72.4317	54.7406	64.503	79.2947	69.3233	56.0186	71.3527	76.6632	98.0021	89.9184	130.984	187.845	183.395	208.714
1424906_at	RIKEN cDNA E030024M05 gene	Pqlc3	PQ loop repeat containing	90.6927	80.983	97.8974	128.838	125.442	117.035	123.358	177.648	163.695	402.123	224.846	332.906	698.716	449.223	713.2
1424915_s_at		2310044G17Rik	RIKEN cDNA 2310044G17 gene	229.35	211.539	222.806	205.378	218.42	163.851	214.646	197.105	195.91	152.807	132.545	191.462	120.575	106.233	119.305
1424916_x_at	RIKEN cDNA 8030466O12 gene	Zfp764	zinc finger protein 764	41.8055	53.4197	37.812	62.1455	66.041	64.5819	40.7525	63.1553	61.7103	58.7056	39.5761	59.0242	57.6999	64.9157	61.1503
1424927_at	GLI pathogenesis-related 1 (glioma)	Glipr1	GLI pathogenesis-related 1 (glioma)	85.2975	98.5354	75.3987	78.3751	86.1375	76.1033	70.2488	75.406	84.1485	45.0925	38.6187	45.8976	24.585	19.7203	17.6925
1424928_at	RIKEN cDNA 2210018M11 gene	2210018M11Rik	RIKEN cDNA 2210018M11 gene	109.85	162.008	116.731	156.787	156.985	168.575	129.045	137.283	145.606	106.706	89.025	99.4404	64.8852	59.1054	76.1371
1424932_at	epidermal growth factor receptor	Egfr	epidermal growth factor receptor	22.0071	22.9316	25.0578	28.8238	42.1468	34.0341	22.8305	37.6454	37.6883	24.5564	18.4261	24.5948	24.3572	12.7231	16.9803
1424940_s_at	cDNA sequence BC022687	BC022687	cDNA sequence BC022687	75.0137	81.0747	65.9334	74.7736	81.0421	89.6313	81.0962	85.2426	83.7501	118.399	96.3213	122.107	174.251	155.733	149.063
1424942_a_at	myelocytomatosis oncogene	Myc	myelocytomatosis oncogene	449.594	449.263	460.632	450.143	434.863	448.01	256.768	340.047	334.653	180.086	128.746	209.195	423.317	298.473	437.925
1424951_at	RIKEN cDNA 1300006M19 gene	Baiap2l1	BAI1-associated protein 2-like 1	373.18	411.832	376.189	510.197	516.708	525.676	374.342	471.922	442.29	186.835	189.161	248.063	120.164	78.3955	109.443
1424967_x_at	troponin T2, cardiac	Tnnt2	troponin T2, cardiac	1047.55	1067.53	1136.27	1337.2	1394.27	1305.5	1053.63	1270.13	1242.41	470.665	363.435	460.03	57.2808	34.0688	48.6954
1424971_at	RIKEN cDNA 2600001J17 gene	Ccdc99	coiled-coil domain containing 99	500.137	410.395	456.723	379.814	389.12	364.629	573.445	406.493	411.571	202.458	252.773	193.042	55.5592	51.8711	87.864
1424979_at	anterior pharynx defective 1a homolog (C. elegans)	Aph1a	anterior pharynx defective 1a homolog (C. elegans)	43.6221	41.8953	58.1344	45.5409	53.6609	65.1089	56.1741	59.7639	61.7075	62.8408	55.2303	75.0069	104.562	111.833	97.7579
1424987_at		5430435G22Rik	RIKEN cDNA 5430435G22 gene	60.3425	60.0057	70.0363	45.4581	38.9453	51.4458	68.0382	68.4078	64.7419	129.019	81.4511	136.389	229.925	214.475	242.863
1424988_at	myosin regulatory light chain interacting protein	Mylip	myosin regulatory light chain interacting protein	84.4651	122.715	106.402	163.301	200.21	189.089	230.046	187.143	188.315	551.074	598.195	497.464	741.817	999.058	619.917
1424991_s_at	thymidylate synthase	Tyms : Tyms-ps	thymidylate synthase : thymidylate synthase, pseudogene	570.229	573.462	619.876	518.802	507.056	582.702	597.837	516.961	522.492	285.1	354.46	363.846	109.02	84.6305	108.102
1425006_a_at	vaccinia related kinase 1	Vrk1	vaccinia related kinase 1	255.587	293.249	278.53	299.433	280.36	277.157	256.495	295.334	283.742	168.177	148.906	148.335	80.919	70.0742	104.997
1425018_at	malignant T cell amplified sequence 1	Mcts1	malignant T cell amplified sequence 1	735.09	711.027	692.81	808.224	788.947	708.722	841.818	926.826	801.676	1006.51	1100.6	1225.48	1017.35	1143.27	1209.96
1425027_s_at	RIKEN cDNA 2010005O13 gene	Sft2d2	SFT2 domain containing 2	42.0175	41.2628	45.0776	28.0587	32.8929	28.8604	39.9794	39.7498	38.9309	36.6302	33.0729	45.6547	25.1405	21.9669	25.9702
1425028_a_at	tropomyosin 2, beta	Tpm2	tropomyosin 2, beta	1554.04	1478.71	1526.53	1423.57	1413.67	1286.32	1610.86	1430.54	1396.18	1589.73	2012.13	1545.96	1392.48	1480.94	1284.54
1425029_a_at	O-acyltransferase (membrane bound) domain containing 2	Mboat2	membrane bound O-acyltransferase domain containing 2	21.8988	31.1135	9.50916	19.6845	30.2771	29.3942	22.7561	31.25	26.1846	48.227	32.0641	49.0939	41.1821	31.1597	24.0831
1425031_at	Fukuyama type congenital muscular dystrophy homolog (human)	Fktn	fukutin	75.266	134.835	107.754	135.446	136.437	125.731	79.5972	107.012	108.941	95.6739	79.9997	102.464	74.3267	57.4121	80.1141
1425045_at	phospholipase A2, group IVB (cytosolic)	Jmjd7 : Pla2g4b	jumonji domain containing 7 : phospholipase A2, group IVB (cytosolic)	57.742	48.4623	50.2647	43.4791	49.3063	51.6404	40.8144	51.9022	54.3711	45.2783	58.3378	58.619	40.2364	39.1716	39.2131
1425050_at	RIKEN cDNA 2610034N03 gene	Isoc1	isochorismatase domain containing 1	184.455	166.933	178.523	164.822	162.636	172.878	215.295	177.11	162.85	163.424	173.763	177.229	90.8027	110.219	72.1846
1425068_a_at	testis expressed gene 264	Tex264	testis expressed gene 264	157.447	144.35	178.641	151.663	149.882	188.053	156.358	159.312	160.683	209.137	203.118	228.41	282.689	266.994	305.087
1425098_at	zinc finger protein 106	Zfp106	zinc finger protein 106	7.46027	19.2524	11.1898	26.6324	20.0546	17.9059	11.8671	16.5947	12.5001	13.0524	6.41513	10.9832	7.93163	3.48005	9.10714
1425099_a_at	aryl hydrocarbon receptor nuclear translocator-like	Arntl	aryl hydrocarbon receptor nuclear translocator-like	90.0036	87.4149	80.1035	156.72	181.854	168.135	101.292	93.2649	92.3235	118.943	157.556	150.688	108.811	119.123	93.7731
1425107_a_at	leukemia inhibitory factor receptor	Lifr	leukemia inhibitory factor receptor	17.786	25.9759	19.916	23.6539	22.8857	29.2436	24.4112	18.3057	19.7	49.3193	37.1685	45.4984	181.71	200.149	148.269
1425134_a_at	phosphatidylinositol glycan, class X	Pigx	phosphatidylinositol glycan anchor biosynthesis, class X	180.922	161.385	158.796	150.281	190.029	181.713	144.248	155.482	170.618	191.637	217.223	210.35	190.982	165.258	186.404
1425139_at	sestrin 2	Sesn2	sestrin 2	53.5216	64.85	76.941	55.6663	49.9933	59.2729	33.5067	41.6759	33.3994	34.0795	33.8941	43.4503	144.469	160.685	180.378
1425142_a_at	heterogeneous nuclear ribonucleoprotein D	Hnrnpd	heterogeneous nuclear ribonucleoprotein D	1804.16	1569.17	1680.01	1737.97	1580.09	1452	1580.22	1294.88	1356.12	1031.04	846.99	812.601	417.741	319.08	591.226
1425191_at	RIKEN cDNA 9430098E02 gene	Ocel1	occludin/ELL domain containing 1	40.6547	34.8451	35.5416	31.1042	30.8198	46.7191	43.7022	38.8305	43.2376	72.2576	66.0568	56.0497	131.346	110.747	133.163
1425193_at	RIKEN cDNA 2010106G01 gene	2010106G01Rik	RIKEN cDNA 2010106G01 gene	161.276	151.22	144.004	196.798	181.348	153.803	181.285	165.087	167.455	329.638	286.78	194.078	728.904	781.231	691.465
1425195_a_at	acetyl-Coenzyme A acetyltransferase 2	Acat2 : Acat3	acetyl-Coenzyme A acetyltransferase 2 : acetyl-Coenzyme A acetyltransferase 3	60.6999	74.0554	68.4643	64.3216	62.1008	79.5689	87.738	79.7585	90.861	232.032	209.774	249.261	77.816	69.9837	60.4078
1425196_a_at	histidine triad nucleotide binding protein 2	Hint2	histidine triad nucleotide binding protein 2	110.802	132.496	120.453	109.066	112.856	102.281	103.782	114.621	109.767	143.689	128.832	134.785	121.284	147.745	110.649
1425225_at	Fc receptor-like 3	Fcgr4	Fc receptor, IgG, low affinity IV	16.6633	20.17	11.8095	9.11792	21.763	10.4977	7.11843	10.3817	7.84029	8.20233	9.57043	4.00883	2.15787	7.59828	4.08067
1425248_a_at	TYRO3 protein tyrosine kinase 3	LOC100048488 : Tyro3	similar to Rse : TYRO3 protein tyrosine kinase 3	14.1421	12.3124	12.4785	22.7588	20.1939	21.3458	20.8456	21.9336	19.0597	22.3691	21.1074	21.2314	49.8908	40.5246	59.4983
1425262_at	CCAAT/enhancer binding protein (C/EBP), gamma	Cebpg	CCAAT/enhancer binding protein (C/EBP), gamma	121.309	111.615	105.444	149.001	155.203	128.268	103.886	124.634	139.553	109.518	77.9252	97.2378	240.026	241.507	221.699
1425270_at	kinesin family member 1B	Kif1b	kinesin family member 1B	173.207	192.935	200.138	215.871	193.178	220.18	200.624	249.417	229.67	257.305	211.551	218.982	224.163	223.877	242.133
1425272_at	epithelial membrane protein 2	Emp2	epithelial membrane protein 2	344.092	369.074	418.493	304.557	308.747	383.053	335.241	300.848	317.213	514.451	535.197	510.908	971.138	1136.73	1029.32
1425292_at	dystrobrevin alpha	Dtna	dystrobrevin alpha	23.7584	25.7495	19.4073	18.831	24.6058	26.0407	11.785	14.1075	21.0633	14.1383	15.7282	28.2483	9.06749	13.2385	8.40283
1425296_a_at	regulator of G-protein signaling 3	Rgs3	regulator of G-protein signaling 3	95.7694	98.1013	70.704	129.728	124.445	126.669	280.711	226.826	209.998	695.898	922.725	652.891	1028.72	1678.76	1007.9
1425329_a_at	diaphorase 1 (NADH)	Cyb5r3	cytochrome b5 reductase 3	285.151	298.346	317.279	276.644	215.523	327.823	347.267	337.824	338.839	506.993	580.074	398.454	721.65	738.061	625.137
1425331_at	zinc finger protein 106	Zfp106	zinc finger protein 106	118.904	130.853	112.156	136.558	117.012	131.892	121.572	130.481	129.806	116.353	89.1224	99.1381	81.3384	66.4446	59.7529
1425332_at	zinc finger protein 106	Zfp106	zinc finger protein 106	681.697	824.403	708.948	662.289	657.753	602.827	678.457	584.042	634.938	637.416	633.656	565.123	570.303	659.088	490.714
1425344_at	RIKEN cDNA 4430402O11 gene	Narf	nuclear prelamin A recognition factor	10.3799	19.2546	20.4039	20.1982	14.7348	16.0998	36.0183	49.3242	36.6888	71.2093	47.9572	54.0166	58.362	68.3651	58.674
1425349_a_at	myelin basic protein expression factor 2, repressor	Myef2	myelin basic protein expression factor 2, repressor	144.555	170.443	145.884	171.702	167.965	163.939	136.252	180.834	157.464	98.4259	87.1258	100.867	51.8413	47.7692	34.0994
1425357_a_at	gremlin 1	Grem1	gremlin 1	1769.33	1739.26	1848.84	1732.35	1644.38	1814.59	1743.89	1113.55	1040.33	271.634	236.145	269.792	123.77	87.797	88.9273
1425379_at	hepatocyte growth factor	Hgf	hepatocyte growth factor	54.6552	50.4816	58.8868	40.2099	37.5995	50.195	63.5228	61.9324	62.7222	98.969	81.5558	97.1114	74.2905	76.8983	48.5078
1425416_s_at	RIKEN cDNA 5430413I02 gene	Psrc1	proline/serine-rich coiled-coil 1	19.0482	16.8115	16.8169	15.8071	21.2763	18.7251	13.3634	15.2171	19.7037	2.18664	14.1598	19.128	7.65357	15.9614	16.2639
1425455_a_at	churchill domain containing 1	Churc1	churchill domain containing 1	209.934	187.172	189.999	213.552	199.848	170.915	194.595	213.323	200.124	238.276	239.762	182.657	192.89	166.463	157.737
1425473_at	cofactor required for Sp1 transcriptional activation, subunit 6	Med17	mediator complex subunit 17	189.146	224.203	203.59	203.853	221.625	182.882	177.362	188.61	175.175	153.387	146.328	161.831	132.951	117.229	118.079
1425480_at	CCR4-NOT transcription complex, subunit 6-like	Cnot6l	CCR4-NOT transcription complex, subunit 6-like	404.147	432.615	489.748	308.61	350.365	331.603	341.589	298.1	311.428	278.099	301.389	311.101	328.091	394.072	328.665
1425481_at	CCR4-NOT transcription complex, subunit 6-like	Cnot6l	CCR4-NOT transcription complex, subunit 6-like	126.937	110.035	158.739	120.965	128.08	110.848	111.608	143.837	139.1	144.858	80.7015	112.76	144.532	111.084	157.98
1425491_at	bone morphogenetic protein receptor, type 1A	Bmpr1a	bone morphogenetic protein receptor, type 1A	93.9381	94.9284	103.184	109.006	106.999	118.492	110.092	120.977	117.833	103.617	85.5539	94.873	83.7658	73.9767	69.3415
1425498_at	PRP4 pre-mRNA processing factor 4 homolog B (yeast)	Prpf4b	PRP4 pre-mRNA processing factor 4 homolog B (yeast)	344.091	304.473	288.941	376.696	400.497	306.988	240.42	312.341	294.853	241.568	201.352	180.562	108.705	100.009	113.622
1425503_at	glucosaminyl (N-acetyl) transferase 2, I-branching enzyme	Gcnt2	glucosaminyl (N-acetyl) transferase 2, I-branching enzyme	181.753	136.994	154.623	227.219	240.321	190.576	133.06	196.386	175.934	322.391	252.956	287.507	577.735	422.483	538.492
1425515_at	phosphatidylinositol 3-kinase, regulatory subunit, polypeptide 1 (p85 alpha)	Pik3r1	phosphatidylinositol 3-kinase, regulatory subunit, polypeptide 1 (p85 alpha)	41.7675	47.8121	39.2535	49.2625	53.4658	45.5377	45.7508	56.5058	56.9343	89.8335	55.6121	77.3393	119.48	102.924	85.9438
1425523_at	RIKEN cDNA 2600011C06 gene	Rbm25	RNA binding motif protein 25	708.527	730.954	692.757	839.674	738.928	826.616	637.947	752.354	772.582	503.984	401.046	519.235	311.378	228.615	328.152
1425525_a_at	purinergic receptor P2X, ligand-gated ion channel 4	P2rx4	purinergic receptor P2X, ligand-gated ion channel 4	58.2031	81.6081	85.0525	96.2193	84.3997	101.075	65.4998	82.8343	83.1902	109.599	107.093	123.862	295.372	276.333	290.303
1425526_a_at	paired related homeobox 1	Prrx1	paired related homeobox 1	241.341	270.369	284.835	202.259	176.644	214.472	276.308	290.4	281.49	708.703	747.658	752.788	1070.17	1464.37	1144.78
1425527_at	paired related homeobox 1	Prrx1	paired related homeobox 1	19.0095	18.0941	20.1199	20.4674	18.1222	20.6735	26.4928	35.6251	24.3966	51.1924	52.4929	59.9871	90.9966	72.886	121.445
1425528_at	paired related homeobox 1	Prrx1	paired related homeobox 1	434.969	440.825	393.266	390.743	352.984	350.594	464.385	478.924	484.649	1421.49	1636.4	1277.81	2027.56	2931.46	1893.51
1425532_a_at	bridging integrator 1	Bin1	bridging integrator 1	510.455	532.459	526.22	494.504	432.839	565.121	415.126	382.488	444.883	390.082	358.385	416.261	405.357	323.86	422.395
1425536_at	syntaxin 3	Stx3	syntaxin 3	98.4516	112.983	112.56	144.335	147.263	144.939	109.214	127.654	127.254	58.0598	47.0368	67.2311	27.781	32.7942	26.2429
1425544_at	Pleckstrin homology domain containing, family A member 5	Plekha5	pleckstrin homology domain containing, family A member 5	102.839	150.555	123.526	109.327	80.4898	113.433	126.839	123.33	122.854	184.379	162.749	160.86	274.458	307.736	309.622
1425551_at	huntingtin interacting protein 1 related	Hip1r	huntingtin interacting protein 1 related	33.7798	27.3456	28.5663	47.335	45.754	62.3649	56.6417	50.3956	51.4161	45.5089	41.0273	41.481	15.6339	27.9264	21.8448
1425553_s_at	huntingtin interacting protein 1 related	Hip1r	huntingtin interacting protein 1 related	349.323	333.927	340.898	480.636	472.472	508.173	608.941	573.689	573.869	372.012	433.792	501.722	126.097	85.8538	171.016
1425554_a_at	CDC16 cell division cycle 16 homolog (S. cerevisiae)	Cdc16	CDC16 cell division cycle 16 homolog (S. cerevisiae)	691.029	621.383	683.201	557.637	534.617	543.005	721.951	610.115	613.822	816.497	1026.71	853.751	1132.36	1485.98	1119.45
1425560_a_at	S100 calcium binding protein A16	S100a16	S100 calcium binding protein A16	764.934	480.512	706.53	597.603	598.487	702.718	610.218	575.738	582.738	938.453	1078.91	987.131	751.672	819.838	681.152
1425572_a_at	development and differentiation enhancing	Asap1	ArfGAP with SH# domain, ankyrin repeat and PH domain1	185.262	195.777	214.393	188.113	215.446	216.904	171.088	201.978	208.323	230.279	256.73	236.187	305.663	292.467	421.144
1425573_a_at	development and differentiation enhancing	Asap1	ArfGAP with SH# domain, ankyrin repeat and PH domain1	170.068	170.029	228.777	158.947	126.391	187.654	213.131	244.176	220.496	253.085	200.058	231.879	339.771	360.128	399.747
1425576_at	S-adenosylhomocysteine hydrolase-like 1	Ahcyl1	S-adenosylhomocysteine hydrolase-like 1	93.544	114.861	105.004	92.8766	77.628	109.741	106.881	120.694	106.65	114.855	82.41	127.156	123.437	99.6136	82.983
1425581_s_at	UDP-N-acetyl-alpha-D-galactosamine: polypeptide N-acetylgalactosaminyltransferase 7	Galnt7	UDP-N-acetyl-alpha-D-galactosamine: polypeptide N-acetylgalactosaminyltransferase 7	88.5413	94.8492	104.995	97.4408	74.8906	97.952	69.4244	91.9583	83.2663	35.3581	28.7859	50.4067	37.0656	21.8831	32.9448
1425598_a_at		LOC676654 : Lyn	similar to Yamaguchi sarcoma viral (v-yes-1) oncogene homolog : Yamaguchi sarcoma viral (v-yes-1) oncogene homolog	23.3502	19.9837	24.6087	26.4938	26.6981	34.5679	19.9377	24.0266	14.9181	22.1525	12.437	23.5884	31.9725	29.7155	38.1366
1425607_at	holocarboxylase synthetase (biotin- [propriony-Coenzyme A-carboxylase (ATP-hydrolysing)] ligase)	Hlcs	holocarboxylase synthetase (biotin- [propriony-Coenzyme A-carboxylase (ATP-hydrolysing)] ligase)	6.12151	10.4302	10.3528	11.3804	8.50024	17.3278	8.76403	8.5884	5.66188	10.2006	10.6995	19.5742	28.5416	24.6636	24.4825
1425608_at	dual specificity phosphatase 3 (vaccinia virus phosphatase VH1-related)	Dusp3	dual specificity phosphatase 3 (vaccinia virus phosphatase VH1-related)	136.744	192.205	142.28	122.188	124.665	154.507	131.313	145.139	157.79	52.4791	52.7569	65.5928	13.506	25.2129	21.6356
1425610_s_at	UDP-N-acetyl-alpha-D-galactosamine:polypeptide N-acetylgalactosaminyltransferase 2	Galnt2	UDP-N-acetyl-alpha-D-galactosamine:polypeptide N-acetylgalactosaminyltransferase 2	72.3581	101.731	84.9616	85.167	69.4547	94.6644	125.599	113.791	111.013	200.689	200.708	199.734	318.357	327.673	322.1
1425611_a_at	cut-like 1 (Drosophila)	Cux1	cut-like homeobox 1	75.0343	92.8027	100.401	130.373	116.14	166.489	162.933	137.317	128.574	239.545	203.662	197.118	219.964	274.559	285.922
1425615_a_at	phosphoenolpyruvate carboxykinase 2 (mitochondrial)	Pck2	phosphoenolpyruvate carboxykinase 2 (mitochondrial)	209.167	241.908	254.461	173.134	174.84	186.764	201.68	226.88	196.045	205.021	249.741	211.032	1307.53	1549.24	1399.74
1425616_a_at	RIKEN cDNA 2410005K17 gene	Ccdc23	coiled-coil domain containing 23	352.561	329.709	370.101	349.83	387.544	379.788	360.823	408.786	438.722	533.361	626.973	670.759	497.071	405.792	454.349
1425617_at	DEAH (Asp-Glu-Ala-His) box polypeptide 9	Dhx9	DEAH (Asp-Glu-Ala-His) box polypeptide 9	456.668	444.693	487.446	459.39	452.562	507.45	412.025	513.871	461.569	271.349	262.908	334.723	183.568	132.899	169.024
1425622_at	EGF-like repeats and discoidin I-like domains 3	Edil3	EGF-like repeats and discoidin I-like domains 3	19.9664	14.8353	10.0019	9.25127	9.51179	20.6648	13.6325	11.6655	8.50113	27.4404	15.3639	22.6763	128.814	78.7565	110.207
1425649_at	solute carrier family 39 (zinc transporter), member 14	Slc39a14	solute carrier family 39 (zinc transporter), member 14	33.2657	41.6397	30.8613	41.4928	43.8288	57.0459	30.2184	43.5211	44.7643	77.0748	72.3736	92.3412	112.447	113.299	119.478
1425654_a_at	DNA segment, Chr 15, ERATO Doi 366, expressed	Lima1	LIM domain and actin binding 1	191.602	173.379	210.231	180.389	136.842	215.335	277.307	202.707	198.73	266.025	314.903	254.298	312.221	374.886	322.36
1425663_at	interleukin 1 receptor antagonist	Il1rn	interleukin 1 receptor antagonist	5.64771	9.58411	1.30093	8.94896	4.77057	12.3042	9.46283	4.01889	8.1633	15.123	13.3934	19.8111	73.0542	50.3716	79.32
1425668_a_at	ST3 beta-galactoside alpha-2,3-sialyltransferase 4	St3gal4	ST3 beta-galactoside alpha-2,3-sialyltransferase 4	51.2792	49.1217	42.1055	65.3042	63.0844	68.689	29.2096	52.0408	36.4153	26.4567	24.0398	41.083	59.0417	48.87	39.4633
1425678_a_at	SNF related kinase	Snrk	SNF related kinase	45.8913	42.2741	43.8397	41.3735	37.7626	39.8379	40.5194	36.4259	35.2807	42.1869	38.7686	41.4591	57.5225	62.7612	66.6688
1425701_a_at	regulator of G-protein signaling 3	Rgs3	regulator of G-protein signaling 3	32.3474	33.2662	28.7001	65.9305	63.0677	69.3142	100.572	115.743	105.553	309.49	308.097	336.561	545.677	623.992	383.057
1425706_a_at	damage specific DNA binding protein 2	Ddb2	damage specific DNA binding protein 2	7.6673	8.48172	6.07509	7.2723	12.7219	10.267	8.55577	6.61322	10.4084	15.0659	7.79019	11.7546	25.0129	22.0818	23.9465
1425718_a_at	influenza virus NS1A binding protein	Ivns1abp	influenza virus NS1A binding protein	2750.15	1672.39	1737.73	1242.41	1404.75	1310.95	1476.04	1581.34	1702.36	775.999	866.807	614.994	878.762	732.91	585.288
1425719_a_at	N-myc (and STAT) interactor	Nmi	N-myc (and STAT) interactor	12.6753	18.7844	11.8511	18.1357	17.7975	14.5758	12.1839	18.8312	22.1201	21.8985	11.654	18.5916	5.79694	7.94187	9.49555
1425726_x_at	protein phosphatase 2, regulatory subunit B (B56), gamma isoform	Ppp2r5c	protein phosphatase 2, regulatory subunit B (B56), gamma isoform	22.0367	26.1171	10.9034	18.6808	17.4921	27.0821	26.081	22.9787	15.4196	23.5028	15.9503	31.6207	60.3352	40.5776	62.4647
1425731_at	ankyrin repeat domain 24	Ankrd24	ankyrin repeat domain 24	58.2748	56.8858	59.4743	80.8839	77.1784	82.0191	57.3804	57.2483	55.3677	48.3885	49.191	62.0723	78.5966	59.8922	79.6148
1425733_a_at	epidermal growth factor receptor pathway substrate 8	Eps8 : LOC632638	epidermal growth factor receptor pathway substrate 8 : similar to Epidermal growth factor receptor kinase substrate 8	304.989	297.662	327.733	204.635	207.625	174.596	106.71	147.373	137.389	33.3024	27.7282	33.4481	74.2174	71.6223	70.2664
1425747_at	dedicator of cytokinesis 5	Dock5	dedicator of cytokinesis 5	39.1973	56.6239	48.3275	66.4695	68.1753	73.2525	56.4762	50.6938	50.7292	64.8933	56.7923	91.3753	149.119	119.136	153.28
1425753_a_at	uracil-DNA glycosylase	Ung	uracil DNA glycosylase	99.9779	95.4413	98.9116	162.741	138.392	122.469	88.4236	134.348	100.516	40.2496	30.2544	33.0988	5.25349	12.2007	11.5025
1425767_a_at	sine oculis-related homeobox 4 homolog (Drosophila)	Six4	sine oculis-related homeobox 4 homolog (Drosophila)	191.97	184.893	175.115	238.925	174.706	230.089	214.395	245.186	234.764	128.993	139.018	228.432	101.273	73.3412	95.4412
1425779_a_at	T-box 1	Tbx1	T-box 1	29.573	25.2907	25.9803	33.97	56.3218	45.0595	28.0025	38.6562	45.6681	58.6038	68.6554	71.1378	127.933	106.698	151.026
1425780_a_at	RIKEN cDNA 0610041E09 gene	Tmem167	transmembrane protein 167	818.413	925.618	915.343	1036.73	1000.24	816.475	1041.3	956.259	844.223	1068.99	1294.63	1039.31	1262.65	1352.99	1219.57
1425784_a_at	olfactomedin 1	Olfm1	olfactomedin 1	610.841	556.308	560.704	331.691	271.406	344.28	367.252	288.966	294.007	244.011	269.838	306.645	126.842	141.077	139.333
1425789_s_at	annexin A8	Anxa8	annexin A8	123.144	181.109	162.001	146.28	117.574	163.272	115.518	138.952	137.356	187.406	180.594	207.058	402.908	419.425	339.325
1425803_a_at	methyl-CpG binding domain protein 2	Mbd2	methyl-CpG binding domain protein 2	73.6856	94.0939	74.7163	87.796	82.4866	104.349	65.1168	100.683	94.6143	106.882	102.326	110.06	211.301	147.989	143.967
1425814_a_at	calcitonin receptor-like	Calcrl	calcitonin receptor-like	39.0787	45.7825	35.6523	51.1592	49.1848	28.7345	33.0347	50.6421	50.2012	50.2243	26.0836	25.6112	19.5066	18.8894	20.6467
1425815_a_at	hyaluronan mediated motility receptor (RHAMM)	Hmmr	hyaluronan mediated motility receptor (RHAMM)	755.519	782.476	762.176	632.261	664.233	637.246	808.455	815.861	825.453	550.232	574.896	586.489	207.773	195.044	197.037
1425820_x_at	G patch domain containing 4	Gpatch4	G patch domain containing 4	164.148	185.455	159.378	209.424	211.149	241.293	147.692	160.9	158.855	51.5264	45.5932	58.1637	44.5755	30.8443	39.7305
1425826_a_at	sorbin and SH3 domain containing 1	Sorbs1	sorbin and SH3 domain containing 1	66.45	69.2438	69.6168	30.2715	27.3908	37.363	37.0616	39.3211	31.3761	33.8408	29.8039	38.209	42.9111	47.0686	44.0159
1425837_a_at	CCR4 carbon catabolite repression 4-like (S. cerevisiae)	Ccrn4l : LOC100047134	CCR4 carbon catabolite repression 4-like (S. cerevisiae) : similar to carbon catabolite repression 4 protein homolog	379.075	396.873	381.392	512.161	598.665	573.917	322.655	437.489	403.226	164.875	111.573	193.339	76.4858	55.572	80.7513
1425859_a_at	proteasome (prosome, macropain) 26S subunit, non-ATPase, 4	Psmd4	proteasome (prosome, macropain) 26S subunit, non-ATPase, 4	669.496	660.026	552.076	753.281	770.786	722.111	638.681	769.798	735.289	798.873	657.713	629.794	473.025	376.724	389.611
1425906_a_at	sema domain, immunoglobulin domain (Ig), short basic domain, secreted, (semaphorin) 3E	Sema3e	sema domain, immunoglobulin domain (Ig), short basic domain, secreted, (semaphorin) 3E	36.0814	47.0956	42.3158	35.8286	38.5249	33.6666	32.4102	44.6188	36.4899	25.5637	25.5105	11.8146	13.2273	11.9917	10.6241
1425921_a_at	RIKEN cDNA 1810055G02 gene	1810055G02Rik	RIKEN cDNA 1810055G02 gene	440.045	512.695	529.354	420.855	425.722	440.15	472.642	373.295	401.503	426.203	479.102	479.439	559.976	693.32	670.224
1425933_a_at	5'-nucleotidase, cytosolic II	Nt5c2	5'-nucleotidase, cytosolic II	122.215	170.631	127.397	150.936	150.909	175.558	107.322	129.427	133.512	112.869	97.5575	137.703	64.9311	58.6778	50.9321
1425937_a_at	cardiac lineage protein 1	Hexim1	hexamethylene bis-acetamide inducible 1	283.503	335.644	317.057	316.798	305.466	283.999	387.901	367.698	361.604	480.054	469.718	396.825	267.185	291.637	243.818
1425974_a_at	tripartite motif protein 25	Trim25	tripartite motif-containing 25	101.727	137.818	117.138	166.655	165.763	147.561	148.505	163.479	162.434	164.835	140.254	140.016	120.537	99.5864	111.394
1425981_a_at	retinoblastoma-like 2	Rbl2	retinoblastoma-like 2	76.2339	72.1526	77.1461	73.4675	78.5144	85.353	83.8258	103.96	99.0686	146.267	116.103	159.32	181.565	154.863	253.551
1425985_s_at	mannan-binding lectin serine protease 1	Masp1	mannan-binding lectin serine peptidase 1	112.298	133.796	113.968	134.025	137.477	160.032	143.175	173.104	181.25	285.013	242.063	372.716	463.724	353.84	482.192
1425993_a_at	heat shock protein 105	Hsph1	heat shock 105kDa/110kDa protein 1	1266.42	1395.97	1315.16	1087.47	1120.32	1034.99	1387.35	1153.98	1099.65	527.54	601.977	662.265	158.916	133.014	157.33
1426002_a_at	cell division cycle 7 (S. cerevisiae)	Cdc7	cell division cycle 7 (S. cerevisiae)	97.6349	94.3347	122.367	129.659	136.904	109.814	92.6911	108.069	112.715	43.7298	26.8874	53.2332	10.3473	12.1627	12.709
1426010_a_at	erythrocyte protein band 4.1-like 3	Epb4.1l3	erythrocyte protein band 4.1-like 3	981.088	990.774	979.87	780.822	620.034	876.67	1331.88	952.057	944.742	1451.91	2411.04	1842.23	1577.12	2592.85	1755.33
1426030_a_at	acylpeptide hydrolase	Apeh	acylpeptide hydrolase	139.09	156.872	173.997	138.304	133.99	156.432	163.464	177.188	153.938	238.137	265.048	304.995	239.28	256.022	243.598
1426037_a_at		Rgs16	regulator of G-protein signaling 16	57.99	72.044	62.462	113.17	117.219	106.164	42.5314	64.7859	50.0724	7.14336	12.1768	6.21522	19.0188	3.14387	9.17783
1426051_a_at	centromere autoantigen B	Cenpb	centromere protein B	97.105	86.5965	82.3769	121.933	109.911	122.208	100.572	112.318	118.058	95.6357	84.038	104.196	106.487	111.715	108.498
1426063_a_at	GTP binding protein (gene overexpressed in skeletal muscle)	Gem	GTP binding protein (gene overexpressed in skeletal muscle)	21.057	16.1882	5.46571	33.4246	41.9192	24.0176	16.7074	28.9845	28.2841	17.0323	21.5021	12.3581	15.6972	11.6326	15.0444
1426065_a_at	tribbles homolog 3 (Drosophila)	Trib3	tribbles homolog 3 (Drosophila)	37.9751	31.9248	44.9718	58.6857	52.7667	46.7597	26.979	28.2255	25.0651	20.5335	27.8877	41.8485	233.485	200.241	225.264
1426078_a_at	G protein-coupled receptor 108	Gpr108	G protein-coupled receptor 108	65.1865	65.4515	67.7305	53.1482	57.415	71.8682	72.1609	90.392	76.6617	90.2073	111.725	119.856	174.679	206.707	184.853
1426081_a_at	deiodinase, iodothyronine, type II	Dio2	deiodinase, iodothyronine, type II	14.4082	21.9138	11.2446	15.6635	12.2449	16.6419	4.61098	17.9556	13.7675	16.3095	21.2501	21.8145	53.4752	41.1174	46.6131
1426086_a_at	fragile X mental retardation syndrome 1 homolog	Fmr1	fragile X mental retardation syndrome 1 homolog	30.3628	62.2724	35.1819	36.0803	31.5116	44.3453	32.229	35.1167	33.8691	16.1501	5.81581	21.8344	23.1004	12.406	15.7307
1426089_a_at	cDNA sequence BC003331	BC003331	cDNA sequence BC003331	193.643	179.907	203.658	187.041	173.773	202.725	182.225	186.267	187.04	198.643	195.875	261.22	321.461	306.547	311.129
1426113_x_at	T-cell receptor alpha chain	A130082M07Rik : Tcra	RIKEN cDNA A130082M07 gene : T-cell receptor alpha chain	68.17	74.1472	60.1777	57.7712	69.7977	84.7493	119.727	115.048	99.5948	241.609	263.038	311.866	281.156	300.187	253.689
1426123_a_at	Ribosome binding protein 1	Rrbp1	ribosome binding protein 1	331.474	361.785	303.433	453.45	443.135	319.485	363.299	416.384	407.984	540.05	572.303	466.271	897.168	1038.54	968.109
1426164_a_at	upstream transcription factor 1	Usf1	upstream transcription factor 1	46.936	49.2576	38.0922	73.2379	60.6274	70.2131	68.6519	76.2858	67.0513	64.9834	64.0201	79.2664	62.9714	41.7373	45.4037
1426165_a_at	caspase 3, apoptosis related cysteine protease	Casp3	caspase 3	257.483	233.045	293.022	213.025	198.308	231.039	216.167	233.07	214.044	202.254	182.92	192.704	103.042	93.504	76.8031
1426168_a_at	T-cell receptor alpha chain	A130082M07Rik : Tcra	RIKEN cDNA A130082M07 gene : T-cell receptor alpha chain	28.1468	26.9697	19.0664	31.0065	22.861	38.4419	27.951	62.3072	60.4924	127.165	97.9567	162.95	186.88	89.0845	144.054
1426175_a_at	mast cell protease 7	Tpsab1	tryptase alpha/beta 1	21.1441	22.8366	19.6359	39.4992	38.6996	57.7007	46.9556	53.5611	56.5243	47.4493	42.5564	56.9191	27.7898	37.8267	37.3237
1426187_a_at	HS1 binding protein	Hax1	HCLS1 associated X-1	857.188	769.158	853.926	798.405	791.491	827.217	969.319	838.479	819.007	771.494	864.29	754.29	1006.94	954.15	875.335
1426216_at	component of oligomeric golgi complex 6	Cog6	component of oligomeric golgi complex 6	161.102	193.614	179.061	162.928	149.383	159.523	267.229	180.485	185.963	344.931	457.249	384.886	544.927	788.758	505.76
1426217_at	RIKEN cDNA 2810441K11 gene	Tmem216	transmembrane protein 216	45.001	51.6222	40.1269	64.8738	59.265	71.135	53.228	63.2856	54.1257	46.2902	45.9205	46.5058	50.167	47.7485	43.012
1426218_at	glucocorticoid induced transcript 1	Glcci1	glucocorticoid induced transcript 1	36.5245	39.4598	23.5011	46.8865	44.5872	45.7611	39.5841	46.3664	50.6969	68.855	45.4903	49.3851	62.5328	58.8332	46.863
1426223_at	RIKEN cDNA 2810439F02 gene	Ttc39c	tetratricopeptide repeat domain 39C	68.3103	79.6186	74.9481	100.367	83.5267	83.8356	112.917	104.692	114.206	131.576	123.698	135.011	191.871	168.036	181.343
1426238_at	bone morphogenetic protein 1	Bmp1	bone morphogenetic protein 1	181.956	162.171	187.44	185.156	166.88	181.216	211.976	173.405	191.84	238.645	271.148	340.577	353.642	418.973	465.433
1426244_at	microtubule-associated protein, RP/EB family, member 2	Mapre2	microtubule-associated protein, RP/EB family, member 2	17.4315	20.9647	26.6091	31.6955	33.3308	32.5208	25.3083	45.0013	52.9049	97.6687	88.6204	131.968	116.576	70.1963	152.796
1426245_s_at	microtubule-associated protein, RP/EB family, member 2	Mapre2	microtubule-associated protein, RP/EB family, member 2	154.056	141.341	137.069	162.474	151.955	147.578	202.214	227.517	199.229	644.536	742.134	658.751	597.766	685.126	721.45
1426260_a_at	UDP glycosyltransferase 1 family, polypeptide A10	Ugt1a1 : Ugt1a10 : Ugt1a2 : Ugt1a5 : Ugt1a6a : Ugt1a6b : Ugt1a7c : Ugt1a9	UDP glucuronosyltransferase 1 family, polypeptide A1 : UDP glycosyltransferase 1 family, polypeptide A10 : UDP glucuronosyltransferase 1 family, polypeptide A2 : UDP glucuronosyltransferase 1 family, polypeptide A5 : UDP glucuronosyltransferase 1 family, polypeptide A6A : UDP glucuronosyltransferase 1 family, polypeptide A6B : UDP glucuronosyltransferase 1 family, polypeptide A7C : UDP glucuronos…	26.455	33.4194	21.9778	22.0586	20.1182	21.6217	28.7079	19.8844	20.5225	137.224	124.632	154.582	532.586	590.223	525.962
1426263_at	immunoglobulin superfamily, member 4C	Cadm4	cell adhesion molecule 4	139.109	155.729	151.446	194.119	181.714	205.304	162.962	163.875	177.508	127.317	111.758	121.645	56.2136	46.2656	103.266
1426269_at	synaptobrevin like 1	Vamp7	vesicle-associated membrane protein 7	359.411	268.18	315.192	350.726	349.762	321.152	374.895	384.686	404.97	593.235	525.163	462.649	671.396	576.54	644.618
1426277_at	RIKEN cDNA C730025P13 gene	Tmem203	transmembrane protein 203	25.1072	30.2235	27.2794	27.4962	26.0072	38.8147	36.2482	18.5071	25.7297	45.309	41.4793	58.3656	103.013	100.753	83.8559
1426285_at	laminin, alpha 2	Lama2	laminin, alpha 2	68.2654	75.776	75.3351	64.5391	60.6618	76.8875	57.4068	52.6624	52.415	82.32	89.3564	91.0484	151.841	154.101	113.041
1426288_at	low density lipoprotein receptor-related protein 4	Lrp4	low density lipoprotein receptor-related protein 4	29.442	28.1422	20.0171	31.441	35.4035	33.2024	23.7236	35.7966	32.3435	96.0676	77.4076	116.211	127.357	89.0828	105.323
1426300_at	activated leukocyte cell adhesion molecule	Alcam	activated leukocyte cell adhesion molecule	854.293	864.946	825.999	810.286	744.922	888.596	733.131	923.622	831.768	390.506	286.048	398.971	194.872	148.929	189.675
1426315_a_at	RIKEN cDNA 6330416G13 gene	6330416G13Rik	RIKEN cDNA 6330416G13 gene	49.6658	56.0019	65.3916	159.655	135.882	217.409	170.56	180.654	186.561	242.437	208.266	267.44	279.681	292.205	297.253
1426316_at	RIKEN cDNA 6330416G13 gene	6330416G13Rik	RIKEN cDNA 6330416G13 gene	32.044	30.4617	24.6959	46.8286	60.1188	60.9915	81.5591	54.6095	59.417	87.7114	93.3729	90.3473	75.3161	90.4199	68.522
1426319_at	platelet-derived growth factor, D polypeptide	Pdgfd	platelet-derived growth factor, D polypeptide	10.5347	8.12074	8.01771	11.6052	15.5315	14.3957	6.07206	9.34384	7.65086	12.0561	7.73091	13.5401	5.7677	6.24258	8.55543
1426323_x_at	Cd27 binding protein (Hindu God of destruction)	Siva1	SIVA1, apoptosis-inducing factor	509.701	522.822	447.411	565.748	542.016	528.281	383.914	488.562	556.153	423.152	265.459	472.661	212.832	175.908	204.58
1426329_s_at	brain and acute leukemia, cytoplasmic	Baalc	brain and acute leukemia, cytoplasmic	58.859	53.796	64.8442	80.4109	69.9582	83.8912	82.4484	76.5621	79.5677	100.574	96.8023	110.877	157.839	152.789	124.633
1426337_a_at	TEA domain family member 4	Tead4	TEA domain family member 4	18.5171	17.0781	17.1756	36.9963	28.8686	35.672	22.1016	26.8339	17.7015	13.9347	14.4845	26.1897	6.4151	2.85754	12.0829
1426345_at	RIKEN cDNA D030028O16 gene	Prepl	prolyl endopeptidase-like	183.495	187.41	165.76	159.959	173.665	164.971	200.452	191.147	182.225	205.778	220.525	250.808	197.69	182.784	196.708
1426348_at	procollagen, type IV, alpha 1	Col4a1	collagen, type IV, alpha 1	120.071	161.046	135.022	92.5098	136.014	172.338	103.465	78.5044	80.3199	57.4935	42.9919	74.9581	41.7331	35.2927	50.0798
1426349_s_at	thymopoietin	Tmpo	thymopoietin	436.297	608.97	469.885	395.389	428.099	435.16	363.525	400.697	412.391	215.581	173.337	225.815	69.4216	46.8166	68.4808
1426357_at	TAO kinase 1	Taok1	TAO kinase 1	178.492	187.871	174.144	197.176	182.075	181.902	193.015	184.037	199.068	222.882	177.034	238.473	253.832	208.847	223.726
1426358_at	TAO kinase 1	Taok1	TAO kinase 1	424.487	416.798	383.542	504.547	446.56	410.474	405.019	501.466	506.281	571.88	409.939	521.646	590.41	523.231	635.932
1426363_x_at	H2A histone family, member Y3	H2afy2	H2A histone family, member Y2	46.7792	35.8874	56.663	42.8528	60.043	52.3567	49.9512	62.8206	49.7411	33.4124	36.9777	38.2118	42.2236	27.411	34.965
1426366_at	eukaryotic translation initiation factor 2C, 2	Eif2c2	eukaryotic translation initiation factor 2C, 2	483.804	522.456	524.351	458.922	420.782	523.456	446.698	439.847	447.452	354.413	336.683	383.304	277.619	266.159	327.305
1426372_a_at	blocked early in transport 1 homolog (S. cerevisiae)-like	Bet1l	blocked early in transport 1 homolog (S. cerevisiae)-like	83.0821	84.7817	101.449	111.056	121.546	118.069	102.398	105.158	136.475	160.849	140.737	151.489	253.454	223.125	209.383
1426374_at	RIKEN cDNA 2410166I05 gene	Fam54b	family with sequence similarity 54, member B	375.56	390.643	392.081	345.576	369.252	319.684	342.58	340.389	361.423	377.766	456.539	342.62	330.232	368.097	287
1426376_at	deleted in polyposis 1	Reep5	receptor accessory protein 5	354.55	349.596	349.642	344.075	360.26	312.871	372.264	390.353	350.425	424.818	437.198	424.603	434.176	431.38	448.076
1426382_at	protein phosphatase 1B, magnesium dependent, beta isoform	Ppm1b	protein phosphatase 1B, magnesium dependent, beta isoform	274.752	299.602	272.722	250.744	253.502	190.258	235.041	275.328	238.659	310.972	288.858	281.032	285.758	338.663	350.018
1426389_at	calcium/calmodulin-dependent protein kinase ID	Camk1d	calcium/calmodulin-dependent protein kinase ID	18.8393	29.1537	17.9602	18.7331	19.6208	26.0669	27.9198	26.3514	27.138	55.4164	50.9417	62.304	68.0869	59.5655	98.6844
1426393_a_at	stromal cell derived factor 4	Sdf4	stromal cell derived factor 4	488.468	579.173	502.872	522.827	503.181	625.745	526.36	550.609	518.001	574.447	603.231	675.716	849.783	903.296	806.882
1426404_a_at	ring finger protein 11	Rnf11	ring finger protein 11	568.736	509.495	501.168	574.611	570.608	524.755	530.72	541.647	543.151	640.123	646.482	717.783	758.19	681.872	657.686
1426406_at	RIKEN cDNA 2410195B05 gene	Setd8	SET domain containing (lysine methyltransferase) 8	1053.11	910.596	972.605	1007.73	977.908	890.4	879.298	968.981	1022.4	631.917	589.478	612.238	423.392	355.442	454.191
1426416_a_at	RIKEN cDNA 2310034L04 gene	Yipf4	Yip1 domain family, member 4	542.677	513.972	517.23	498.067	502.169	429.29	663.805	536.503	530.63	886.366	954.538	813.98	1120.23	1081.51	940.621
1426423_at	serine hydroxymethyl transferase 2 (mitochondrial)	Shmt2	serine hydroxymethyltransferase 2 (mitochondrial)	147.861	136.033	130.852	179.311	198.723	236.392	170.969	182.824	189.206	59.0565	57.764	63.2828	112.518	83.9197	141.433
1426424_at	SGT1, suppressor of G2 allele of SKP1 (S. cerevisiae)	Sugt1	SGT1, suppressor of G2 allele of SKP1 (S. cerevisiae)	121.81	137.679	136.702	138.56	139.011	158.439	120.014	141.865	135.759	150.68	141.274	155.263	91.0906	102.542	106.943
1426440_at	dehydrogenase/reductase (SDR family) member 7	Dhrs7	dehydrogenase/reductase (SDR family) member 7	106.642	130.996	93.5699	104.134	87.8379	128.13	110.949	86.3677	98.2847	185.884	220.869	270.753	629.655	623.775	543.128
1426445_at	meningioma expressed antigen 6 (coiled-coil proline-rich)	Ctage5	CTAGE family, member 5	106.063	113.558	95.6136	143.844	151.088	127.369	95.8276	113.212	130.064	82.3443	84.8529	89.5695	137.926	124.252	141.821
1426446_at	RIKEN cDNA 6430548M08 gene	6430548M08Rik	RIKEN cDNA 6430548M08 gene	25.641	13.3436	27.1206	12.9523	20.5822	19.9657	15.4736	18.7094	16.7874	11.6802	9.1585	13.7059	14.8778	9.45637	9.47951
1426447_at	nucleoporin 35	Nup35	nucleoporin 35	569.755	535.185	579.329	572.471	594.278	590.348	679.075	577.165	552.154	344.271	300.447	317.199	246.418	269.633	209.043
1426454_at	Rho, GDP dissociation inhibitor (GDI) beta	Arhgdib	Rho, GDP dissociation inhibitor (GDI) beta	83.681	111.701	112.011	86.339	73.6704	111.013	75.4413	68.9333	57.5321	53.2027	39.7272	57.5342	35.0439	47.9084	73.0744
1426459_s_at	expressed sequence AW549877	AW549877	expressed sequence AW549877	190.495	181.173	190.573	151.476	154.426	134.809	178.398	161.758	147.031	241.097	244.66	197.084	416.453	450.426	346.312
1426460_a_at		Ugp2	UDP-glucose pyrophosphorylase 2	90.3188	95.2261	98.4091	122.456	124.582	133.592	222.906	217.247	257.631	880.265	935.488	828.756	531.428	471.834	473.571
1426461_at	UDP-glucose pyrophosphorylase 2	Ugp2	UDP-glucose pyrophosphorylase 2	159.448	129.614	121.131	241.927	186.188	166.979	394.983	337.939	313.06	1267.37	1594.25	1129.45	790.723	915.636	922.094
1426465_at	discs, large homolog-associated protein 4 (Drosophila)	Dlgap4	discs, large homolog-associated protein 4 (Drosophila)	309.095	413.629	338.827	313.762	298.306	387.537	320.42	308.983	309.734	326.932	350.687	342.924	327.411	391.019	461.226
1426476_at	RAS p21 protein activator 1	Rasa1	RAS p21 protein activator 1	1351.58	1044.14	1192.02	1582.23	1525.22	1169.04	960.4	934.276	996.624	602.672	562.363	471.787	501.641	467.195	504.621
1426477_at	RAS p21 protein activator 1	Rasa1	RAS p21 protein activator 1	956.496	895.23	999.95	1110.9	1094.57	972.481	727.759	757.595	654.944	429.966	380.468	415.114	361.15	379.022	370.316
1426485_at	UBX domain containing 2	Ubxn4	UBX domain protein 4	1581.89	1810.08	1677.2	1451.48	1350.29	1589.84	1904.23	1719.82	1815.14	1528.44	1753.75	1767.26	1457.6	1525.16	1372.97
1426495_at	RIKEN cDNA 2410042D21 gene	2410042D21Rik	RIKEN cDNA 2410042D21 gene	193.12	181.899	204.417	171.984	200.354	157.707	130.023	165.519	186.708	101.027	84.8254	74.4886	65.6303	56.9152	58.2194
1426519_at	procollagen-proline, 2-oxoglutarate 4-dioxygenase (proline 4-hydroxylase), alpha 1 polypeptide	P4ha1	procollagen-proline, 2-oxoglutarate 4-dioxygenase (proline 4-hydroxylase), alpha 1 polypeptide	134.231	136.92	102.343	103.017	78.1636	120.913	171.028	196.48	188.67	334.038	283.792	353.566	698.377	586.043	681.192
1426534_a_at	ADP-ribosylation factor GTPase activating protein 3	Arfgap3 : LOC100045474	ADP-ribosylation factor GTPase activating protein 3 : similar to ADP-ribosylation factor GTPase activating protein 3	240.339	259.116	235.875	291.938	255.04	244.673	297.566	328.578	335.049	725.536	659.972	579.054	804.36	800.989	885.378
1426535_at	RIKEN cDNA 9630046K23 gene	Ktelc1	KTEL (Lys-Tyr-Glu-Leu) containing 1	243.319	268.314	256.249	262.764	243.996	253.67	226.483	267.59	243.422	276.104	241.384	251.247	360.744	377.784	321.508
1426545_at	trinucleotide repeat containing 6b	Tnrc6b	trinucleotide repeat containing 6b	107.98	148.42	149.241	115.617	105.193	128.012	157.106	132.653	124.398	145.391	130.113	153.466	159.497	143.262	181.327
1426546_at	testis-specific kinase 2	Tesk2	testis-specific kinase 2	99.6617	96.7019	118.055	85.8218	82.7363	77.6119	88.2132	112.937	100.65	58.5943	44.4476	47.4219	32.619	23.8516	24.9998
1426554_a_at	phosphoglycerate mutase 1	Pgam1	phosphoglycerate mutase 1	2580.59	2923.56	2749.81	1945.82	1896.69	2091.74	2673.19	2268.95	2163.76	2347.96	3363.19	2837.14	2274.22	2860.95	2313.49
1426555_at	serine carboxypeptidase 1	Scpep1	serine carboxypeptidase 1	193.624	205.962	236.705	161.701	145.019	198.647	245.207	194.744	208.647	291.464	334.764	340.063	459.592	626.029	1113.06
1426556_at	suppressor of hairy wing homolog 4 (Drosophila)	Zfp280d	zinc finger protein 280D	112.083	124.928	124.556	163.959	146.497	149.263	126.743	136.447	142.228	101.538	86.1991	97.8645	94.4664	86.3549	99.9175
1426560_a_at		Npnt	nephronectin	359.973	327.81	442.842	336.555	307.719	390.347	506.402	511.647	472.861	1004.36	983.917	790.134	1216.23	1640.56	1432.81
1426561_a_at		Npnt	nephronectin	126.718	132.067	206.875	162.107	145.131	150.852	182.478	189.911	199.803	403.729	338.658	283.323	480.43	521.745	793.955
1426562_a_at	olfactomedin 1	Olfm1	olfactomedin 1	62.9516	49.6746	41.5451	53.2722	37.883	53.2685	31.439	40.8683	33.0683	33.0962	23.1029	24.4059	30.802	31.2435	35.5937
1426572_at	malic enzyme 2, NAD(+)-dependent, mitochondrial	Me2	malic enzyme 2, NAD(+)-dependent, mitochondrial	257.082	228.387	282.542	303.253	313.604	319.989	349.303	364.273	337.703	374.107	367.57	383.73	403.566	470.96	391.738
1426580_at	polo-like kinase 4 (Drosophila)	Plk4	polo-like kinase 4 (Drosophila)	393.406	354.577	354.142	506.945	430.243	415.127	388.478	549.631	482.445	249.712	175.78	235.499	105.218	95.7988	123.176
1426587_a_at	signal transducer and activator of transcription 3	Stat3	signal transducer and activator of transcription 3	120.36	158.405	124.864	145.102	154.09	165.184	189.227	177.12	171.446	374.698	377.402	450.581	437.683	399.441	612.905
1426597_s_at	expressed sequence C79267	Iffo2	intermediate filament family orphan 2	396.948	335.887	325.621	353.975	355.878	363.392	309.09	293.304	281.176	305.278	265.778	314.955	351.43	344.682	371.535
1426600_at	solute carrier family 2 (facilitated glucose transporter), member 1	Slc2a1	solute carrier family 2 (facilitated glucose transporter), member 1	554.746	624.703	603.385	308.022	312.032	345.697	185.411	187.081	184.596	239.829	212.701	262.275	183.316	170.601	220.509
1426609_at	RIKEN cDNA 2810028N01 gene	Dis3	DIS3 mitotic control homolog (S. cerevisiae)	721.111	699.96	728.615	633.989	700.569	548.826	615.699	593.048	552.788	264.568	289.168	250.789	111.328	124.528	97.2066
1426612_at	timeless interacting protein	Tipin	timeless interacting protein	725.339	580.058	576.241	640.826	657.115	556.661	568.297	673.61	609.128	411.299	338.14	400.262	203.025	183.035	195.877
1426615_s_at	N-myc downstream regulated gene 4	Ndrg4	N-myc downstream regulated gene 4	1583.95	1418.41	1741.49	1134.87	1141.01	1138.89	1771.63	1134.72	1199.46	2042.56	3190.48	2133.83	3039.23	6442.2	3272.11
1426621_a_at	protein phosphatase 2 (formerly 2A), regulatory subunit B (PR 52), beta isoform	Ppp2r2b	protein phosphatase 2 (formerly 2A), regulatory subunit B (PR 52), beta isoform	11.3941	5.60667	13.4461	6.97139	4.92848	1.37777	5.4092	6.6816	5.86666	10.8045	12.6639	21.4138	7.70766	9.87329	4.21485
1426630_at	exosome component 2	Exosc2	exosome component 2	354.077	472.189	433.816	380.656	395.307	471.844	358.168	354.231	375.356	140.161	167.782	140.133	84.2793	80.4391	94.156
1426640_s_at	tribbles homolog 2 (Drosophila)	Trib2	tribbles homolog 2 (Drosophila)	28.4051	19.1764	25.0677	42.0547	50.3847	57.8241	57.3763	59.5221	69.3833	111.89	86.7584	121.677	86.7967	124.544	77.5719
1426643_at	elongation protein 3 homolog (S. cerevisiae)	Elp3	elongation protein 3 homolog (S. cerevisiae)	208.592	201.361	195.847	216.071	213.307	214.514	203.929	191.888	197.565	181.216	192.63	200.314	309.531	341.137	326.674
1426649_at	transmembrane protein with EGF-like and two follistatin-like domains 1	Tmeff1	transmembrane protein with EGF-like and two follistatin-like domains 1	168.069	152.641	159.734	305.304	318.574	291.162	292.509	326.934	307.236	483.598	544.872	466.679	649.172	634.75	522.837
1426652_at	minichromosome maintenance deficient 3 (S. cerevisiae)	LOC100045677 : Mcm3	similar to DNA replication licensing factor MCM3 (DNA polymerase alpha holoenzyme-associated protein P1) (P1-MCM3) : minichromosome maintenance deficient 3 (S. cerevisiae)	363.201	408.835	394.756	280.034	283.096	298.45	382.684	287.546	271.568	120.053	149.666	138.954	27.422	37.4456	32.5492
1426657_s_at	3-phosphoglycerate dehydrogenase	Gm7901 : Gm8096 : Gm8341 : Gm9252 : Phgdh	3-phosphoglycerate dehydrogenase pseudogene : 3-phosphoglycerate dehydrogenase pseudogene : 3-phosphoglycerate dehydrogenase pseudogene : 3-phosphoglycerate dehydrogenase pseudogene : 3-phosphoglycerate dehydrogenase	586.016	631.581	629.965	647.661	619.866	607.871	526.63	562.212	505.795	225.781	210.732	186.457	302.887	267.187	367.775
1426658_x_at	3-phosphoglycerate dehydrogenase	Phgdh	3-phosphoglycerate dehydrogenase	971.571	905.654	1091.09	741.12	787.066	852.19	782.947	643.858	653.868	301.263	418.489	293.953	514.907	574.741	467.382
1426672_at	expressed sequence AI604832	Ano10	anoctamin 10	60.9075	64.971	52.0669	68.4316	60.5992	56.8464	61.1895	63.1769	58.2365	107.074	103.688	98.2834	233.68	218.787	259.154
1426691_at	tight junction protein 4 (peripheral)	Tjap1	tight junction associated protein 1	168.208	179.406	190.469	218.166	206.578	250.979	195.01	228.601	236.571	265.326	323.279	231.226	287.317	361.59	343.715
1426696_at	low density lipoprotein receptor-related protein associated protein 1	Lrpap1	low density lipoprotein receptor-related protein associated protein 1	106.074	123.298	123.668	131.054	117.556	139.583	111.782	130.455	133.541	192.086	172.508	235.276	359.403	386.947	332.379
1426698_a_at	heterogeneous nuclear ribonucleoprotein M	Hnrnpm	heterogeneous nuclear ribonucleoprotein M	981.905	918.458	1007	964.445	961.212	860.05	981.805	854.969	890.539	789.892	806.545	692.892	360.558	379.414	332.847
1426708_at	anthrax toxin receptor 2	Antxr2	anthrax toxin receptor 2	680.872	664.43	548.506	538.083	567.556	493.326	272.894	328.178	319.177	140.373	126.199	135.021	205.796	170.717	174.123
1426716_at	tudor domain containing 7	Tdrd7	tudor domain containing 7	144.123	145.407	113.823	163.23	139.354	128.278	167.832	179.841	169.57	295.545	299.292	350.965	303.811	262.348	226.606
1426718_at	RIKEN cDNA 2610528A15 gene	Skiv2l2	superkiller viralicidic activity 2-like 2 (S. cerevisiae)	411.044	383.603	463.417	463.87	506.265	428.01	432.023	423.849	403.607	268.365	224.187	246.009	162.014	142.22	177.206
1426726_at	protein phosphatase 1, regulatory subunit 10	Gm8801 : LOC677319 : Ppp1r10	protein phosphatase 1, regulatory subunit 10 pseudogene : similar to protein phosphatase 1, regulatory subunit 10 : protein phosphatase 1, regulatory subunit 10	190.97	213.93	222.249	227.874	254.698	218.481	210.604	184.538	181.694	125.718	158.299	157.378	83.773	123.426	107.175
1426728_x_at	phosphatidylserine synthase 2	Ptdss2	phosphatidylserine synthase 2	86.8888	109.964	113.298	88.1101	93.5956	91.8075	95.7913	113.693	102.343	150.947	120.333	141.267	166.696	169.155	155.823
1426731_at	desmin	Des	desmin	1079.48	1166.91	1272.36	837.563	742.976	875.629	857.144	724.285	693.954	757.172	1169.06	875.251	494.681	699.993	799.22
1426743_at	Dip3 beta	Appl2	adaptor protein, phosphotyrosine interaction, PH domain and leucine zipper containing 2	48.847	54.5208	52.7882	58.7646	52.9408	61.1007	67.8568	63.8564	64.7711	151.17	135.491	144.476	427.255	507.287	492.225
1426744_at	sterol regulatory element binding factor 2	Srebf2	sterol regulatory element binding factor 2	213.04	247.876	214.422	203.202	194.03	224.566	225.179	225.834	223.074	328.485	346.139	352.854	263.618	246.792	293.327
1426745_at	DNA segment, Chr 11, Brigham & Women's Genetics 0434 expressed	Rnasek	ribonuclease, RNase K	221.618	199.987	179.274	255.241	232.1	261.454	265.569	264.511	253.145	352.76	327.516	366.199	422.13	519.441	576.595
1426752_at	PHD finger protein 17	Phf17	PHD finger protein 17	399.941	412.511	367.706	366.394	392.431	348.165	322.739	436.08	424.341	245.988	195.917	248.358	111.569	92.4514	107.233
1426753_at	PHD finger protein 17	Phf17	PHD finger protein 17	101.027	102.02	102.118	98.5257	82.5934	122.924	83.5206	120.012	114.473	61.8641	33.4543	63.4661	26.9638	26.6958	35.4617
1426754_x_at	cytoskeleton-associated protein 4	Ckap4	cytoskeleton-associated protein 4	578.237	590.095	610.791	571.465	595.694	677.343	722.756	600.405	618.826	714.169	1043.47	930.12	1049.53	1518.97	1566.94
1426755_at	cytoskeleton-associated protein 4	Ckap4	cytoskeleton-associated protein 4	1391.61	1603.88	1545.61	1132.59	1151.2	1285.74	1983.83	1262.86	1302.83	1649.83	2568.76	1816.41	1827.67	3897.93	2225.55
1426757_at	adenosine monophosphate deaminase 2 (isoform L)	Ampd2	adenosine monophosphate deaminase 2	110.316	134.482	144.974	105.321	98.5572	125.884	151.023	110.101	123.542	88.1507	116.121	112.146	116.512	123.113	138.274
1426761_at	amine oxidase (flavin containing) domain 2	Kdm1a	lysine (K)-specific demethylase 1A	326.215	403.68	340.378	337.847	346.683	376.105	330.451	363.173	384.476	328.189	304.016	357.984	255.728	245.185	226.454
1426762_s_at	amine oxidase (flavin containing) domain 2	Kdm1a	lysine (K)-specific demethylase 1A	947.56	1015.49	931.195	951.213	979.221	896.754	1024.95	910.471	957.413	848.861	850.462	948.403	686.275	624.232	682.345
1426785_s_at	monoglyceride lipase	Mgll	monoglyceride lipase	23.9124	30.3373	24.714	23.8034	24.0132	38.6251	17.5806	17.0211	20.0051	20.1102	28.2027	31.2623	76.6768	77.5023	69.1863
1426797_at	RIKEN cDNA 2700094F01 gene	Tmem209	transmembrane protein 209	99.2004	90.2689	96.991	136.889	111.746	134.433	99.939	105.098	111.15	69.557	65.1244	85.3296	51.5446	42.2085	58.4023
1426798_a_at	protein phosphatase 1, regulatory (inhibitor) subunit 15b	Ppp1r15b	protein phosphatase 1, regulatory (inhibitor) subunit 15b	493.121	593.383	495.075	534.636	525.697	658.33	432.229	479.582	471.008	409.216	352.6	424.137	671.089	553.366	512.948
1426801_at	septin 8	2012-09-08	septin 8	181.699	197.544	164.602	136.453	157.004	152.237	158.03	141.485	141.25	239.663	274.079	240.608	615.572	682.183	657.534
1426802_at	septin 8	2012-09-08	septin 8	40.6587	48.9549	39.9777	38.4004	38.9697	48.0028	41.9141	40.6851	38.3978	77.231	57.3817	72.7808	152.821	164.635	145.268
1426803_at	RIKEN cDNA 1700009P03 gene	Rbm26	RNA binding motif protein 26	61.3934	66.5711	70.7742	76.727	66.0704	45.6497	67.017	50.7759	56.6685	57.4592	54.0336	49.4122	30.1347	37.0557	34.7792
1426804_at	SWI/SNF related, matrix associated, actin dependent regulator of chromatin, subfamily a, member 4	Smarca4	SWI/SNF related, matrix associated, actin dependent regulator of chromatin, subfamily a, member 4	707.645	795.429	747.772	821.189	777.726	870.25	821.926	824.604	815.953	695.109	628.277	610.303	454.893	463.211	502.696
1426810_at	jumonji domain containing 1A	Kdm3a	lysine (K)-specific demethylase 3A	126.096	163.667	133.552	131.253	138.939	122.046	148.529	175.142	162.694	203.731	185.898	189.058	136.938	119.664	124.514
1426817_at	antigen identified by monoclonal antibody Ki 67	Mki67	antigen identified by monoclonal antibody Ki 67	1234.18	1264.96	1474.58	847.448	804.107	868.258	1236.02	1024.54	1063.27	679.322	808.718	869.832	286.962	310.489	259.948
1426821_at	component of oligomeric golgi complex 8	Cog8	component of oligomeric golgi complex 8	67.3233	61.324	76.2012	57.5615	59.1682	61.1438	76.8524	68.7082	66.7503	83.7828	85.2999	93.7215	97.3871	117.218	113.348
1426825_at	formin-like 3	Fmnl3	formin-like 3	124.044	150.409	140.447	164.307	132.302	144.598	122.553	151.938	141.068	171.804	178.68	163.948	210.167	204.126	207.332
1426829_at	retinoid X receptor interacting protein 110	Uimc1	ubiquitin interaction motif containing 1	235.619	232.553	260.158	282.792	290.801	216.814	285.455	236.232	261.577	242.677	227.205	169.006	216.621	225.142	209.477
1426831_at	S-adenosylhomocysteine hydrolase-like 1	Ahcyl1	S-adenosylhomocysteine hydrolase-like 1	710.325	596.955	672.385	651.403	595.849	517.514	607.817	601.049	603.884	634.967	643.273	543.387	684.062	718.609	633.264
1426846_at	RIKEN cDNA G630055P03 gene	Cenpt	centromere protein T	118.277	171.904	137.804	139.169	116.707	163.422	161.92	167.504	164.277	126.077	141.93	172.486	75.1212	87.1336	83.3396
1426863_at	RNA binding motif protein, X chromosome	Rbmx	RNA binding motif protein, X chromosome	45.1979	50.118	33.5009	59.9765	56.1364	60.8435	34.7324	33.2044	54.1608	25.9451	18.0351	23.2119	13.7479	10.7326	21.5647
1426864_a_at		Ncam1	neural cell adhesion molecule 1	453.78	532.181	522.786	398.114	389.009	455.117	618.82	523.653	517.252	612.593	736.562	715.01	542.801	743.394	637.291
1426865_a_at		Ncam1	neural cell adhesion molecule 1	495.232	475.951	506.726	493.74	475.039	474.219	600.635	558.374	579.297	679.898	658.457	637.584	629.724	677.756	804.023
1426866_at	dermatan 4 sulfotransferase 1	Chst14	carbohydrate (N-acetylgalactosamine 4-0) sulfotransferase 14	120.668	154.493	127.688	135.644	134.917	138.389	128.435	122.426	136.359	152.653	159.869	162.995	264.102	285.879	428.056
1426869_at	biregional cell adhesion molecule-related/down-regulated by oncogenes (Cdon) binding protein	Boc	biregional cell adhesion molecule-related/down-regulated by oncogenes (Cdon) binding protein	5.5344	14.043	15.7346	16.0445	21.6148	17.8674	12.758	20.1242	19.4162	40.6505	34.3902	51.8217	83.7521	80.9959	122.971
1426873_s_at	junction plakoglobin	Jup	junction plakoglobin	70.401	56.1413	72.5458	72.1482	71.8774	92.1501	80.613	73.5351	70.0746	50.3476	78.7135	93.8512	37.8182	35.021	43.8573
1426880_at	CDNA sequence BC026657	Etl4	enhancer trap locus 4	58.289	36.4591	53.0198	38.8841	45.645	38.7792	55.222	54.572	54.6026	198.967	210.118	180.661	151.485	166.255	152.345
1426885_a_at	CDK2 (cyclin-dependent kinase 2)-associated protein 1	Cdk2ap1 : LOC100047490	CDK2 (cyclin-dependent kinase 2)-associated protein 1 : similar to putative oral cancer suppressor	1724.53	1743.74	1769.76	1570.52	1516.56	1678.96	1811.64	1639.55	1717.47	1357.75	1408.67	1480.32	971.88	887.189	1094.45
1426886_at	ceroid-lipofuscinosis, neuronal 5	Cln5	ceroid-lipofuscinosis, neuronal 5	218.224	209.123	218.828	280.721	295.801	246.789	261.452	281.56	291.542	383.591	374.839	273.707	450.129	454.722	447.578
1426899_at	RIKEN cDNA 4930451A13 gene	Tbc1d23	TBC1 domain family, member 23	49.3955	62.078	53.2624	55.6793	49.5927	58.563	59.6366	77.6545	72.6238	108.406	107.026	174.365	169.497	144.921	156.973
1426902_at	coenzyme Q6 homolog (yeast)	Coq6	coenzyme Q6 homolog (yeast)	84.0362	74.5598	84.9871	98.9593	92.2579	93.6946	89.7129	97.1835	102.421	86.2673	80.8498	90.6791	60.8507	50.605	64.4161
1426904_s_at	DnaJ (Hsp40) homolog, subfamily C, member 10	Dnajc10 : LOC100047007	DnaJ (Hsp40) homolog, subfamily C, member 10 : similar to DnaJ (Hsp40) homolog, subfamily C, member 10	580.459	664.112	672.039	632.661	625.728	580.171	682.852	594.404	589.971	699.081	701.991	713.131	815.73	963.069	775.569
1426908_at	UDP-N-acetyl-alpha-D-galactosamine: polypeptide N-acetylgalactosaminyltransferase 7	Galnt7	UDP-N-acetyl-alpha-D-galactosamine: polypeptide N-acetylgalactosaminyltransferase 7	184.91	157.065	207.115	226.044	194.255	181.329	145.827	151.483	144.905	100.941	69.7327	65.5209	70.419	67.6343	71.0291
1426933_at	oxidative-stress responsive 1	Oxsr1	oxidative-stress responsive 1	204.938	187.186	181.695	176.416	174.591	175.828	130.161	174.087	170.643	115.941	108.639	120.848	105.494	83.1671	95.6181
1426937_at	RIKEN cDNA 6330406I15 gene	6330406I15Rik	RIKEN cDNA 6330406I15 gene	13.287	6.33681	8.17001	3.797	6.39711	5.29765	3.5964	8.46703	6.44098	5.66477	5.18935	10.5487	3.58186	4.3759	6.54597
1426940_at	SID1 transmembrane family, member 2	Sidt2	SID1 transmembrane family, member 2	169.983	163.029	165.504	165.696	146.418	179.19	174.556	153.944	165.814	247.058	262.962	252.391	293.376	352.569	405.462
1426943_at	RIKEN cDNA 1110015K06 gene	Ints1	integrator complex subunit 1	106.808	97.9661	91.6942	104.839	117.018	148.232	120.308	114.899	126.956	102.993	101.527	123.158	64.7457	63.9031	82.9056
1426945_at	RAN binding protein 5	Ipo5	importin 5	434.735	435.694	430.692	430.09	484.514	522.465	404.072	446.57	421.796	260.167	286.338	307.991	261.653	220.594	256.53
1426946_at	RAN binding protein 5	Ipo5	importin 5	1511.66	1406.03	1493.08	1155.73	1188.89	1029.48	1192.43	1106.69	931.466	669.592	609.518	588.471	400.085	388.527	406.862
1426951_at	cysteine-rich motor neuron 1	Crim1	cysteine rich transmembrane BMP regulator 1 (chordin like)	39.3828	37.8475	40.3504	47.0084	31.4777	52.6546	37.8174	55.5109	45.345	47.182	30.9308	57.9946	61.275	39.3775	50.0833
1426955_at	procollagen, type XVIII, alpha 1	Col18a1	collagen, type XVIII, alpha 1	418.016	492.373	475.078	489.566	511.381	534.598	632.943	497.489	446.023	346.054	462.583	421.865	156.475	192.326	214.897
1426956_a_at	transformation related protein 53 binding protein 1	Trp53bp1	transformation related protein 53 binding protein 1	385.001	479.741	393.855	564.075	509.609	487.821	489.355	615.785	611.829	662.797	507.511	708.566	410.943	320.546	436.269
1426968_a_at	retinol dehydrogenase 10 (all-trans)	Rdh10	retinol dehydrogenase 10 (all-trans)	244.725	293.277	306.08	234.473	227.069	270.365	264.144	268.829	267.828	262.812	374.115	309.521	129.783	176.767	106.562
1426972_at	SEC24 related gene family, member D (S. cerevisiae)	Sec24d	Sec24 related gene family, member D (S. cerevisiae)	697.213	666.989	666.229	569.561	538.147	478.552	856.865	655.751	634.739	1031.55	1391.92	1086.7	1264.16	1785.1	1188.67
1426973_at	G protein-coupled receptor 153	Gpr153	G protein-coupled receptor 153	20.2508	30.5652	20.0821	18.7647	29.6762	29.8873	49.7513	43.7412	49.1018	155.328	155.625	166.377	215.774	231.138	287.973
1426974_at	RIKEN cDNA 4632413K17 gene	Os9	amplified in osteosarcoma	102.949	93.0862	112.917	101.233	117.906	129.071	110.455	102.808	100.579	177.931	176.685	173.586	398.967	446.042	585.568
1426975_at	RIKEN cDNA 4632413K17 gene	Os9	amplified in osteosarcoma	68.2731	90.6863	85.1138	91.6641	67.3526	108.534	91.2166	110.871	94.5607	176.548	111.325	144.68	400.048	369.46	389.805
1426977_at	ubiquitin specific protease 47	Usp47	ubiquitin specific peptidase 47	372.212	394.533	381.979	415.51	411.108	438.601	393.938	419.638	420.236	367.942	326.504	412.454	337.134	312.532	276.935
1426979_at	expressed sequence AW228700	Mlxip	MLX interacting protein	55.2707	59.6653	70.98	57.6793	63.8243	78.047	53.9985	47.791	54.3894	101.182	88.5882	93.2215	158.685	147.101	164.433
1426982_at	RIKEN cDNA E030034P13 gene	Flywch1	FLYWCH-type zinc finger 1	114.577	133.918	133.698	123.964	134.567	162.301	163.252	153.446	148.694	155.661	203.924	198.4	161.785	216.307	221.82
1426992_at	xenotropic and polytropic retrovirus receptor 1	Xpr1	xenotropic and polytropic retrovirus receptor 1	174.105	154.819	163.376	159.048	148.099	149.659	203.217	178.768	167.72	352.603	485.784	363.671	334.579	449.427	445.997
1426994_at	pleckstrin homology domain containing, family E (with leucine rich repeats) member 1	Phlpp1	PH domain and leucine rich repeat protein phosphatase 1	110.073	102.787	121.407	95.8599	105.553	89.2149	84.0146	85.7765	83.2745	47.7214	55.3826	43.7406	47.7643	35.1559	46.0242
1427005_at	polo-like kinase 2 (Drosophila)	Plk2	polo-like kinase 2 (Drosophila)	859.989	946.262	881.901	609.779	578.279	657.861	445.877	494.443	474.761	223.09	224.378	242.491	149.617	136.132	109.503
1427006_at	Rap guanine nucleotide exchange factor (GEF) 1	Rapgef1	Rap guanine nucleotide exchange factor (GEF) 1	172.142	262.693	190.991	202.726	215.358	228.001	199.364	203.998	186.536	167.936	163.062	143.838	132.842	154.789	183.59
1427009_at	laminin, alpha 5	Lama5	laminin, alpha 5	82.3581	126.804	103.362	100.3	88.3408	122.185	89.0923	74.0789	91.1073	76.3971	68.0512	93.1217	46.1229	54.9802	58.991
1427010_s_at	laminin, alpha 5	Lama5	laminin, alpha 5	79.5052	94.2537	81.7467	52.2547	56.8872	89.7504	60.7663	50.8836	54.7211	50.5419	63.4782	67.6479	34.7566	35.5545	43.6759
1427017_at	special AT-rich sequence binding protein 2	Satb2	special AT-rich sequence binding protein 2	58.205	72.6299	63.9547	93.5113	105.107	108.335	85.0676	101.182	90.883	118.76	105.466	161.84	106.112	115.482	115.321
1427027_a_at	general transcription factor III A	Gtf3a	general transcription factor III A	413.024	485.323	415.827	404.577	390.164	406.626	413.379	432.424	425.331	407.474	402.116	436.351	310.054	275.56	295.165
1427029_at	serine protease HTRA3	Htra3	HtrA serine peptidase 3	8.71093	0.635998	0.605208	6.35831	5.24922	5.33417	14.737	11.0657	13.094	39.7746	42.0626	55.0825	14.9108	14.5213	12.8561
1427035_at	solute carrier family 39 (zinc transporter), member 14	Slc39a14	solute carrier family 39 (zinc transporter), member 14	275.426	257.953	274.671	330.713	339.924	346.974	318.64	256.832	256.707	577.634	618.883	608.035	709.49	863.044	881.447
1427040_at	MyoD family inhibitor domain containing	Mdfic	MyoD family inhibitor domain containing	684.49	607.678	598.344	772.229	754.48	736.333	838.325	796.105	758.905	872.798	864.434	950.874	1138.71	1243.54	1175.49
1427050_at	RIKEN cDNA 5730420B22 gene	Txndc16	thioredoxin domain containing 16	18.7271	26.8673	14.7022	20.1487	23.0253	22.4458	8.4581	23.7209	26.417	68.2015	49.6919	69.9368	308.098	289.016	276.176
1427061_at	retinoblastoma binding protein 8	Rbbp8	retinoblastoma binding protein 8	493.685	652.203	616.357	508.392	529.229	451.756	581.604	514.449	478.97	398.988	439.46	418.204	267.266	293.352	248.221
1427064_a_at	scribbled homolog (Drosophila)	Scrib	scribbled homolog (Drosophila)	96.4559	109.606	102.755	103.11	106.837	123.973	86.617	100.98	111.287	71.1844	58.289	76.3448	56.7094	38.6995	86.4145
1427069_at		Fbxo28	F-box protein 28	75.3375	76.419	67.6531	103.023	110.709	107.776	84.3385	104.496	107.827	134.534	124.051	118.613	271.871	240.499	252.196
1427085_at	RIKEN cDNA 2810432D09 gene	2810432D09Rik	RIKEN cDNA 2810432D09 gene	193.666	247.587	223.588	228.711	273.567	308.859	268.144	262.872	269.735	203.895	203.029	225.889	144.683	138.444	113.234
1427090_at	zinc finger, BED domain containing 4	Zbed4	zinc finger, BED domain containing 4	129.024	147.767	121.506	205.6	212.285	203.789	130.203	163.418	160.424	108.472	88.7779	120.426	52.5673	41.6782	49.3524
1427097_at	WW domain containing E3 ubiquitin protein ligase 1	Wwp1	WW domain containing E3 ubiquitin protein ligase 1	145.394	167.425	203.128	155.64	135.762	118.714	174.114	167.963	161.488	168.074	165.791	158.491	181.018	259.096	181.719
1427103_at	expressed sequence AI840980	Plekho2	pleckstrin homology domain containing, family O member 2	13.4852	24.2257	11.8438	12.7733	21.0401	19.8041	13.1415	16.6747	12.3933	19.8494	19.6635	28.5908	30.2612	36.8965	77.3723
1427113_s_at	RIKEN cDNA 2700049H19 gene	Ttl	tubulin tyrosine ligase	175.638	188.682	191.297	199.184	200.377	203.004	185.883	199.842	210.005	185.982	191.499	210.806	201.627	182.036	163.715
1427115_at	myosin, heavy polypeptide 3, skeletal muscle, embryonic	Myh3	myosin, heavy polypeptide 3, skeletal muscle, embryonic	21.648	5.00505	14.9507	9.92788	10.4286	15.5551	0.731004	12.632	9.02754	17.1494	16.1588	16.765	34.0381	12.4496	28.7406
1427146_at	expressed sequence AI790298	Carns1	carnosine synthase 1	17.5014	41.164	33.2356	17.014	20.2221	19.745	15.2035	22.2753	22.3609	28.8441	33.8564	48.2346	72.6975	80.6705	78.9199
1427152_at	RIKEN cDNA 4732486I23 gene	Qser1	glutamine and serine rich 1	119.829	128.388	158.724	145.11	144.054	143.03	146.786	142.174	131.75	113.491	113.185	100.357	96.321	92.6966	87.2736
1427161_at	centromere autoantigen F	Cenpf	centromere protein F	474.79	466.472	469.177	407.278	393.509	384.986	504.343	456.198	453.676	273.935	265.22	277.736	109.607	109.204	125.472
1427185_at	RIKEN cDNA A430081F14 gene	Mef2a	myocyte enhancer factor 2A	349.441	394.931	368.951	412.036	440.633	387.732	299.154	380.928	348.037	317.447	332.873	449.389	454.091	460.954	422.647
1427186_a_at	myocyte enhancer factor 2A	Mef2a	myocyte enhancer factor 2A	165.932	130.129	133.236	287.827	298.205	232.15	146.328	262.498	261.455	256.373	135.85	139.876	297.78	196.827	278.958
1427195_at	Mus musculus, clone IMAGE:3983419, mRNA			80.5864	110.435	97.5691	98.3415	85.5064	72.0199	124.528	126.354	127.866	305.895	332.818	306.757	225.933	208.8	195.701
1427199_at	RIKEN cDNA 2510002A14 gene	Fryl	furry homolog-like (Drosophila)	89.5839	103.077	115.98	109.664	113.378	131.549	110.682	114.542	114.424	191.8	175.632	219.92	165.314	147.109	160.801
1427201_at	musculoskeletal, embryonic nuclear protein 1	Mustn1	musculoskeletal, embryonic nuclear protein 1	96.752	121.907	97.8438	113.324	85.0597	145.747	116.468	118.195	86.5269	74.3815	88.2468	109.276	112.054	93.5635	140.646
1427202_at	RIKEN cDNA 4833442J19 gene	4833442J19Rik	RIKEN cDNA 4833442J19 gene	21.4452	18.8483	20.1797	13.097	11.7474	12.9616	27.4043	27.4476	21.8276	45.3265	31.8062	37.0297	48.6929	41.5534	47.3719
1427225_at	epsin 2	Epn2	epsin 2	112.906	105.996	118.21	102.993	94.9523	103.383	128.646	113.487	114.108	93.6062	85.0959	106.233	99.1566	130.073	94.5219
1427228_at	RIKEN cDNA 2410003B16 gene	Palld	palladin, cytoskeletal associated protein	589.346	586.668	670.051	488.061	487.198	629.241	982.245	694.063	671.638	1151.47	1660.45	1471.03	1290.21	2045.87	1668.85
1427229_at	3-hydroxy-3-methylglutaryl-Coenzyme A reductase	Hmgcr	3-hydroxy-3-methylglutaryl-Coenzyme A reductase	176.495	148.506	167.422	196.269	197.076	175.373	204.651	275.966	287.425	719.304	589.422	497.307	501.349	436.88	514.728
1427232_at	serologically defined colon cancer antigen 33	Tshz1	teashirt zinc finger family member 1	145.899	160.316	191.374	124.274	125.476	142.243	114.868	120.693	116.664	81.3792	67.0136	98.6817	92.2278	88.0448	97.7665
1427233_at	serologically defined colon cancer antigen 33	Tshz1	teashirt zinc finger family member 1	306.462	363.044	258.505	311.688	299.943	272.253	229.399	283.612	275.947	199.739	123.939	181.764	214.766	141.53	194.774
1427243_at	expressed sequence AA536743	Rell1	RELT-like 1	444.328	436.525	461.178	324.993	327	324.031	431.129	335.68	359.572	411.615	441.538	460.07	661.995	895.247	724.231
1427245_at	ADP-ribosylation factor GTPase activating protein 1	Arfgap1	ADP-ribosylation factor GTPase activating protein 1	177.943	172.429	151.256	183.711	189.243	232.381	167.228	211.904	196.055	349.593	292.056	477.336	436.996	426.56	495.444
1427256_at	chondroitin sulfate proteoglycan 2	Vcan	versican	660.151	672.812	737.793	769.482	740.143	676.961	866.4	835.562	852.517	1284.39	1339.92	1152.22	1665.61	2311.95	1651.02
1427257_at	chondroitin sulfate proteoglycan 2	Vcan	versican	233.198	316.743	338.888	206.038	173.502	225.483	331.419	219.043	217.22	360.705	498.411	462.856	558.031	856.631	513.467
1427261_at	cDNA sequence BC037006	Wwc1	WW, C2 and coiled-coil domain containing 1	56.239	65.7947	60.7746	48.7287	52.8617	52.3126	41.4391	55.4116	49.8117	40.2784	44.8826	51.6576	36.7364	40.0158	42.0977
1427262_at		Xist	inactive X specific transcripts	457.607	566.268	591.604	467.731	367.029	366.926	459.421	421.936	638.177	384.533	342.721	343.495	399.462	434.245	447.5
1427275_at	SMC4 structural maintenance of chromosomes 4-like 1 (yeast)	Smc4	structural maintenance of chromosomes 4	2741.36	2145.77	2047.49	1944.56	1915.29	1295.72	2050.15	2012.51	2152.89	1276.69	1115.57	815.623	960.328	812.35	908.689
1427276_at	SMC4 structural maintenance of chromosomes 4-like 1 (yeast)	Smc4	structural maintenance of chromosomes 4	1393.29	1534.71	1500.07	1057.31	952.283	997.534	1192.43	1192.94	1168.13	746.5	601.952	734.831	510.23	463.766	536.923
1427277_at	sine oculis-related homeobox 1 homolog (Drosophila)	Six1	sine oculis-related homeobox 1 homolog (Drosophila)	111.726	153.613	139.113	192.466	159.65	187.496	122.289	208.395	203.575	211.343	162.712	185.32	242.831	146.721	191.139
1427282_a_at	frataxin	Fxn	frataxin	128.988	145.894	170.129	173.64	181.144	193.749	157.691	194.616	181.181	123.385	111.619	142.4	51.74	40.6696	51.3067
1427294_a_at	RIKEN cDNA 1810073N04 gene	Slc38a10	solute carrier family 38, member 10	339.205	501.697	424.289	260.35	239.705	281.578	433.913	309.042	290.769	531.41	695.259	586.436	951.414	1623.61	1312.9
1427295_at	RIKEN cDNA 1810073N04 gene	Slc38a10	solute carrier family 38, member 10	158.834	176.562	145.385	182.258	163.407	165.897	160.825	207.665	206.434	317.904	327.156	320.678	569.427	605.403	734.745
1427297_at	mitochondrial ribosomal protein L9	Mrpl9	mitochondrial ribosomal protein L9	336.574	286.74	342.871	326.84	329.215	319.194	321.694	332.27	294.047	236.58	201.343	197.773	192.83	187.975	148.916
1427299_at	ribosomal protein S6 kinase polypeptide 3	Rps6ka3	ribosomal protein S6 kinase polypeptide 3	141.693	165.192	143.924	149.076	144.15	163.428	149.154	162.339	167.456	129.247	132.909	145.906	98.4601	106.009	94.2298
1427310_at	fetal Alzheimer antigen	Bptf	bromodomain PHD finger transcription factor	501.837	539.522	546.643	459.278	440.903	507.265	478.799	441.519	476.238	422.843	406.155	445.237	352.715	324.857	359.248
1427334_s_at	RIKEN cDNA 2810474O19 gene	2810474O19Rik	RIKEN cDNA 2810474O19 gene	244.274	251.756	239.273	220.188	198.776	212.178	307.395	292.542	276.82	351.004	302.975	331.592	329.18	336.355	328.879
1427342_at	RIKEN cDNA 5330408N05 gene	Fastkd1	FAST kinase domains 1	110.889	113.31	123.558	156.286	154.85	138.22	111.91	131.388	130.746	67.9894	68.5701	78.3423	64.2048	53.8008	57.0793
1427357_at	Cytidine deaminase	Cda	cytidine deaminase	162.841	164.423	188.984	235.357	235.881	295.315	345.053	349.801	333.813	511.549	616.417	739.355	432.186	465.807	408.15
1427382_a_at	suppressor of variegation 3-9 homolog 1 (Drosophila)	Suv39h1	suppressor of variegation 3-9 homolog 1 (Drosophila)	201.915	212.559	209.935	277.729	264.078	254.659	198.073	264.764	250.821	116.74	91.945	109.794	61.0264	41.0546	64.3395
1427391_a_at	procollagen, type XII, alpha 1	Col12a1	collagen, type XII, alpha 1	17.623	11.7868	18.3497	26.6013	24.224	25.5004	13.4974	23.7062	18.4287	29.9047	25.2706	59.9852	171.655	130.268	175.553
1427413_a_at	CUG triplet repeat, RNA binding protein 1	Celf1	CUGBP, Elav-like family member 1	285.567	337.369	283.025	329.427	308.075	323.202	239.264	288.433	274.853	169.74	135.522	188.882	104.602	88.0914	93.5051
1427416_x_at	dual specificity phosphatase 7	Dusp7	dual specificity phosphatase 7	71.1116	94.34	80.7433	102.262	97.5323	127.919	103.738	103.519	105.242	110.88	103.353	122.736	143.046	130.867	173.923
1427418_a_at	hypoxia inducible factor 1, alpha subunit	Hif1a	hypoxia inducible factor 1, alpha subunit	1723.53	1276.03	1674.72	1118.07	1073.41	1030.09	1720.32	1251.2	1271.49	2292.69	3109.82	1709.1	2860.98	4725.5	2852.95
1427445_a_at	similar to titin isoform N2-A; connectin; CMH9, included; cardiomyopathy, dilated 1G (autosomal dominant)	Ttn	titin	69.6898	80.241	64.8972	33.5588	41.7782	30.9146	15.8549	24.1732	24.5917	16.8608	11.7857	14.1904	19.5375	11.9046	16.451
1427450_x_at		Myo1b	myosin IB	88.9302	85.821	69.1485	92.594	97.05	99.7561	44.6593	84.8588	72.9582	70.2886	53.6134	68.0456	185.273	105.029	132.726
1427457_a_at	bone morphogenetic protein 1	Bmp1	bone morphogenetic protein 1	23.299	24.6164	15.4005	27.5667	20.6543	27.3719	20.8345	33.0486	29.4952	38.4582	32.3459	48.0068	68.6456	43.8993	64.4016
1427464_s_at	heat shock 70kD protein 5 (glucose-regulated protein)	Hspa5	heat shock protein 5	2566.11	2144.62	2293.18	2245.74	2175.42	1929.23	2249.29	2083.39	2227.16	2082.28	2303.96	1705.9	1240.11	1114.13	1287.71
1427475_a_at		Pdlim5	PDZ and LIM domain 5	665.416	612.066	716.933	531.24	537.551	442.724	503.151	410.428	396.44	725.836	799.975	705.962	1021.79	1476.47	983.845
1427479_at	similar to Eukaryotic translation initiation factor 1A (eIF-1A) (eIF-4C)	BB287469 : Eif1a : Gm2022 : Gm4027 : Gm5039 : Gm5662 : Gm5788 : Gm6804 : LOC641136	expressed sequence BB287469 : eukaryotic translation initiation factor 1A : predicted pseudogene 2022 : predicted gene 4027 : eukaryotic translation initiation factor 1A pseudogene : predicted gene 5662 : predicted pseudogene 5788 : predicted gene 6804 : similar to X-linked eukaryotic translation initiation factor 1A	5.67975	5.15758	5.28267	7.91121	8.11789	9.22114	17.4549	17.12	30.7373	53.4625	63.9109	72.5671	35.5683	43.2958	54.8663
1427482_a_at	carbonic anhydrase 8	Car8	carbonic anhydrase 8	40.4398	44.5073	34.6116	76.0751	77.4981	88.2415	83.7228	122.721	131.933	314.014	217.722	315.331	318.473	201.084	277.551
1427488_a_at	baculoviral IAP repeat-containing 6	Birc6	baculoviral IAP repeat-containing 6	128.609	188.01	218.672	125.995	109.994	155.718	177.147	198.648	191.768	225.192	220.621	213.318	176.426	227.412	211.846
1427498_a_at	sperm associated antigen 5	Spag5	sperm associated antigen 5	90.6253	89.7982	122.566	84.9659	66.1774	94.6862	103.182	106.505	110.696	53.4769	55.2745	46.4794	15.135	25.306	21.8219
1427516_a_at	biregional cell adhesion molecule-related/down-regulated by oncogenes (Cdon) binding protein	Boc	biregional cell adhesion molecule-related/down-regulated by oncogenes (Cdon) binding protein	29.0628	27.249	29.9388	26.2546	32.4534	35.2762	33.267	26.6813	32.6518	55.0984	55.9379	63.2766	132.647	114.867	141.211
1427520_a_at	myosin, heavy polypeptide 1, skeletal muscle, adult	Myh1	myosin, heavy polypeptide 1, skeletal muscle, adult	18.3989	6.38291	13.0909	22.315	10.2079	7.33998	7.75398	11.89	12.788	16.6413	14.0464	7.66523	29.7275	22.033	30.9497
1427535_s_at	expressed sequence AW822216	Obsl1	obscurin-like 1	26.7696	31.496	40.4791	41.0347	37.7622	42.3133	35.7456	45.9682	59.2842	62.4484	58.2028	57.2082	57.5142	52.7058	60.1276
1427539_a_at	ZW10 interactor	Zwint	ZW10 interactor	681.99	644.069	663.13	782.644	832.046	756.291	690.752	885.118	812.611	543.077	381.313	554.321	146.81	106.959	147.346
1427562_a_at	protein kinase C, alpha	Prkca	protein kinase C, alpha	49.2726	39.2068	44.5185	63.2284	48.0062	51.1962	53.7184	55.5217	45.2616	70.747	46.1271	56.746	80.8774	77.0752	70.4943
1427574_s_at	SH3 domain protein D19	Sh3d19	SH3 domain protein D19	13.5517	27.4624	17.7289	18.1067	8.01863	20.9395	19.4714	13.1227	14.3801	26.1341	28.9088	19.7178	63.2324	71.4962	110.117
1427655_a_at	RIKEN cDNA A630038E17 gene	A630038E17Rik	RIKEN cDNA A630038E17 gene	28.0757	33.9721	39.734	48.6895	41.5316	52.1795	19.9145	54.8786	49.2296	82.8071	38.2385	89.5124	104.737	65.0731	119.878
1427670_a_at	transcription factor 12	Tcf12	transcription factor 12	1244.45	996.851	1004.84	1163.24	1120.57	946.134	985.929	935.612	952.416	1157.72	1103.9	895.626	962.991	1020.48	818.106
1427672_a_at	ubiquitously transcribed tetratricopeptide repeat gene, X chromosome	Kdm6a	4lysine (K)-specific demethylase 6A	116.71	122.879	122.479	115.958	105.438	122.005	150.326	150.365	125.926	175.804	148.501	146.346	184.363	187.657	187.13
1427673_a_at	sema domain, immunoglobulin domain (Ig), short basic domain, secreted, (semaphorin) 3E	Sema3e	sema domain, immunoglobulin domain (Ig), short basic domain, secreted, (semaphorin) 3E	77.3684	63.7041	60.1644	52.4447	47.5134	48.9164	35.85	58.4069	61.8077	27.8246	18.3985	38.4478	22.6198	1.68122	7.9197
1427685_a_at	synaptojanin 2	Synj2	synaptojanin 2	42.1258	57.8198	48.6297	52.7973	48.1963	64.4917	44.9231	57.8528	58.7241	48.365	48.0133	59.903	30.0178	39.6421	43.816
1427707_a_at		Stil	Scl/Tal1 interrupting locus	147.686	149.149	154.099	155.857	173.222	159.486	158.556	155.784	172.059	83.7765	65.1022	70.302	30.0008	16.0191	32.4455
1427735_a_at	actin, alpha 1, skeletal muscle	Acta1	actin, alpha 1, skeletal muscle	179.698	125.636	125.639	142.161	162.234	148.263	87.757	155.79	139.194	112.889	96.6012	103.86	226.692	121.396	175.265
1427760_s_at	proliferin 2	Prl2c2 : Prl2c3 : Prl2c4	prolactin family 2, subfamily c, member 2 : prolactin family 2, subfamily c, member 3 : prolactin family 2, subfamily c, member 4	5950.84	6613.57	7146.78	3628.67	3545.73	3382.3	6319.65	3553.33	3710.2	1389.95	1381.78	1912.29	52.6007	30.4672	36.262
1427773_a_at	Rab acceptor 1 (prenylated)	Rabac1	Rab acceptor 1 (prenylated)	724.182	653.665	652.031	677.392	673.421	943.372	824.272	686.725	759.447	1026.07	1181.16	1098.46	1754.55	2055.94	1465.89
1427844_a_at	CCAAT/enhancer binding protein (C/EBP), beta	Cebpb	CCAAT/enhancer binding protein (C/EBP), beta	74.1819	85.6272	85.1533	108.414	102.113	124.06	117.351	139.871	127.66	168.209	176.702	202.078	323.524	228.314	327.586
1427868_x_at	myosin, heavy polypeptide 1, skeletal muscle, adult	Myh1	myosin, heavy polypeptide 1, skeletal muscle, adult	26.9996	6.85224	9.97748	13.6454	12.082	7.32621	6.1458	17.7615	8.46968	21.9412	13.9189	9.97419	35.052	19.7108	34.9832
1427882_at	RIKEN cDNA 4930588M11 gene	Dnttip2	deoxynucleotidyltransferase, terminal, interacting protein 2	268.877	287.169	274.001	277.678	236.182	291.298	241.656	230.477	250.066	155.664	148.021	150.168	143.638	128.097	128.116
1427884_at	procollagen, type III, alpha 1	Col3a1	collagen, type III, alpha 1	275.864	284.846	240.039	239.772	224.116	222.073	222.864	217.914	257.184	691.181	587.416	551.76	1228.53	1276.94	1393.23
1427886_at	nuclear pore membrane protein 121	Pom121	nuclear pore membrane protein 121	961.095	943.459	987.731	951.724	1016.92	894.905	923.325	884.948	928.538	590.85	582.75	662.992	277.138	258.522	217.529
1427893_a_at	phosphomevalonate kinase	Pmvk	phosphomevalonate kinase	82.5362	71.9768	90.7192	81.4644	97.6684	93.0214	88.0986	106.78	102.147	269.39	263.884	333.664	138.431	126.252	127.576
1427894_at	Slit-like 2 (Drosophila)	Vasn	vasorin	307.519	394.164	347.213	385.946	383.861	438.398	430.626	366.527	360.315	625.778	667.067	704.914	883.693	1135.62	970.095
1427910_at	cystatin E/M	Cst6	cystatin E/M	100.638	121.522	127.227	109.178	115.125	154.099	62.6961	95.807	83.7903	27.505	29.8723	33.623	1.53109	7.13557	9.81175
1427913_at	RWD domain containing 1	Rwdd1	RWD domain containing 1	1519	1352.92	1307.15	1378.45	1419.79	1342.07	1420.4	1392.8	1375.35	1196.01	1020.17	1179.79	759.264	664.474	773.556
1427917_s_at	single-stranded DNA binding protein 3	Ssbp3	single-stranded DNA binding protein 3	306.698	325.071	338.033	343.554	332.373	303.348	359.303	325.092	340.072	351.554	364.906	356.347	245.293	254.806	247.514
1427919_at	sushi-repeat-containing protein, X-linked 2	Srpx2	sushi-repeat-containing protein, X-linked 2	79.4955	115.522	98.6938	110.528	109.228	111.478	81.6535	109.173	102.816	263.987	210.959	229.549	905.948	840.032	924.78
1427932_s_at	RIKEN cDNA 1200016E24 gene	1200003I10Rik : 1200015M12Rik : A130040M12Rik : E430024C06Rik	RIKEN cDNA 1200003I10 gene : RIKEN cDNA 1200015M12 gene : RIKEN cDNA A130040M12 gene : RIKEN cDNA E430024C06 gene	493.986	702.499	671.112	320.054	286.249	404.66	403.83	340.83	357.614	253.519	296.147	362.273	216.343	238.735	205.175
1427959_at	RIKEN cDNA D230019K24 gene	Abhd10	abhydrolase domain containing 10	130.645	161.317	153.802	185.396	179.403	153.245	153.366	145.829	163.417	113.551	108.174	116.27	78.1734	65.3105	73.9527
1427962_at	cDNA sequence BC027663	Ccdc102a	coiled-coil domain containing 102A	183.821	191.568	171.249	284.132	262.706	283.811	336.66	330.541	334.423	326.351	299.212	339.464	393.901	415.463	420.465
1427982_s_at	synaptic nuclear envelope 2	Syne2	synaptic nuclear envelope 2	46.0092	72.0443	59.4958	53.5137	46.4619	55.2293	48.8755	50.8843	53.2332	57.885	40.6151	70.1801	25.069	24.7488	29.3911
1427988_s_at	scaffold attachment factor B2	Safb2	scaffold attachment factor B2	44.7817	75.7383	54.456	61.312	62.9319	59.1822	64.5073	57.4262	60.1356	47.522	41.0427	52.4482	34.1312	22.9437	58.4251
1427996_at	cDNA sequence BC028528	BC028528	cDNA sequence BC028528	54.0196	49.2289	46.556	73.5125	62.282	69.2311	73.6256	82.5948	84.8233	175.39	166.278	164.399	214.62	179.305	211.802
1428052_a_at	zinc finger, MYM domain containing 1	Zmym1	zinc finger, MYM domain containing 1	136.211	161.17	137.822	154.84	168.039	146.715	158.647	148.498	156.471	94.6265	72.9506	94.4756	49.6216	44.5391	51.6626
1428063_at	RIKEN cDNA 1110054N06 gene	Ankrd46	ankyrin repeat domain 46	170.114	184.437	167.096	157.804	179.097	184.667	198.293	188.879	173.06	293.392	360.952	333.253	440.576	560.053	447.989
1428069_at	cell division cycle associated 7	Cdca7	cell division cycle associated 7	120.638	129.09	122.221	183.259	182.167	171.033	119.483	132.282	153.707	103.337	108.715	116.93	87.8884	80.4231	68.3486
1428071_at	RIKEN cDNA 1110038D17 gene	1110038D17Rik	RIKEN cDNA 1110038D17 gene	81.6333	95.6305	88.1342	108.187	111.002	115.455	111.94	131.893	115.158	150.69	149.13	181.069	166.546	177.465	192.14
1428090_at	RIKEN cDNA 2810422B04 gene	Ptcd3	pentatricopeptide repeat domain 3	338.071	388.692	364.31	366.344	377.881	377.044	305.827	364.516	356.624	236.722	236.022	229.422	164.074	127.027	135.678
1428096_at	importin 11	Ipo11	importin 11	228.589	214.718	240.679	258.352	244.815	247.868	268.596	233.21	231.838	164.39	176.692	214.099	88.9722	124.35	87.2656
1428101_at	ring finger protein 38	Rnf38	ring finger protein 38	132.439	125.662	129.073	160.471	161.02	153.229	132.135	138.908	147.747	123.181	105.042	122.151	129.208	96.0943	127.459
1428104_at	TPX2, microtubule-associated protein homolog (Xenopus laevis)	Tpx2	TPX2, microtubule-associated protein homolog (Xenopus laevis)	398.383	481.331	430.333	394.444	432.923	407.211	503.705	489.921	450.106	243.083	273.38	240.502	103.403	88.2034	110.435
1428105_at	TPX2, microtubule-associated protein homolog (Xenopus laevis)	Tpx2	TPX2, microtubule-associated protein homolog (Xenopus laevis)	194.678	191.451	204.756	192.839	212.555	211.676	191.139	196.541	192.668	126.478	120.186	149.817	56.6118	48.7715	58.1696
1428106_at	RIKEN cDNA 1300001I01 gene	1300001I01Rik	RIKEN cDNA 1300001I01 gene	204.68	175.982	234.096	167.59	188.42	190.211	155.086	132.679	138.509	90.567	99.037	108.499	59.3086	66.7838	69.4715
1428112_at	arginine-rich, mutated in early stage tumors	Manf	mesencephalic astrocyte-derived neurotrophic factor	964.011	1034.07	1052.97	1057.92	1041.88	1175.22	1198.53	1319.09	1276.42	1045.44	1268.39	1253.07	742.761	749.381	551.672
1428122_s_at	RIKEN cDNA 2610528K11 gene	Fam125b	family with sequence similarity 125, member B	18.7826	28.6773	23.734	39.374	55.334	42.3317	32.7822	38.0766	34.1092	34.0014	39.3968	41.1821	36.7981	27.7649	42.8314
1428126_a_at	RIKEN cDNA 4921506J03 gene	4921506J03Rik	RIKEN cDNA 4921506J03 gene	187.796	277.564	265.125	253.277	253.472	285.371	243.374	322.707	285.349	255.333	247.908	348.591	258.577	249.119	242.975
1428127_at	RIKEN cDNA 4921506J03 gene	4921506J03Rik	RIKEN cDNA 4921506J03 gene	371.42	354.662	444.859	400.591	416.961	426.223	396.622	445.857	388.876	410.067	421.622	482.134	458.843	430.429	355.126
1428128_at	RIKEN cDNA 4921506J03 gene	4921506J03Rik	RIKEN cDNA 4921506J03 gene	574.539	516.012	536.447	591.948	574.412	551.784	621.79	537.534	552.861	671.855	680.591	647.12	657.596	695.376	713.303
1428129_at	lectin, mannose-binding, 1	Lman1	lectin, mannose-binding, 1	149.944	151.257	157.157	205.595	217.348	219.789	160.447	226.464	222.125	321.408	205.054	392.838	528.072	416.28	567.348
1428130_at	lectin, mannose-binding, 1	Lman1	lectin, mannose-binding, 1	789.408	792.312	902.362	675.548	623.026	716.874	848.247	767.249	799.773	1033.24	1027.45	944.835	1805.8	2386.94	1586.08
1428131_a_at	CDC42 small effector 1	Cdc42se1	CDC42 small effector 1	495.784	521.001	434.689	477.012	517.025	450.86	553.075	485.17	490.816	477.241	474.248	400.099	276.242	366.144	254.631
1428132_at	CDC42 small effector 1	Cdc42se1	CDC42 small effector 1	125.398	118.832	118.561	154.84	149.462	151.485	134.629	149.762	152.294	99.7768	105.207	82.8493	54.7053	45.5912	67.3226
1428140_at	3-oxoacid CoA transferase 1	Oxct1	3-oxoacid CoA transferase 1	542.972	550.041	653.207	449.482	458.44	433.57	494.666	438.127	406.232	531.264	555.075	570.797	740.425	964.484	784.092
1428145_at	acetyl-Coenzyme A acyltransferase 2 (mitochondrial 3-oxoacyl-Coenzyme A thiolase)	Acaa2	acetyl-Coenzyme A acyltransferase 2 (mitochondrial 3-oxoacyl-Coenzyme A thiolase)	221.022	231.18	230.775	228.789	238.952	248.46	208.249	237.118	236.797	274.126	236.444	242.72	248.565	200.443	201.372
1428146_s_at	acetyl-Coenzyme A acyltransferase 2 (mitochondrial 3-oxoacyl-Coenzyme A thiolase)	Acaa2	acetyl-Coenzyme A acyltransferase 2 (mitochondrial 3-oxoacyl-Coenzyme A thiolase)	410.667	459.257	415.588	319.161	343.361	392.266	374.946	328.923	322.646	373.201	448.976	408.318	296.153	321.115	272.159
1428154_s_at	Phosphatidic acid phosphatase type 2 domain containing 1	Ppapdc1b	phosphatidic acid phosphatase type 2 domain containing 1B	142.312	136.879	139.29	185.264	184.225	181.385	169.258	211.474	217.989	345.052	290.509	265.287	463.502	368.719	388.935
1428156_at	guanine nucleotide binding protein (G protein), gamma 2 subunit	Gng2	guanine nucleotide binding protein (G protein), gamma 2	15.7797	14.8701	9.11096	15.8873	15.7894	14.9884	10.0818	18.537	15.916	41.9923	28.769	38.3338	98.4245	61.5239	88.6886
1428168_at	myelin protein zero-like 1	Mpzl1	myelin protein zero-like 1	154.68	185.474	199.566	137.88	143.353	154.734	260.532	213.695	188.18	392.085	485.877	423.993	370.78	472.744	317.079
1428173_at	echinoderm microtubule associated protein like 2	Eml2	echinoderm microtubule associated protein like 2	44.0646	56.5359	42.023	38.5328	32.8307	40.3063	25.6913	32.7666	34.3301	59.3115	64.948	98.5085	127.835	121.266	135.316
1428181_at	electron transferring flavoprotein, beta polypeptide	Etfb	electron transferring flavoprotein, beta polypeptide	321.346	363.106	352.309	285.623	281.138	332.837	339.985	323.914	284.703	391.934	447.223	468.181	345.71	334.604	291.922
1428187_at	CD47 antigen (Rh-related antigen, integrin-associated signal transducer)	Cd47	CD47 antigen (Rh-related antigen, integrin-associated signal transducer)	352.59	343.744	464.507	295.904	312.761	278.002	373.126	297.587	340.046	622.056	819.893	500.943	983.916	1723.94	1111.86
1428190_at	solute carrier family 25 (mitochondrial carrier, citrate transporter), member 1	Slc25a1	solute carrier family 25 (mitochondrial carrier, citrate transporter), member 1	110.178	120.861	117.344	111.445	121.965	141.048	147.069	146.584	145.512	329.087	380.006	400.381	333.7	311.578	322.209
1428195_at	RIKEN cDNA 4631427C17 gene	Ahcyl2	S-adenosylhomocysteine hydrolase-like 2	18.7797	20.201	15.2948	17.2766	25.1599	21.1112	24.4999	23.2648	20.3956	35.578	37.4982	39.3799	27.9906	34.4942	22.8852
1428197_at	RIKEN cDNA 9430079M16 gene	Tspan9	tetraspanin 9	217.8	265.811	266.876	199.467	240.772	290.64	223.844	153.151	193.141	216.957	220.918	333.692	486.138	645.361	503.16
1428218_a_at	RIKEN cDNA 1600012H06 gene	1600012H06Rik	RIKEN cDNA 1600012H06 gene	129.902	139.398	149.12	150.589	140.067	161.395	137.154	166.238	147.327	170.861	163.186	219.346	274.777	256.798	240.244
1428219_at	RING1 and YY1 binding protein	Rybp	RING1 and YY1 binding protein	549.463	599.702	560.177	731.903	763.292	659.121	653.301	786.5	772.242	596.892	495.899	529.899	429.286	349.342	401.214
1428226_at	RIKEN cDNA 1500001L15 gene	Ngdn	neuroguidin, EIF4E binding protein	303.824	352.659	349.459	366.29	331.113	396.106	319.239	383.452	363.675	230.068	208.21	247.117	181.811	174.794	150.669
1428229_at	protein kinase C, nu	Prkd3	protein kinase D3	351.096	335.18	368.449	320.056	332.003	272.945	375.982	317.381	313.077	380.093	432.456	408.778	538.042	675.819	489.709
1428230_at	protein kinase C, nu	Prkd3	protein kinase D3	335.219	321.024	370.217	342.109	327.457	311.043	325.746	322.434	321.421	435.857	361.667	381.284	568.483	528.112	592.081
1428241_at	RIKEN cDNA 2310035K24 gene	2310035K24Rik	RIKEN cDNA 2310035K24 gene	35.8085	40.817	38.7875	52.417	53.7535	74.3692	59.3988	70.0228	70.7413	81.3366	81.1136	92.7172	127.704	102.993	130.536
1428250_at	G protein-coupled receptor 30	Gper	G protein-coupled estrogen receptor 1	54.802	62.1784	53.0723	49.9434	62.8927	46.7708	68.2036	65.6527	68.1824	130.362	124.386	151.787	218.552	218.843	251.796
1428253_at	RIKEN cDNA 1190006E07 gene	Chmp2b	chromatin modifying protein 2B	284.587	266.724	265.079	376.644	351.962	360.151	550.378	514.452	483.177	766.962	892.208	702.961	496.367	466.212	357.44
1428254_at	DNA segment, Chr 11, Brigham & Women's Genetics 0414 expressed	Purb	purine rich element binding protein B	736.551	752.325	748.191	776.521	781.493	781.69	541.972	735.092	744.198	500.759	415.962	509.167	393.284	293.426	407.806
1428255_at	Luc7 homolog (S. cerevisiae)-like	Luc7l	Luc7 homolog (S. cerevisiae)-like	225.763	277.741	273.739	305.096	309.183	318.609	241.151	269.734	277.552	203.352	188.581	219.407	120.701	121	122.985
1428256_at	RIKEN cDNA 2310047H23 gene	Txndc15	thioredoxin domain containing 15	605.714	508.602	558.197	436.031	542.712	458.86	569.949	541.626	557.581	795.132	987.362	930.485	874.536	1110.07	842.921
1428259_at	RIKEN cDNA 2310075M15 gene	Pxdn	peroxidasin homolog (Drosophila)	437.335	431.493	418.443	415.25	445.153	382.479	350.209	325.031	315.909	244.378	297.437	235.081	151.041	163.156	159.944
1428264_at	RIKEN cDNA 0610009C03 gene	Snrnp40	small nuclear ribonucleoprotein 40 (U5)	400.215	401.084	406.777	420.701	423.159	431.573	423.616	435.296	428.342	276.627	301.026	328.235	163.859	137.644	144.808
1428269_a_at	glycosyltransferase 8 domain containing 1	Glt8d1	glycosyltransferase 8 domain containing 1	218.656	234.177	200.23	203.049	210.302	166.157	213.548	252.499	241.362	506.852	486.372	432.677	886.367	1041.93	869.431
1428270_at	glycosyltransferase 8 domain containing 1	Glt8d1	glycosyltransferase 8 domain containing 1	156.168	146.127	152.292	166.446	157.957	136.198	154.905	197.431	197.268	326.115	297.691	328.433	639.394	648.11	648.205
1428288_at	RIKEN cDNA 2310051E17 gene	Klf9	Kruppel-like factor 9	277.415	277.445	333.869	347.472	345.774	244.982	386.557	358.353	350.26	484.076	388.858	310.478	915.276	1284.44	987.544
1428289_at	basic transcription element binding protein 1	Klf9	Kruppel-like factor 9	400.967	463.016	429.117	407.368	393.468	418.325	562.976	506.56	437.705	509.047	645.11	677.934	1198.69	1786.04	1151.64
1428291_at	exosome component 8	Exosc8	exosome component 8	1048.13	1008.45	1104.99	945.208	882.323	910.52	1068.29	1027.16	958.236	545.957	582.764	574.651	275.69	244.665	250.494
1428293_at	RIKEN cDNA 2310022M17 gene	Bod1	biorientation of chromosomes in cell division 1	466.155	363.318	453.826	528.75	518.668	442.003	431.65	488.216	450.246	452.072	376.53	436.865	350.374	316.584	362.828
1428309_s_at		Pdrg1	p53 and DNA damage regulated 1	132.149	135.257	174.402	217.348	207.478	206.647	189.992	200.938	192.98	246.732	247.804	239.492	278.087	274.2	261.556
1428315_at	EBNA1 binding protein 2	Ebna1bp2	EBNA1 binding protein 2	792.502	655.901	727.133	961.163	871.039	744.781	792.391	746.752	718.523	383.947	356.31	313.059	255.65	255.792	231.503
1428327_at	RIKEN cDNA 2310001H13 gene	Trak1	trafficking protein, kinesin binding 1	119.927	139.416	122.483	128.298	147.192	146.055	107.219	110.745	100.36	93.6415	103.976	96.9573	96.7819	92.0432	112.511
1428334_at	osteopetrosis associated transmembrane protein 1	Ostm1	osteopetrosis associated transmembrane protein 1	221.167	212.622	230.646	230.72	250.029	224.468	272.881	249.454	240.841	326.158	313.169	340.16	234.305	254.594	243.814
1428337_at	RIKEN cDNA 1810034K20 gene	Mdp1	magnesium-dependent phosphatase 1	66.5319	86.3331	70.4468	94.9696	81.4742	98.6021	96.198	94.3495	105.677	165.922	161.827	192.938	238.125	218.825	193.87
1428342_at	REST corepressor 3	Rcor3	REST corepressor 3	90.0158	84.7815	90.883	100.584	96.6253	86.9387	97.3575	114.496	118.325	148.077	129.028	144.561	216.64	201.873	210.741
1428348_at	zinc finger protein 336	Gzf1	GDNF-inducible zinc finger protein 1	84.1549	96.113	79.8145	92.6617	98.918	109.276	76.4778	92.1813	94.356	115.633	85.4555	88.6641	105.949	94.269	80.1405
1428349_s_at	RIKEN cDNA 3110018A08 gene	Ebf3	early B-cell factor 3	78.9108	38.2532	58.9807	70.4231	52.6808	65.4381	46.8435	52.7421	58.9535	41.63	32.7035	26.7495	30.6198	16.5894	20.6192
1428351_at	RIKEN cDNA 2810423O19 gene	Ppm1m	protein phosphatase 1M	109.365	115.961	138.177	116.433	120.959	150.253	146.054	113.005	118.849	223.048	232.017	195.145	245.459	272.752	259.759
1428355_at	oxysterol binding protein 2	Osbp2	oxysterol binding protein 2	151.681	170.867	157.187	141.927	160.077	139.47	181.057	130.246	108.256	20.879	18.675	41.7	17.1531	17.5551	9.18256
1428366_at	RIKEN cDNA 1600027N09 gene	1600027N09Rik	RIKEN cDNA 1600027N09 gene	170.285	172.737	160.592	174.69	167.453	185.191	142.76	133.406	150.894	115.213	119.336	141.329	117.596	96.7838	105.909
1428368_at	Rho GTPase activating protein 21	Arhgap21	Rho GTPase activating protein 21	322.049	446.852	329.71	379.184	331.164	334.745	322.32	349.715	323.887	370.386	272.923	306.282	399.046	298.102	433.223
1428372_at	suppression of tumorigenicity 5	St5	suppression of tumorigenicity 5	81.062	73.7491	83.2668	65.5364	61.2194	58.1493	85.8074	69.6306	91.4561	186.997	212.238	174.176	210.1	266.787	271.801
1428374_at	glucuronyl C5-epimerase	Glce	glucuronyl C5-epimerase	407.289	371.584	475.845	430.422	433.546	379.888	441.811	466.418	455.832	495.502	463.378	421.234	742.462	799.538	701.445
1428375_at	RIKEN cDNA 4932415G12 gene	4932415G12Rik	RIKEN cDNA 4932415G12 gene	9.05496	16.1281	2.94641	14.3473	11.4743	11.432	8.11412	13.624	13.6802	13.087	17.7413	24.4094	58.8227	41.2912	59.1101
1428376_at	RIKEN cDNA 4932415G12 gene	4932415G12Rik	RIKEN cDNA 4932415G12 gene	9.72653	17.0821	15.3093	13.7988	14.7495	14.4755	9.62835	10.5596	13.2712	21.6548	14.4728	27.7189	51.0301	37.0997	50.1508
1428377_at	BTB (POZ) domain containing 11	Btbd11	BTB (POZ) domain containing 11	115.035	125.238	122.643	167.773	178.138	157.405	96.3372	120.088	110.779	27.0244	29.294	44.1503	22.2611	14.4215	20.0588
1428384_at	DNA segment, Chr 4, Brigham & Women's Genetics 0951 expressed	D4Bwg0951e	DNA segment, Chr 4, Brigham & Women's Genetics 0951 expressed	509.89	584.229	554.404	578.387	533.262	566.357	945.435	842.25	810.821	1492.42	1904.35	1630.4	1859.28	2880.6	2013.74
1428393_at	neuritin 1	Nrn1	neuritin 1	42.0819	41.5556	35.3058	62.5745	51.5567	51.7511	68.1058	75.4473	82.4756	130.89	134.406	119.103	208.999	203.314	222.254
1428406_s_at	host cell factor C1 regulator 1 (XPO1-dependent)	Hcfc1r1	host cell factor C1 regulator 1 (XPO1-dependent)	267.24	221.215	250.443	208.368	216.007	232.79	221.316	244.445	254.929	658.521	817.918	846	1019	1143.57	1186.08
1428409_at	Mak3 homolog (S. cerevisiae)	Naa50	N(alpha)-acetyltransferase 50, NatE catalytic subunit	2403.48	2030.18	1909.47	1831.72	1872.12	1653.01	2013.09	1658.56	1729.84	1330.76	1245.18	1034.26	790.462	722.881	878.635
1428423_at	ring finger protein 3	Pcgf3	polycomb group ring finger 3	423.931	396.271	411.157	510.171	512.742	457.322	416.316	468.505	454.147	455.172	435.554	498.944	439.427	419.185	427.558
1428429_at	RGM domain family, member B	Rgmb	RGM domain family, member B	75.4961	86.5286	64.0525	100.109	96.9609	96.8902	59.356	80.5975	72.8461	73.2477	64.3063	69.294	51.7756	53.224	48.0006
1428433_at	homeodomain interacting protein kinase 2	Hipk2	homeodomain interacting protein kinase 2	764.614	634.489	767.559	618.894	645.052	539.37	631.055	484.36	528.72	352.386	371.302	276.629	237.182	244.42	275.184
1428445_at	RIKEN cDNA 9430029K10 gene	Yif1b	Yip1 interacting factor homolog B (S. cerevisiae)	306.679	332.829	328.895	260.885	272.713	323.547	329.064	275.689	268.321	319.045	420.594	428.245	497.511	644.569	575.486
1428452_at	RIKEN cDNA 2810025M15 gene	2810025M15Rik	RIKEN cDNA 2810025M15 gene	328.504	352.734	380.12	355.834	338.121	361.287	384.818	384.321	358.342	416.207	456.814	461.528	497.129	597.261	439.314
1428471_at	sorbin and SH3 domain containing 1	Sorbs1	sorbin and SH3 domain containing 1	232.587	188.196	175.685	145.934	144.455	112.835	90.1887	114.742	113.983	112.315	86.3026	95.2732	174.461	113.576	173.744
1428473_at	protein phosphatase 3, catalytic subunit, beta isoform	Ppp3cb	protein phosphatase 3, catalytic subunit, beta isoform	765.132	640.92	743.603	624.123	594.382	539.795	705.171	652.836	625.136	583.959	539.022	606.616	533.533	539.851	588.498
1428479_at	nuclear factor of activated T-cells, cytoplasmic, calcineurin-dependent 1	Nfatc1	nuclear factor of activated T-cells, cytoplasmic, calcineurin-dependent 1	44.261	36.6626	47.5531	69.6884	86.8693	82.137	97.3449	112.232	108.571	163.697	121.649	160.934	182.745	153.981	174.706
1428480_at	cell division cycle associated 8	Cdca8	cell division cycle associated 8	277.557	328.92	297.88	297.427	256.276	340.197	301.173	309	304.785	169.074	135.062	185.815	70.8798	66.0445	49.5408
1428481_s_at	cell division cycle associated 8	Cdca8	cell division cycle associated 8	1356.49	1346.67	1551.39	951.884	885.56	957.193	1405.79	980.038	1000.13	560.6	755.002	489.676	201.31	212.92	202.516
1428484_at	oxysterol binding protein-like 3	Osbpl3	oxysterol binding protein-like 3	206.293	253.891	225.818	224.668	215.936	266.147	254.916	292.213	297.318	391.384	340.08	516.584	224.821	219.108	253.44
1428485_at	carbonic anyhydrase 12	Car12	carbonic anyhydrase 12	6.86062	10.1058	4.76841	7.65798	9.12313	8.348	4.40708	9.85844	6.05789	25.9675	28.6016	42.1587	23.2902	26.2573	27.0495
1428492_at	GLI pathogenesis-related 2	Glipr2	GLI pathogenesis-related 2	192.926	240.538	220.235	161.137	164.357	197.942	190.715	185.237	163.556	168.403	182.666	149.378	126.915	90.7897	110.311
1428496_at	SECIS binding protein 2	Secisbp2	SECIS binding protein 2	62.1707	89.4569	75.2972	94.2697	107.147	94.0872	87.5917	85.0595	84.3632	109.885	86.9399	138.789	77.3808	62.3143	61.3301
1428501_at	RIKEN cDNA 1110051M20 gene	1110051M20Rik : LOC100048133	RIKEN cDNA 1110051M20 gene : similar to 1110051M20Rik protein	58.9511	76.9273	59.4782	63.1588	73.6677	83.5601	50.6153	63.3111	73.9984	135.339	142.979	162.524	255.775	197.197	238.784
1428509_at	myosin IE	Myo1e	myosin IE	84.4868	101.159	88.0292	109.833	95.3689	116.023	83.425	87.8171	81.2442	50.2468	55.0431	74.5237	78.3357	70.3051	115.189
1428510_at	Latrophilin 1	Lphn1	latrophilin 1	70.5475	78.2379	61.9644	69.6368	56.5247	75.5149	67.9295	89.6262	93.7481	114.865	114.155	145.025	153.261	181.829	251.197
1428512_at	basic helix-loop-helix domain containing, class B9	Bhlhb9	basic helix-loop-helix domain containing, class B9	213.55	209.316	211.769	258.651	246.71	234.954	249.162	263.633	297.228	356.046	309.065	332.569	212.48	170.749	193.691
1428515_at	RIKEN cDNA 2410012H22 gene	Zswim7	zinc finger, SWIM-type containing 7	106.008	95.7611	107.801	120.835	106.679	102.689	96.3373	99.5899	94.4788	95.9868	88.3191	89.8783	74.8556	76.0068	80.3733
1428518_at	myeloid leukemia factor 1 interacting protein	Mlf1ip	myeloid leukemia factor 1 interacting protein	76.8006	97.5204	90.3316	95.87	114.553	85.986	95.635	90.064	103.492	60.76	49.2611	54.5471	23.3438	14.7782	25.514
1428519_at	RIKEN cDNA 2610528E23 gene	2610528E23Rik	RIKEN cDNA 2610528E23 gene	184.897	236.437	147.888	229.747	260.557	274.29	208.835	256.824	243.999	74.4886	64.9465	83.5509	38.9334	33.4014	33.1155
1428524_at	RIKEN cDNA 2310051N18 gene	Cars2	cysteinyl-tRNA synthetase 2 (mitochondrial)(putative)	55.9388	59.1218	58.196	57.6816	48.4677	57.1537	54.1049	63.2101	66.1097	39.9196	51.7952	55.8569	21.2177	20.7424	22.712
1428527_at	sorting nexin 7	Snx7	sorting nexin 7	327.208	364.003	320.828	356.188	370.204	356.488	380.23	430.683	422.22	516.815	456.847	559.595	570.501	498.3	439.602
1428540_at	RIKEN cDNA 3321401G04 gene	Fam115a	family with sequence similarity 115, member A	178.404	156.499	168.92	161.182	154.309	158.511	194.451	214.444	205.712	227.88	190.439	212.656	182.302	171.355	202.972
1428550_at	RIKEN cDNA 1810015A11 gene	Ydjc	YdjC homolog (bacterial)	65.7212	64.6628	71.5071	69.8702	62.9247	87.9877	56.8259	59.9672	62.6462	61.0126	63.2775	64.5591	45.0197	46.9578	50.6432
1428554_a_at	RIKEN cDNA 1810035L17 gene	1810035L17Rik	RIKEN cDNA 1810035L17 gene	1276.68	1212.31	1365.16	1104.28	1032.92	1007.78	1365.84	1067.61	1031.34	1074.86	1296.35	974.304	707.404	763.129	729.427
1428559_at	follicular lymphoma variant translocation 1	Kdsr	3-ketodihydrosphingosine reductase	162.421	186.057	138.476	149.316	165.892	165.222	169.175	152.815	149.895	172.696	232.372	218.805	183.664	245.568	188.735
1428573_at	chimerin (chimaerin) 2	Chn2	chimerin (chimaerin) 2	26.3955	23.3707	26.7373	51.4296	47.7419	50.2471	56.3556	57.169	60.3896	254.221	201.111	308.818	292.884	229.041	380.749
1428574_a_at	chimerin (chimaerin) 2	Chn2	chimerin (chimaerin) 2	28.1123	24.9948	20.9425	46.9786	42.0913	55.9816	45.6844	84.1158	65.2587	272.281	152.696	228.051	278.318	201.64	282.169
1428576_at	hypoxia-inducible factor 1, alpha subunit inhibitor	Hif1an	hypoxia-inducible factor 1, alpha subunit inhibitor	68.1062	69.9397	79.652	69.6199	74.0983	94.0951	97.4426	86.7595	72.641	75.8899	77.0902	73.743	68.3543	83.1464	69.2458
1428579_at	formin-like 2	Fmnl2	formin-like 2	93.7336	91.8208	84.1974	114.991	139.039	97.8977	96.5606	109.501	112.689	242.128	192.946	238.217	354.736	223.493	331.782
1428580_at	biliverdin reductase A	Blvra	biliverdin reductase A	287.738	307.04	320.474	300.838	299.102	264.446	295.147	269.232	288.931	330.467	338.746	277.068	181.12	188.75	166.638
1428584_a_at	hydroxyacylglutathione hydrolase-like	Haghl	hydroxyacylglutathione hydrolase-like	53.09	87.2392	53.5994	45.2443	35.6903	57.0131	100.857	55.7229	54.9414	236.145	311.909	255.562	494.015	652.212	423.544
1428587_at	DNA segment, Chr 7, ERATO Doi 743, expressed	Tmem41b	transmembrane protein 41B	206.261	186.71	204.529	173.804	156.136	174.083	244.078	228.805	222.009	234.605	275.012	327.765	188.165	165.766	168.831
1428593_at	RIKEN cDNA 1700029F09 gene	1700029F09Rik	RIKEN cDNA 1700029F09 gene	887.135	879.939	788.943	923.817	913.862	898.054	787.186	885.997	796.885	368.549	275.01	417.964	98.3018	81.9245	95.2382
1428597_at	RIKEN cDNA 2700008N14 gene	Tbc1d9b	TBC1 domain family, member 9B	30.7783	28.0432	42.2892	32.1051	31.0948	41.0114	40.7436	36.2377	49.2196	58.5985	52.1823	80.0204	94.5219	85.8778	121.085
1428608_at	myosin light chain, regulatory B	Myl12b	myosin, light chain 12B, regulatory	742.534	806.072	715.143	618.617	637.364	625.577	456.376	508.228	496.364	873.284	819.927	1031.9	566.071	518.381	593.137
1428615_at	purinergic receptor (family A group 5)	Lpar6	lysophosphatidic acid receptor 6	90.7508	87.5856	80.3546	87.5909	84.2186	83.8543	73.6108	58.9624	75.7112	58.3506	54.4552	74.0743	44.5922	55.0979	43.7628
1428619_at	RIKEN cDNA 2310005N03 gene	Fam36a	family with sequence similarity 36, member A	388.927	363.325	361.501	420.125	377.686	353.38	368.286	408.027	390.248	733.177	886.066	635.832	406.881	359.872	432.632
1428622_at	DEP domain containing 6	Depdc6	DEP domain containing 6	221.967	222.112	238.407	250.239	264.553	228.209	166.06	220.869	207.278	164.484	127.801	162.963	258.9	189.558	274.469
1428624_at	RIKEN cDNA 2810482I07 gene	2810482I07Rik	RIKEN cDNA 2810482I07 gene	937.348	918.81	905.239	731.653	740.156	677.844	900.419	815.326	792.477	822.413	971.346	901.552	524.115	570.181	517.861
1428630_x_at	hydroxyacylglutathione hydrolase-like	Haghl	hydroxyacylglutathione hydrolase-like	23.1749	18.1696	27.653	23.2121	26.7972	28.5341	27.8761	29.1741	36.8085	76.1368	61.4895	78.8595	152.884	151.722	127.722
1428635_at	catechol-O-methyltransferase domain containing 1	Comtd1	catechol-O-methyltransferase domain containing 1	114.526	112.002	94.0543	112.565	116.63	121.893	83.9208	109.18	94.7223	65.713	60.8627	73.1842	58.0702	49.0389	61.2908
1428636_at	six transmembrane epithelial antigen of prostate 2	Steap2	six transmembrane epithelial antigen of prostate 2	330.468	309.118	280.999	272.562	279.012	241.663	321.03	302.054	303.051	350.124	343.678	309.829	457.084	500.358	412.981
1428637_at	RIKEN cDNA 1810038L18 gene	Dyrk2 : LOC100044376	dual-specificity tyrosine-(Y)-phosphorylation regulated kinase 2 : similar to Dual-specificity tyrosine-(Y)-phosphorylation regulated kinase 2	588.824	617.025	572.432	617.12	618.681	563.462	436.953	559.423	596.654	501.599	399.245	463.997	413.87	290.802	366.306
1428647_at	RIKEN cDNA 2310056B04 gene	LOC676870 : Pbx1	region containing RIKEN cDNA 2310056B04 gene; pre B-cell leukemia transcription factor 1 : pre B-cell leukemia transcription factor 1	341.325	442.208	384.065	383.498	337.141	385.992	591.927	538.617	507.793	520.501	538.146	607.511	409.872	459.946	484.474
1428667_at	monoamine oxidase A	Maoa	monoamine oxidase A	433.174	396.938	422.772	374.411	391.795	400.918	414.009	398.408	398.813	463.37	448.253	430.073	517.283	559.974	487.343
1428684_at	RIKEN cDNA 1500001M20 gene	1500001M20Rik	RIKEN cDNA 1500001M20 gene	251.122	247.869	211.953	275.214	277.788	261.083	257.34	283.55	252.196	185.034	139.246	194.742	108.415	107.615	98.2506
1428688_at	programmed cell death protein 11	Pdcd11	programmed cell death 11	217.826	238.141	238.017	267.775	253.099	283.834	207.148	203.157	216.328	132.2	116.11	125.813	86.6832	83.4823	88.5001
1428706_at	proline-rich polypeptide 6	Cenpv	centromere protein V	144.034	166.151	156.662	204.727	205.745	210.994	162.551	201.239	196.39	111.724	85.7209	115.388	55.9391	37.7415	60.9443
1428723_at	RIKEN cDNA 2310047M10 gene	2310047M10Rik	RIKEN cDNA 2310047M10 gene	30.0317	34.7446	36.9842	46.1503	52.0964	53.9026	62.2533	71.6699	62.8327	109.099	93.6966	115.453	101.894	83.7112	110.368
1428728_at	DEAD (Asp-Glu-Ala-Asp) box polypeptide 51	Ddx51	DEAD (Asp-Glu-Ala-Asp) box polypeptide 51	142.858	153.967	131.881	142.57	147.382	161.004	124.082	126.103	127.258	79.2659	71.1052	95.9112	52.1538	48.8436	47.5082
1428738_a_at	DNA segment, Chr 14, ERATO Doi 449, expressed	D14Ertd449e	DNA segment, Chr 14, ERATO Doi 449, expressed	35.7512	54.6703	46.6354	40.0686	44.6638	50.5089	55.7123	65.0024	55.4552	93.2766	120.265	90.2871	60.3167	64.9488	68.8916
1428739_at	RIKEN cDNA 2310040A07 gene	Enho	energy homeostasis associated	31.835	36.0083	31.6659	22.294	32.1459	45.2049	6.78304	19.4648	21.0114	19.8087	10.8079	20.1665	22.5864	17.4263	28.2813
1428772_at	exportin, tRNA (nuclear export receptor for tRNAs)	Xpot	exportin, tRNA (nuclear export receptor for tRNAs)	638.507	672.802	548.808	774.358	843.04	731.679	596.733	698.749	726.806	554.035	465.136	492.476	864.748	664.265	756.255
1428774_at	glypican 6	Gpc6	glypican 6	60.1818	57.315	46.7112	61.6431	55.5993	45.2158	56.7802	65.3943	62.6879	165.814	177.635	163.315	465.674	514.543	517.263
1428783_at	protein kinase, cAMP dependent regulatory, type II alpha	Prkar2a	protein kinase, cAMP dependent regulatory, type II alpha	390.661	380.451	419.904	384.177	404.337	417.64	430.204	362.362	348.201	253.895	279.017	319.288	155.822	183.457	190.509
1428785_at	angiomotin-like 1	Amotl1	angiomotin-like 1	349.53	353.217	432.117	337.837	364.656	365.291	336.046	291.086	325.91	346.021	388.858	397.983	339.837	389.743	367.185
1428789_at	RIKEN cDNA 2210408F11 gene	Ralgps2	Ral GEF with PH domain and SH3 binding motif 2	47.6329	60.4956	46.6551	48.8325	44.7009	47.1576	52.9827	53.0923	50.4067	56.1756	58.5623	74.5272	76.5693	75.668	54.4943
1428794_at	RIKEN cDNA 2810012G08 gene	Cytsb	cytospin B	417.458	482.773	426.254	332.586	337.87	396.75	284.772	345.696	343.215	219.58	169.119	315.446	111.138	74.5132	115.238
1428797_at	RIKEN cDNA 0610039J04 gene	Setd6	SET domain containing 6	110.102	131.135	106.395	150.03	153.794	133.872	95.6006	139.546	137.604	85.0053	53.2496	85.6671	58.561	56.7073	49.535
1428800_a_at	RIKEN cDNA 3000003F02 gene	Pus7l	pseudouridylate synthase 7 homolog (S. cerevisiae)-like	300.023	352.269	303.181	398.351	381.449	429.568	243.7	324.364	310.553	202.429	140.321	199.971	87.8641	67.7083	83.8082
1428804_at	microfibrillar-associated protein 3-like	Mfap3l	microfibrillar-associated protein 3-like	1155.77	1018.03	947.691	1018.17	1052.67	955.742	679.395	954.113	913.245	542.829	276.123	500.815	277.042	197.823	289.838
1428822_a_at	sorting nexing 24	Snx24	sorting nexing 24	439.312	486.758	396.982	490.219	536.535	493.483	326.516	331.51	340.316	341.137	276.984	333.455	549.125	528.715	497.02
1428827_at	Wolf-Hirschhorn syndrome candidate 1 (human)	Whsc1	Wolf-Hirschhorn syndrome candidate 1 (human)	115.802	107.364	109.489	111.316	111.922	122.275	110.97	124.217	128.388	55.4892	46.2562	61.8816	31.4645	40.4052	39.0338
1428829_at	RIKEN cDNA 6820401H01 gene	Dennd1b	DENN/MADD domain containing 1B	92.8804	91.5426	86.4013	90.6549	88.9481	78.942	58.5952	89.168	81.3713	117.406	96.2757	109.613	163.299	121.447	157.933
1428834_at	dual specificity phosphatase 4	Dusp4	dual specificity phosphatase 4	550.405	549.018	539.011	479.554	499.042	467.107	308.082	319.959	320.89	136.825	112.194	156.073	50.083	64.5675	50.4561
1428847_a_at	microtubule-actin crosslinking factor 1	Macf1	microtubule-actin crosslinking factor 1	511.414	538.379	471.168	460.621	456.55	426.918	343.327	424.935	461.696	403.375	335.624	397.939	401.675	311.706	389.103
1428848_a_at	microtubule-actin crosslinking factor 1	Macf1	microtubule-actin crosslinking factor 1	401.403	516.163	470.744	282.531	251.062	395.198	277.155	339.464	324.906	252.171	228.644	314.77	260.312	254.622	332.275
1428851_at	RIKEN cDNA 1300014I06 gene	1300014I06Rik	RIKEN cDNA 1300014I06 gene	263.248	279.455	287.117	375.399	378.321	331.464	337.681	378.224	360.702	357.667	304.921	359.036	504.984	489.46	492.685
1428853_at	patched homolog 1	Ptch1	patched homolog 1	120.214	124.386	105.302	157.82	159.004	118.994	107.788	147.184	149.077	144.175	130.687	123.868	306.592	251.123	304.031
1428859_at	polyamine oxidase	Gm10307 : Paox	predicted gene 10307 : polyamine oxidase (exo-N4-amino)	50.1923	57.0169	60.9078	57.2796	46.3153	46.007	67.7592	78.3259	72.5573	199.137	197.372	233.486	329.915	335.612	297.16
1428863_at	RIKEN cDNA 9130416N05 gene	Ankrd39	ankyrin repeat domain 39	33.5629	37.7754	35.6091	51.6664	40.5886	47.5471	42.977	41.5626	45.9197	31.6338	38.535	48.1218	30.4159	31.7259	30.4123
1428869_at	Nucleolar and coiled-body phosphoprotein 1	Nolc1	nucleolar and coiled-body phosphoprotein 1	1027.64	1024.58	1074.33	1134.65	998.783	1063.76	851.605	936.604	865.067	333.338	285.537	301.319	184.238	132.321	162.537
1428874_at	RIKEN cDNA 1110019N10 gene	Fam96b	family with sequence similarity 96, member B	640.433	667.393	606.556	665.887	641.884	697.039	701.361	680.685	690.291	686.193	658.119	766.42	515.529	481.822	465.94
1428875_at	golgi phosphoprotein 4	Golim4	golgi integral membrane protein 4	461.199	479.91	528.424	698.87	682.298	575.317	692.366	715.728	680.637	1010.66	1059.35	924.656	1458.19	1711.46	1441.84
1428877_at	signal recognition particle 72	Srp72	signal recognition particle 72	1085.46	1133.92	1146.02	945.462	950.072	994.741	1090.01	1106.11	1002.03	1172.94	1156.07	1163.14	1133.38	1401.58	1258.96
1428881_at	kinesin 2	Klc1 : LOC100047609	kinesin light chain 1 : similar to Kinesin light chain 1	223.623	230.539	252.873	172.186	162.687	195.942	244.123	210.579	210.574	235.58	283.34	236.476	235.524	286.868	223.455
1428883_at	RIKEN cDNA 1110007C24 gene	Tmem57	transmembrane protein 57	304.876	285.517	322.951	282.21	336.909	276.671	329.781	284.877	289.987	408.717	427.329	416.418	426.366	462.145	414.192
1428886_at	retinoblastoma binding protein 5	Rbbp5	retinoblastoma binding protein 5	222.562	204.832	204.216	188.802	199.79	181.024	236.017	180.877	168.264	140.65	139.712	144.361	125.746	129.176	125.035
1428891_at	RIKEN cDNA 9130213B05 gene	Parm1	prostate androgen-regulated mucin-like protein 1	17.7238	29.9517	24.398	21.0532	20.9728	31.8535	21.5964	17.5456	20.0382	27.8538	22.0465	33.1944	27.7951	16.8741	30.6374
1428895_at	RIKEN cDNA 3222401M22 gene	Rftn2	raftlin family member 2	17.1228	8.05553	10.2026	17.8451	17.3403	18.3332	24.1131	28.6074	25.6476	62.5958	53.5862	57.3738	137.094	99.2477	154.958
1428896_at	platelet-derived growth factor receptor-like	Pdgfrl	platelet-derived growth factor receptor-like	58.8276	58.623	49.0626	57.1373	59.2115	57.1059	63.1838	69.8363	65.7519	207.13	157.38	202.608	752.517	714.045	595.831
1428899_at	RIKEN cDNA 2310079P10 gene	Tmem182	transmembrane protein 182	24.5214	21.1579	20.8943	16.5143	17.7755	20.6779	13.822	12.5693	12.2363	8.18915	7.29142	14.8283	15.7153	9.1131	9.99583
1428905_at	Ras-related GTP binding A	Rraga	Ras-related GTP binding A	433.974	461.599	489.297	442.815	443.713	429.351	442.14	429.057	423.93	539.096	564.155	570.684	609.484	648.668	500.697
1428918_at	RIKEN cDNA 1200016D23 gene	Scyl3	SCY1-like 3 (S. cerevisiae)	52.2458	56.5405	49.9475	63.0163	61.9453	67.9383	60.5003	67.1035	64.9615	79.8402	75.9465	98.2351	94.0854	80.7688	94.9581
1428926_at	RIKEN cDNA 1110003O08 gene	1110003O08Rik	RIKEN cDNA 1110003O08 gene	32.4965	30.0525	30.0699	30.0912	26.6734	30.2283	27.889	19.5005	27.2766	32.8046	27.505	31.6257	65.533	66.6955	84.1304
1428936_at	RIKEN cDNA 2810442I22 gene	Atp2b1	ATPase, Ca++ transporting, plasma membrane 1	907.744	934.079	907.991	733.221	650.448	768.379	631.112	720.082	670.467	522.655	418.696	462.385	557.422	525.181	576.472
1428937_at	RIKEN cDNA 2810442I22 gene	Atp2b1	ATPase, Ca++ transporting, plasma membrane 1	810.788	904.196	969.599	645.585	590.064	588.035	596.504	540.537	559.243	432.199	481.63	470.462	485.103	660.602	508.755
1428942_at	metallothionein 2	Mt2	metallothionein 2	550.382	595.226	563.066	1847.73	1905.34	1615.01	1040.66	936.52	1005.88	521.561	571.171	540.549	215.575	202.357	441.587
1428968_at	RIKEN cDNA 3110002L15 gene	Cep57	centrosomal protein 57	98.6166	108.407	95.0119	119.836	113.264	119.007	121.841	128.736	116.489	69.243	76.2317	67.7138	41.6458	41.07	37.2178
1428970_at	Mak3 homolog (S. cerevisiae)	Naa50	N(alpha)-acetyltransferase 50, NatE catalytic subunit	473.609	456.177	447.377	479.5	467.174	522.416	444.951	477.629	407.926	289.437	262.126	293.037	180.893	144.564	135.718
1428971_at	RIKEN cDNA 5730405I09 gene	Ccny : LOC100044842	cyclin Y : similar to cyclin fold protein 1	252.386	297.425	260.194	328.291	313.163	313.501	294.247	308.109	311.041	398.57	338.581	427.822	483.729	533.227	459.506
1428976_at	thymopoietin	Tmpo	thymopoietin	870.615	824.921	863.562	815.995	837.747	800.481	726.675	818.829	754.749	430.705	406.181	464.525	170.901	137.974	162.759
1428978_at	RIKEN cDNA 2900009J20 gene	2900009J20Rik	RIKEN cDNA 2900009J20 gene	14.624	17.2008	7.54061	20.6268	17.6192	14.4821	16.1224	14.9924	12.0149	22.9497	12.8964	14.0019	65.183	45.5763	59.3713
1429004_at	pleckstrin homology domain interacting protein	Phip	pleckstrin homology domain interacting protein	443.383	381.559	427.462	338.634	344.485	281.342	319.457	298.632	345.54	199.432	187.49	199.792	176.183	171.301	147.187
1429024_at	RIKEN cDNA 1110018J23 gene	Rbm20	RNA binding motif protein 20	143.658	142.78	147.417	143.311	146.22	183.47	112.527	158.311	164.762	109.069	85.3892	122.476	145.608	104.927	139.09
1429028_at	Dedicator of cytokinesis 11	Dock11	dedicator of cytokinesis 11	250.106	267.426	240.925	237.998	253.396	217.265	223.766	279.861	282.365	351.555	296.034	296.085	457.289	394.809	438.017
1429039_s_at	RIKEN cDNA 1500034J01 gene	Dda1	DET1 and DDB1 associated 1	171.917	171.319	207.97	159.954	157.844	187.752	224.887	159.722	168.413	196.513	238.122	232.014	185.914	199.056	274.338
1429040_at	RIKEN cDNA 2610005L07 gene	6820431F20Rik	cadherin 11 pseudogene	247.444	224.572	312.176	303.423	248.407	252.279	262.665	277.224	282.545	326.849	241.936	185.963	516.853	531.586	487.385
1429042_at	RIKEN cDNA 2010200O16 gene	Tmem167b	transmembrane protein 167B	117.703	129.467	97.7455	112.61	121.134	111.535	126.144	123.165	125.956	209.907	218.278	215.996	362.019	486.024	340.812
1429044_at	RIKEN cDNA 4930541M15 gene	Camsap1l1	calmodulin regulated spectrin-associated protein 1-like 1	315.097	327.938	361.046	314.317	333.682	336.803	382.376	311.366	324.239	358.072	392.99	445.717	414.408	543.683	394.594
1429045_at	SMAD specific E3 ubiquitin protein ligase 2	Smurf2	SMAD specific E3 ubiquitin protein ligase 2	301.393	413.288	370.975	377.938	388.32	421.5	467.978	395.651	401.07	618.195	651.324	659.154	850.582	1242.46	773.947
1429046_at	SMAD specific E3 ubiquitin protein ligase 2	Smurf2	SMAD specific E3 ubiquitin protein ligase 2	81.4014	99.9689	105.883	92.7771	106.582	131.592	94.5069	136.244	134.642	229.07	136.7	165.703	333.742	311.103	313.404
1429048_at	Biogenesis of lysosome-related organelles complex-1, subunit 2	Bloc1s2	biogenesis of lysosome-related organelles complex-1, subunit 2	636.346	620.221	614.581	628.434	587.276	608.521	650.918	630.014	593.331	534.607	502.612	527.742	314.795	280.186	296.809
1429051_s_at	RIKEN cDNA 6230403H02 gene	Sox11	SRY-box containing gene 11	220.962	236.48	314.379	244.19	241.853	258.3	166.364	169.6	194.882	70.2113	53.2652	59.7339	23.6537	15.3588	21.3382
1429052_at	protein tyrosine phosphatase, receptor type, D	Ptprd	protein tyrosine phosphatase, receptor type, D	70.3338	90.1501	73.1664	54.2575	61.6269	59.2325	50.2377	44.7619	39.9925	71.1139	42.2349	61.8634	188.608	186.538	204.273
1429054_at	mitochondrial ribosomal protein L47	Mrpl47	mitochondrial ribosomal protein L47	773.967	846.172	824.98	805.731	760.958	784.949	746.305	777.663	762.775	457.095	361.241	477.108	285.864	226.565	250.643
1429056_at	NMDA receptor regulated 1-like	Naa16	N(alpha)-acetyltransferase 16, NatA auxiliary subunit	137.169	128.115	114.752	171.006	149.599	165.477	156.51	151.048	145.724	73.8578	58.2306	65.8926	45.1174	32.8237	44.469
1429058_at	RIKEN cDNA 1110004B13 gene	Tmem107	transmembrane protein 107	520.085	357.966	430.389	473.633	449.312	406.546	587.837	571.016	553.061	728.738	495.554	493.773	1274.03	1144.03	1588.08
1429059_s_at	RIKEN cDNA 1110004B13 gene	Tmem107	transmembrane protein 107	90.9898	78.413	82.8207	104.894	73.4014	99.4821	103.269	105.697	125.101	136.253	115.49	101.425	260.826	217.436	295.669
1429064_at	RIKEN cDNA 2900024P20 gene	Dip2c	DIP2 disco-interacting protein 2 homolog C (Drosophila)	172.602	202.108	177.643	194.506	222.306	209.284	202.12	188.428	198.746	267.018	266.553	265.875	339.276	353.068	333.759
1429089_s_at		2900026A02Rik	RIKEN cDNA 2900026A02 gene	176.055	190.361	190.743	171.687	165.948	173.675	135.358	162.068	169.181	307.32	263.445	312.631	427.085	438.736	478.077
1429091_at	RIKEN cDNA 1600002K03 gene	1600002K03Rik	RIKEN cDNA 1600002K03 gene	92.5526	115.19	99.864	84.4227	106.415	136.02	98.3644	109.334	100.813	96.2894	98.4988	130.064	129.69	124.965	103.75
1429093_at	RIKEN cDNA 1700027M01 gene	Ddi2	DNA-damage inducible protein 2	157.824	213.249	183.354	232.56	243.284	275.025	166.408	220.352	233.994	317.469	255.681	320.264	440.472	458.426	443.936
1429094_at	RIKEN cDNA 1700027M01 gene	Ddi2	DNA-damage inducible protein 2	71.5293	93.0769	99.4033	72.9677	67.2385	94.1342	79.6654	76.2683	72.8244	106.758	91.953	110.684	149.198	160.098	141.834
1429106_at	RIKEN cDNA 6330544N02 gene	4921509J17Rik	RIKEN cDNA 4921509J17 gene	184.431	142.65	163.821	190.91	182.21	157.889	203.84	240.716	220.802	133.85	84.788	91.1372	64.4156	32.0178	60.5096
1429111_at	talin 2	Tln2	talin 2	131.817	152.512	121.603	156.154	196.756	192.713	193.63	214.13	215.386	472.563	434.462	409.64	323.293	310.543	381.47
[truncated: 2,153 more rows]
