# Supplementary material for: Brown Fat Determination and Development from Muscle Precursor Cells by Novel Action of Bone Morphogenetic Protein 6
Source: PLoS One. 2014 Mar 21;9(3):e92608. doi: 10.1371/journal.pone.0092608 (PMC3962431; doi:10.1371/journal.pone.0092608)
Supplement: Table S3 — Associated with Figure 7D. (XLS) [file pone.0092608.s009.xls]

## Sheet: Sheet1
Genes are aligned in decreasing order of fold change (FC)
Chosen candidate genes are highlighted in yellow
Row	Gene Symbol [NetAffx v31] [C]	Gene Title [NetAffx v31]	No BMP6_12hr	No BMP6_12hr	No BMP6_12hr	BMP6_12hr	BMP6_12hr	BMP6_12hr	FC BMP6_12hr/No BMP6_12hr
1449824_at	Prg4	proteoglycan 4 (megakaryocyte stimulating factor, articular superficial zone protein)	12.8934	12.6886	5.14826	656.902	397.619	470.543	49.6275
1422771_at	Smad6	MAD homolog 6 (Drosophila)	27.7119	18.0092	32.4602	468.71	540.096	566.651	20.1513
1415935_at	Smoc2	SPARC related modular calcium binding 2	37.6639	35.8234	34.3541	532.467	536.198	539.135	14.9089
1439793_at	Gja3	gap junction protein, alpha 3	15.7254	22.2508	16.8267	172.691	253.567	257.347	12.4739
1436218_at	Lgr6	leucine-rich repeat-containing G protein-coupled receptor 6	104.686	71.8291	108.896	957.432	1267.67	1124.42	11.7358
1418425_at	Sp7	Sp7 transcription factor 7	13.0988	21.2011	12.4198	134.624	119.824	131.347	8.25767
1434763_at	Orai2	ORAI calcium release-activated calcium modulator 2	41.4798	33.4672	35.7665	284.782	295.583	301.631	7.96649
1456878_at	AI646023	expressed sequence AI646023	16.9293	16.4785	12.4046	110.375	120.895	115.725	7.57426
1436485_s_at	Whrn	whirlin	5.60797	3.52769	7.90259	39.8366	41.6214	47.4287	7.56455
1417262_at	Ptgs2 (Cox2)	prostaglandin-endoperoxide synthase 2	457.506	340.941	427.335	3246.09	2421.74	2469.58	6.63854
1448877_at	Dlx2	distal-less homeobox 2	31.6203	33.3621	39.897	164.754	271.198	247.154	6.51325
1436528_at	Kazald1	Kazal-type serine peptidase inhibitor domain 1	14.6102	4.30133	16.5147	74.0898	65.8595	76.9523	6.12264
1419088_at	Timp3	tissue inhibitor of metalloproteinase 3	86.6479	60.3277	83.5067	379.495	514.731	473.506	5.93421
1450027_at	Sdc3	syndecan 3	134.521	121.959	108.08	790.375	631.802	675.699	5.75455
1435679_at	Optn	optineurin	68.4027	65.2194	72.0917	429.464	374.767	377.562	5.74484
1429778_at	Optn	optineurin	44.6969	34.6196	32.9414	169.84	201.134	197.415	5.06324
