# Supplementary material for: Brown Fat Determination and Development from Muscle Precursor Cells by Novel Action of Bone Morphogenetic Protein 6
Source: PLoS One. 2014 Mar 21;9(3):e92608. doi: 10.1371/journal.pone.0092608 (PMC3962431; doi:10.1371/journal.pone.0092608)
Supplement: Table S4 — Associated with Figure 8G. (XLS) [file pone.0092608.s010.xls]

## Sheet: Sheet1
Quantification of band intensities for immunoblot images in Figure 8 using Odyssey imaging system (LI-COR)
For Figure 8E (left panel)
		Optn	Gapdh	Optn/Gapdh	setting lane 1 as 1
	Lane 1	4.6	23.3	0.197425	1
	Lane 2	2.7	16	0.16875	0.854755
	Lane 3	40.7	15.1	2.69536	13.6526
	Lane 4	20.13	15.2	1.32434	6.70808
For Figure 8E (right panel)
		Cox2	Gapdh	Optn/Gapdh	setting lane 5 as 1
	Lane 5	1.53	36	0.0425	1
	Lane 6	0.93	29.7	0.0313131	0.73678
	Lane 7	4.38	29.53	0.148324	3.48997
	Lane 8	3.64	26.11	0.13941	3.28024
For Figure 8G
		pparg2	gapdh	pparg2/gapdh	setting parental as 1		% drop
	parental	0.09	102.33	0.000879507	1	100
	shOptn	0.05	93.5	0.000534759	0.608021	60.8021	39.1979
	shCox2	0.06	91.4	0.000656455	0.746389	74.6389	25.3611
		fabp4	gapdh	fabp4/gapdh	setting parental as 1		% drop
	parental	21.94	102.33	0.214404	1	100
	shOptn	3.25	93.5	0.0347594	0.162121	16.2121	83.7879
	shCox2	7.4	91.4	0.0809628	0.377617	37.7617	62.2383
		adipoQ	gapdh	adipoQ/Gapdh	setting parental as 1		% drop
	parental	0.18	102.33	0.00175901	1	100
	shOptn	0.1	93.5	0.00106952	0.608021	60.8021	39.1979
	shCox2	0.13	91.4	0.00142232	0.808589	80.8589	19.1411
