# Supplementary material for: Brown Fat Determination and Development from Muscle Precursor Cells by Novel Action of Bone Morphogenetic Protein 6
Source: PLoS One. 2014 Mar 21;9(3):e92608. doi: 10.1371/journal.pone.0092608 (PMC3962431; doi:10.1371/journal.pone.0092608)
Supplement: Table S5 — Associated with Figure S5. (XLS) [file pone.0092608.s011.xls]

## Sheet: All significant hyps
Name	-log10 Correctness at 6h	-log10 Correctness at 12h	-log10 Correctness at 24h	-log10 Correctness at 48h
BMP2	1	16.1083	14.1896	8.40162
BMP4	1	5.59769	4.30264	3.16806
TGFB3	1	8.66465	8.91704	6.01017
MAPK14	1	7.70127	4.89534	2.30893
BMP7	1	7.18666	6.23753	2.40363
BMPR1B	1	7.51324	4.65154	7.53818
ABCB4	1	6.58114	3.79254	2.81462
BMPR1A	1	5.36464	3.89217	6.19517
GNA14	1	6.25369	4.29797	1.37948
ACVR1	1	6.21517	6.74258	9.83703
SMAD3	1	5.73661	4.13197	1
TGFBR1	1	8.81451	6.25619	4.23792
COL18A1	1	5.60199	4.34304	4.07052
TGFB1	1.39588	6.2594	14.3667	10.2452
IL20	1	5.42817	2.32346	2.43579
HGF	1	5.66357	1	1
HRAS	1	5.32803	2.49275	1
PRKCB	1	5.2854	1.48976	1
GDF2	1	5.15277	4.49401	2.50794
WNT3A	1	5.11489	6.48489	5.7881
HMGA1	1	5.09454	3.3416	1
F2R	1	5.00144	3.63157	1
BMP10	1	4.84457	5.23481	3.95558
FOXO3	1	4.78285	10.3893	4.17679
ADCYAP1	1	4.3096	5.03249	2.89412
TNC	1	4.18561	7.4697	5.65691
ACVR1C	1	4.02629	5.48134	3.0561
PPP2R5C	1	3.83459	7.66238	3.17347
CREB3L4	1	3.50153	9.55946	8.71457
SMARCB1	1	3.20873	11.8415	4.87792
MYOD1	1	2.99355	13.8497	22.5918
SREBF1	1	2.59574	12.1428	3.67151
SREBF2	1	1	11.6965	1
NCOR1	4.23265	1	11.6962	12.6694
CDK4	1	2.02166	9.19495	7.37578
ERBB2	1	1.9891	5.09966	3.43324
TCF3	1	1.8493	7.78893	3.70315
ID1	1	1.77341	6.14015	2.32124
EP400	1	1.67901	17.1548	5.65779
INSIG1	1	1.47136	7.25625	1.37822
POR	1	1.45048	6.58797	1.94644
DDIT3	1	1.34191	3.82379	5.41911
BNIP3L	1	1	#NUM!	14.4856
IFNB1	1	1	35.1644	10.8389
RHOB	1	1	28.3495	25.2734
IHH	1	1	17.5676	10.5139
RHOC	1	1	22.8994	23.0323
CDKN1A	1	1	22.4052	18.6221
THAP1	1	1	20.9188	16.8176
MYCN	1	1	19.2184	33.453
RHOA	2.67165	1	24.5641	24.8017
EGR2	1	1	14.6528	9.5171
FOXO1	1	1	13.4654	5.52954
DLK1	1	1	13.0375	7.65349
WRN	1	1	12.6278	12.9819
PTEN	1	2.10942	31.403	19.9329
RB1	1	2.46384	27.6314	14.0568
E2F2	1	1	11.6676	5.42295
SCAP	1	1	11.349	1.43
NSDHL	1	1	11.1672	1
ATP7B	1	1	10.4226	2.99983
XBP1	1	1	10.0595	14.9615
E2F1	3.37094	1	10.0456	4.02707
STAT2	1	1	10.0088	6.60133
HIF1A	1	1	9.82334	8.33952
CARM1	1	1	8.07475	4.31996
GATA3	1	1	7.90202	3.75426
EED	1	1	7.83628	4.87213
MEIS1	1	1	7.51419	5.70161
E2F3	1	1	7.48013	3.29449
CDKN2A	1	1	7.08986	4.82044
E2F4	1	1	6.70082	7.26004
CYP51A1	1	1	6.59071	1.41147
ACE	1	1	6.50049	2.22127
MYC	1	1	6.49362	9.65142
SIRT2	1	1	6.33869	1
CCND1	1	1	5.99664	1
RBL1	1	1	5.89105	5.62863
FLII	1	1	5.76348	2.93358
DICER1	1	1	5.67198	3.26539
GLI2	1	1	5.6141	2.88189
JAK2	1	1	5.44739	7.46673
IRGM	1	1	5.07297	4.10608
SRF	1	1	4.89793	6.23046
DYRK1B	1	1	4.55246	9.3061
TFRC	1	1	3.47331	5.58282
EFEMP2	1	1	2.37275	5.33407
