# Supplementary material for: Brown Fat Determination and Development from Muscle Precursor Cells by Novel Action of Bone Morphogenetic Protein 6
Source: PLoS One. 2014 Mar 21;9(3):e92608. doi: 10.1371/journal.pone.0092608 (PMC3962431; doi:10.1371/journal.pone.0092608)
Supplement: Table S6 — Associated with Figure 9B. (XLS) [file pone.0092608.s012.xls]

## Sheet: Sheet1
Genes are aligned in decreasing order of fold change (FC)
Chosen candidate gene is highlighted in yellow
Row	Description	Gene Symbol [NetAffx v31] [C]	Gene Title [NetAffx v31]	BMP6_48hr	BMP6_48hr	BMP6_48hr	BMP6_Induction	BMP6_Induction	BMP6_Induction		P-Value	BH Q-Value	ST Q-Value	Sensitivity	FC BMP6_Induction/BMP6_48hrs
1419394_s_at	S100 calcium binding protein A8 (calgranulin A)	S100a8	S100 calcium binding protein A8 (calgranulin A)	7.97469	9.39532	34.369	2267.04	1931	1693.38		0.000455836	0.00564213	0.00175552	0.117078	113.868
1451204_at	RIKEN cDNA 4933425F03 gene	Scara5	scavenger receptor class A, member 5 (putative)	18.9016	12.1624	30.2847	2105.05	2282.9	2081.4		0.000139482	0.00335697	0.0010445	0.0602543	105.452
1416811_s_at	cytotoxic T lymphocyte-associated protein 2 beta	Ctla2a : Ctla2b	cytotoxic T lymphocyte-associated protein 2 alpha : cytotoxic T lymphocyte-associated protein 2 beta	29.4654	10.5024	144.794	6622.57	6068.36	5365.09		0.00258294	0.0146225	0.0045497	0.255261	97.7262
1448471_a_at	cytotoxic T lymphocyte-associated protein 2 alpha	Ctla2a	cytotoxic T lymphocyte-associated protein 2 alpha	37.9918	13.799	120.973	5631.07	5331.42	4629.16		0.00151097	0.0108237	0.00336773	0.201891	90.2485
1435184_at	RIKEN cDNA B430320C24 gene	Npr3	natriuretic peptide receptor 3	7.8915	6.62439	19.4945	987.225	995.176	1014.55		0.000979353	0.00843748	0.00262527	0.167983	88.1185
1452352_at	cytotoxic T lymphocyte-associated protein 2 beta	Ctla2b	cytotoxic T lymphocyte-associated protein 2 beta	10.4058	2.58284	10.616	675.975	628.087	520.559		3.37661e-05	0.00201399	0.000626641	0.0241595	77.2993
1450876_at	complement component factor h	Cfh : LOC100048018	complement component factor h : similar to complement component factor H	5.70101	4.28039	15.2782	737.707	495.266	575.671		0.00186028	0.0121536	0.00378152	0.22136	71.6022
1423153_x_at	complement component factor h	Cfh : LOC100048018	complement component factor h : similar to complement component factor H	12.7611	4.48702	9.56145	692.815	601.112	604.208		6.20538e-05	0.00237699	0.000739586	0.0378697	70.8006
1437401_at	Insulin-like growth factor 1	Igf1	insulin-like growth factor 1	17.6723	12.9186	22.7474	1039.26	1111.97	1376.1		2.17028e-05	0.00171177	0.000532607	0.0183407	66.1312
1434413_at	Insulin-like growth factor 1	Igf1	insulin-like growth factor 1	17.9206	9.09478	27.0876	1057.74	962.169	1178.06		0.000189659	0.00370659	0.00115329	0.0741939	59.109
1419477_at	C-type lectin domain family 2, member d	Clec2d	C-type lectin domain family 2, member d	14.8936	12.2668	14.7331	736.608	589.161	756.258		7.09766e-05	0.00247407	0.000769793	0.0415358	49.6981
1428909_at		A130040M12Rik	RIKEN cDNA A130040M12 gene	22.4358	17.2615	61.9043	1861.42	1749.21	1385.03		0.000534911	0.00619523	0.00192761	0.1251	49.1691
1419519_at	insulin-like growth factor 1	Igf1	insulin-like growth factor 1	12.8521	6.20326	9.08188	433.264	427.229	502.706		5.48394e-05	0.00229952	0.000715482	0.0344422	48.4482
1448152_at	insulin-like growth factor 2	Igf2	insulin-like growth factor 2	55.5565	46.6642	86.9384	2655.27	2611.03	2710.26		3.44444e-05	0.00201399	0.000626641	0.0246379	42.1685
1418595_at	plasma membrane associated protein, S3-12	Plin4	perilipin 4	26.9455	31.324	43.3385	1091.7	1118.85	1150.64		1.5322e-05	0.00155318	0.000483264	0.0142745	33.08
1454822_x_at	CDNA sequence AB023957	Apcdd1	adenomatosis polyposis coli down-regulated 1	7.21802	3.77416	19.1674	274.309	356.378	270.979		0.00345935	0.0175108	0.00544839	0.285184	29.8965
1417429_at	flavin containing monooxygenase 1	Fmo1	flavin containing monooxygenase 1	132.083	68.9821	133.38	3028.52	3357.33	3231.58		0.00010255	0.00293742	0.000913963	0.0505372	28.7563
1435137_s_at	RIKEN cDNA 1200015M12 gene	1200015M12Rik : A130040M12Rik : E430024C06Rik	RIKEN cDNA 1200015M12 gene : RIKEN cDNA A130040M12 gene : RIKEN cDNA E430024C06 gene	182.085	84.972	166.652	3750.8	4269.04	3893.39		0.000159565	0.00348494	0.00108432	0.066229	27.4683
1440339_at	RIKEN cDNA 4833416E15 gene	Enpp1	ectonucleotide pyrophosphatase/phosphodiesterase 1	10.2978	14.8717	16.3244	351.08	360.848	377.235		2.07735e-05	0.00168248	0.000523494	0.0178624	26.2488
1435640_x_at		A130040M12Rik	RIKEN cDNA A130040M12 gene	5.52172	5.33288	9.28903	257.389	138.759	115.586		0.00347823	0.017561	0.00546401	0.285893	25.4043
1453238_s_at	RIKEN cDNA 1200016E24 gene	3930401B19Rik : A130040M12Rik : E430024C06Rik	RIKEN cDNA 3930401B19 gene : RIKEN cDNA A130040M12 gene : RIKEN cDNA E430024C06 gene	97.2999	57.3723	104.432	1933.47	2470.75	2171.48		8.56784e-05	0.00273015	0.000849472	0.0455184	25.3785
1430388_a_at	sulfatase 2	Sulf2	sulfatase 2	8.03673	8.93537	9.93169	163.162	277.678	221.395		0.000589982	0.00651774	0.00202796	0.131139	24.6149
1449396_at	amine oxidase, copper containing 3	Aoc3	amine oxidase, copper containing 3	27.0212	33.8714	28.5457	677.463	754.816	636.639		3.08647e-06	0.00102106	0.000317697	0.00438677	23.1324
1422788_at	solute carrier family 43, member 3	Slc43a3	solute carrier family 43, member 3	67.7374	61.7449	93.7566	1498.56	1518.77	1524.01		1.81798e-05	0.0016094	0.000500757	0.0161881	20.343
1425505_at	myosin, light polypeptide kinase	Mylk	myosin, light polypeptide kinase	7.77348	9.97148	8.9864	181.547	172.815	178.726		2.17789e-06	0.000881873	0.00027439	0.00350955	19.9424
1416164_at	fibulin 5	Fbln5	fibulin 5	228.275	175.968	257.87	4192.51	4400.68	4243.16		1.26206e-05	0.00147074	0.000457612	0.0122014	19.3869
1428942_at	metallothionein 2	Mt2	metallothionein 2	215.575	202.357	441.587	5861.65	5484.09	4992.1		0.000293006	0.00452075	0.00140661	0.0939338	19.0081
1419276_at	ectonucleotide pyrophosphatase/phosphodiesterase 1	Enpp1	ectonucleotide pyrophosphatase/phosphodiesterase 1	24.2452	17.8582	28.3184	409.433	409.746	418.843		2.89076e-05	0.00188938	0.000587869	0.0221671	17.5801
1416368_at	glutathione S-transferase, alpha 4	Gsta4	glutathione S-transferase, alpha 4	99.6517	84.8906	91.5418	1685.77	1542.23	1531.91		8.71175e-07	0.00075798	0.000235841	0.0015953	17.2408
1421041_s_at	glutathione S-transferase, alpha 2 (Yc2)	Gsta1 : Gsta2	glutathione S-transferase, alpha 1 (Ya) : glutathione S-transferase, alpha 2 (Yc2)	8.76497	10.4085	6.58135	141.516	164.892	125.496		5.32681e-05	0.00229128	0.000712919	0.0337249	16.7698
1418982_at		Cebpa	CCAAT/enhancer binding protein (C/EBP), alpha	32.9209	29.2273	59.7677	709.885	613.385	691.921		0.000225555	0.00398256	0.00123915	0.0819168	16.5294
1427932_s_at	RIKEN cDNA 1200016E24 gene	1200003I10Rik : 1200015M12Rik : A130040M12Rik : E430024C06Rik	RIKEN cDNA 1200003I10 gene : RIKEN cDNA 1200015M12 gene : RIKEN cDNA A130040M12 gene : RIKEN cDNA E430024C06 gene	216.343	238.735	205.175	3471.18	3803.96	3331.87		1.23502e-06	0.000764775	0.000237956	0.00223341	16.0651
1447830_s_at	regulator of G-protein signaling 2	Rgs2	regulator of G-protein signaling 2	50.3648	24.422	56.2182	722.269	631.283	748.819		0.00044311	0.0055641	0.00173124	0.115408	16.048
1443749_x_at	solute carrier family 1 (glial high affinity glutamate transporter), member 3	Slc1a3	solute carrier family 1 (glial high affinity glutamate transporter), member 3	40.7066	22.3168	34.5254	538.915	441.079	583.467		0.000144663	0.00343174	0.00106777	0.0611295	16.0275
1417399_at	growth arrest specific 6	Gas6	growth arrest specific 6	232.357	248.461	244.703	3759.57	4043.71	3647.27		1.8833e-07	0.00075798	0.000235841	0.000239269	15.7825
1436990_s_at	Nur77 downstream gene 2	Chchd10	coiled-coil-helix-coiled-coil-helix domain containing 10	18.7039	18.705	14.1008	271.561	277.753	194.734		5.6532e-05	0.00230714	0.000717852	0.0354787	14.4448
1426663_s_at	prostate cancer associated protein 6	Slc45a3	solute carrier family 45, member 3	11.5799	8.08635	10.543	133.224	156.343	138.782		4.74024e-05	0.00221343	0.000688696	0.0310148	14.1794
1459546_s_at	ectonucleotide pyrophosphatase/phosphodiesterase 1	Enpp1	ectonucleotide pyrophosphatase/phosphodiesterase 1	21.3756	10.6698	19.4354	238.73	237.741	248.483		9.22629e-06	0.001376	0.000428136	0.00972957	14.082
1457644_s_at	chemokine (C-X-C motif) ligand 1	Cxcl1	chemokine (C-X-C motif) ligand 1	22.328	22.6066	24.5041	271.749	318.309	387.503		1.59572e-05	0.00156941	0.000488313	0.014753	14.078
1438405_at	fibroblast growth factor 7	Fgf7	fibroblast growth factor 7	28.6766	16.3224	20.3775	277.428	289.913	310.791		9.63295e-05	0.00286049	0.000890026	0.048705	13.4319
1418003_at	RIKEN cDNA 1190002H23 gene	1190002H23Rik	RIKEN cDNA 1190002H23 gene	55.0441	42.268	41.2324	612.358	599.404	648.641		1.06893e-05	0.00141965	0.000441717	0.0109257	13.4282
1426235_a_at	glutamate-ammonia ligase (glutamine synthase)	Glul	glutamate-ammonia ligase (glutamine synthetase)	98.3898	64.9283	99.3862	1079.45	1195.81	1251.94		5.86762e-05	0.00233147	0.000725424	0.0364351	13.4265
1441972_at	RIKEN cDNA 6230424C14 gene	6230424C14Rik	RIKEN cDNA 6230424C14 gene	16.398	24.6253	19.1191	269.459	267.401	255.083		2.69889e-05	0.00185306	0.000576571	0.0211308	13.1678
1431056_a_at	lipoprotein lipase	Lpl	lipoprotein lipase	198.817	152.94	169.839	2279.58	2335.97	2231.38		4.82323e-06	0.00114414	0.000355993	0.00566254	13.1269
1416383_a_at	pyruvate carboxylase	Pcx	pyruvate carboxylase	19.801	6.1172	25.8297	192.713	232.207	249.138		0.000496809	0.00593122	0.00184547	0.121368	13.0258
1436737_a_at	sorbin and SH3 domain containing 1	Sorbs1	sorbin and SH3 domain containing 1	67.8094	51.7247	80.9077	887.748	890.272	822.358		4.12944e-05	0.00211227	0.000657221	0.0283049	12.9732
1427183_at	epidermal growth factor-containing fibulin-like extracellular matrix protein 1	Efemp1	epidermal growth factor-containing fibulin-like extracellular matrix protein 1	14.5168	4.46907	9.37719	130.282	97.2455	138.469		0.0016758	0.0114796	0.0035718	0.211151	12.904
1438511_a_at	RIKEN cDNA 1190002H23 gene	1190002H23Rik	RIKEN cDNA 1190002H23 gene	36.6194	9.5244	27.8063	353.688	288.142	306.907		0.000390116	0.00520012	0.00161799	0.10873	12.8294
1425826_a_at	sorbin and SH3 domain containing 1	Sorbs1	sorbin and SH3 domain containing 1	42.9111	47.0686	44.0159	542.239	586.404	563.159		2.34376e-07	0.00075798	0.000235841	0.000398818	12.6258
1452353_at	G protein-coupled receptor 155	Gpr155	G protein-coupled receptor 155	75.2293	69.5821	70.0098	918.844	848.147	940.408		3.74933e-07	0.00075798	0.000235841	0.000717893	12.603
1424948_x_at	histocompatibility 2, D region locus 1	H2-D1 : H2-K1 : LOC100044874	histocompatibility 2, D region locus 1 : histocompatibility 2, K1, K region : similar to H-2K(d) antigen	9.74635	1.1364	10.5827	57.4977	97.7256	110.652		0.00385341	0.0187718	0.00584075	0.296255	12.3862
1436999_at	expressed sequence AL024069	Pid1	phosphotyrosine interaction domain containing 1	14.6107	12.9345	9.62413	139.992	143.361	171.088		5.51696e-05	0.00229952	0.000715482	0.0346017	12.2262
1421321_a_at	neuroepithelial cell transforming gene 1	Net1	neuroepithelial cell transforming gene 1	68.2398	41.0988	47.3583	534.843	667.41	697.531		0.000127672	0.00322637	0.00100387	0.0573873	12.124
1456130_at	CDNA clone IMAGE:6741091	Thsd7a	thrombospondin, type I, domain containing 7A	34.3898	16.4815	31.1588	367.374	287.593	330.229		0.000466925	0.00573898	0.00178565	0.11787	12.0102
1419209_at	chemokine (C-X-C motif) ligand 1	Cxcl1	chemokine (C-X-C motif) ligand 1	21.1798	14.0677	21.4023	234.787	214.61	217.721		6.0936e-05	0.00235987	0.000734262	0.0373915	11.7762
1425506_at	myosin, light polypeptide kinase	Mylk	myosin, light polypeptide kinase	16.3401	21.6317	19.7069	206.955	242.203	218.793		0.00010623	0.00296907	0.000923808	0.0518919	11.5806
1426858_at	inhibin beta-B	Inhbb : LOC100046802	inhibin beta-B : similar to Inhbb protein	165.7	179.284	244.983	2251.22	2338.51	2146.21		3.62707e-05	0.00206278	0.000641821	0.0253552	11.4175
1425425_a_at	Wnt inhibitory factor 1	Wif1	Wnt inhibitory factor 1	19.2602	9.35353	19.2483	164.732	176.485	196.18		5.61136e-05	0.00229952	0.000715482	0.0353991	11.228
1452035_at	procollagen, type IV, alpha 1	Col4a1	collagen, type IV, alpha 1	79.5758	55.3905	105.402	867.487	904.808	918.106		0.000196274	0.00373948	0.00116352	0.0761058	11.1928
1428471_at	sorbin and SH3 domain containing 1	Sorbs1	sorbin and SH3 domain containing 1	174.461	113.576	173.744	1649.76	1855.24	1656.18		7.92998e-05	0.0026426	0.00082223	0.0435266	11.1767
1449519_at	growth arrest and DNA-damage-inducible 45 alpha	Gadd45a	growth arrest and DNA-damage-inducible 45 alpha	158.973	94.5469	127.603	1454.22	1478.21	1314.95		9.63426e-05	0.00286049	0.000890026	0.0487847	11.1444
1426236_a_at	glutamate-ammonia ligase (glutamine synthase)	Glul	glutamate-ammonia ligase (glutamine synthetase)	361.049	226.432	378.528	3424.5	3787.69	3463.66		0.000130519	0.0032487	0.00101081	0.0582637	11.0515
1437176_at	similar to nucleotide-binding oligomerization domains 27	Nlrc5	NLR family, CARD domain containing 5	11.9453	7.00975	10.2609	92.9697	113.002	115.403		0.000151565	0.00346992	0.00107965	0.063121	10.9999
1452141_a_at	selenoprotein P, plasma, 1	Sepp1	selenoprotein P, plasma, 1	382.558	491.916	558.523	5099.55	5691.45	4614.91		4.68902e-05	0.00220773	0.000686922	0.0306959	10.7508
1435084_at	RIKEN cDNA C730049O14 gene	C730049O14Rik	RIKEN cDNA C730049O14 gene	60.5214	42.015	53.7358	476.678	604.373	593.083		5.54346e-05	0.00229952	0.000715482	0.0348409	10.7129
1451263_a_at	fatty acid binding protein 4, adipocyte	Fabp4	fatty acid binding protein 4, adipocyte	238.414	64.1816	148.49	1916.77	1041.52	1807.45		0.00464468	0.0210377	0.00654578	0.318318	10.565
1418879_at	RIKEN cDNA 9030611O19 gene	Fam110c	family with sequence similarity 110, member C	25.6987	10.5849	20.4183	188.596	209.714	198.112		0.000182958	0.00366217	0.00113946	0.0724417	10.5186
1424076_at	glycerophosphodiester phosphodiesterase domain containing 1	Gdpd1	glycerophosphodiester phosphodiesterase domain containing 1	7.85664	5.9509	9.17555	79.107	91.0219	70.6577		8.64949e-05	0.00274562	0.000854284	0.0455978	10.4767
1434150_a_at	RIKEN cDNA 3300001H21 gene	Higd1c : Mettl7a1 : Mettl7a2	HIG1 domain family, member 1C : methyltransferase like 7A1 : methyltransferase like 7A2	143.061	71.0842	129.868	1127.71	1231.17	1192.08		0.000417842	0.00541499	0.00168484	0.111829	10.3222
1424296_at	glutamate-cysteine ligase, catalytic subunit	Gclc	glutamate-cysteine ligase, catalytic subunit	85.5067	75.2306	89.1073	854.28	815.62	891.385		2.15105e-06	0.000881873	0.00027439	0.00342977	10.2515
1454858_x_at	RIKEN cDNA 3300001H21 gene	Mettl7a1	methyltransferase like 7A1	149.032	120.912	137.713	1343.22	1499.43	1331.01		5.44687e-06	0.00114414	0.000355993	0.00685903	10.2382
1419816_s_at	RIKEN cDNA 1300002F13 gene	Errfi1	ERBB receptor feedback inhibitor 1	72.2987	56.0528	34.0473	456.802	551.137	622.244		0.000602417	0.00659108	0.00205078	0.13241	10.0382
1426340_at	solute carrier family 1 (glial high affinity glutamate transporter), member 3	Slc1a3	solute carrier family 1 (glial high affinity glutamate transporter), member 3	79.9927	36.7714	71.4145	703.82	609.773	567.437		0.00071732	0.00719892	0.0022399	0.144326	9.99597
1448499_a_at	epoxide hydrolase 2, cytoplasmic	Ephx2	epoxide hydrolase 2, cytoplasmic	9.10628	10.9267	6.80342	85.8908	91.0994	90.6497		0.000959026	0.00836905	0.00260398	0.165918	9.97302
1422573_at		Ampd3	adenosine monophosphate deaminase 3	30.9167	19.0383	40.2436	295.167	322.097	278.089		0.000469407	0.00575193	0.00178968	0.118109	9.92646
1429399_at	ring finger protein 125	Rnf125	ring finger protein 125	56.2002	40.3238	47.186	432.522	512.052	481.726		2.84783e-05	0.00188321	0.000585952	0.0219279	9.92484
1448550_at		Lbp	lipopolysaccharide binding protein	20.1798	22.5378	12.9144	182.331	177.625	191.442		0.000724128	0.00722737	0.00224876	0.14512	9.91154
1434414_at	DNA segment, Chr 15, Brigham & Women's Genetics 0759 expressed	Foxred2	FAD-dependent oxidoreductase domain containing 2	34.5283	20.4899	44.075	359.702	301.729	320.606		0.000541785	0.00623516	0.00194003	0.125895	9.91024
1454799_at	hypothetical protein 4933408F15	Agpat9	1-acylglycerol-3-phosphate O-acyltransferase 9	15.1909	11.7058	21.3647	147.477	167.459	163.254		0.000201268	0.00379883	0.00118198	0.0768216	9.90833
1456060_at	avian musculoaponeurotic fibrosarcoma (v-maf) AS42 oncogene homolog	Maf	avian musculoaponeurotic fibrosarcoma (v-maf) AS42 oncogene homolog	72.8736	41.1038	86.6096	650.028	673.886	633.925		0.000502782	0.00597525	0.00185917	0.121923	9.76055
1426341_at	solute carrier family 1 (glial high affinity glutamate transporter), member 3	Slc1a3	solute carrier family 1 (glial high affinity glutamate transporter), member 3	36.9122	34.5857	33.1136	331.846	333.172	355.877		5.06218e-07	0.00075798	0.000235841	0.000957188	9.75892
1455959_s_at	Glutamate-cysteine ligase, catalytic subunit	Gclc	glutamate-cysteine ligase, catalytic subunit	60.6736	52.7449	75.9726	620.638	628.145	586.843		3.00023e-05	0.00191541	0.000595969	0.0227251	9.69225
1450716_at	a disintegrin-like and metalloprotease (reprolysin type) with thrombospondin type 1 motif, 1	Adamts1	a disintegrin-like and metallopeptidase (reprolysin type) with thrombospondin type 1 motif, 1	169.101	102.447	142.55	1320.65	1313.13	1372.9		0.0001011	0.00291832	0.000908019	0.0500591	9.67569
1417023_a_at	fatty acid binding protein 4, adipocyte	Fabp4	fatty acid binding protein 4, adipocyte	600.437	448.429	660.274	5456.92	5338.23	5439.07		4.14801e-05	0.00211227	0.000657221	0.0284644	9.49848
1447849_s_at	Avian musculoaponeurotic fibrosarcoma (v-maf) AS42 oncogene homolog	Maf	avian musculoaponeurotic fibrosarcoma (v-maf) AS42 oncogene homolog	21.1633	11.4582	21.2516	173.556	152.205	175.249		0.000419235	0.00542531	0.00168805	0.111988	9.2998
1425155_x_at	colony stimulating factor 1 (macrophage)	Csf1	colony stimulating factor 1 (macrophage)	38.8365	46.9904	43.6942	386.709	389.047	415.843		3.22022e-06	0.00103186	0.000321057	0.00446649	9.20004
1425154_a_at	colony stimulating factor 1 (macrophage)	Csf1	colony stimulating factor 1 (macrophage)	38.3329	38.5194	42.7787	357.413	398.877	337.774		3.34704e-06	0.00103219	0.000321161	0.00470579	9.14531
1440227_at	Mitochondrial ribosomal protein S6	Slc5a3	solute carrier family 5 (inositol transporters), member 3	80.2516	55.3196	47.3375	577.13	543.295	519.354		0.000155332	0.00347206	0.00108031	0.0648746	8.96502
1422243_at	fibroblast growth factor 7	Fgf7	fibroblast growth factor 7	22.2377	14.842	10.2936	136.81	138.36	148.779		0.000561931	0.00636237	0.00197962	0.12796	8.94912
1434151_at	RIKEN cDNA 3300001H21 gene	Mettl7a1	methyltransferase like 7A1	181.665	168.816	159.501	1655.21	1430.24	1442.29		3.52522e-06	0.0010515	0.000327168	0.00486528	8.87824
1416125_at	FK506 binding protein 5	Fkbp5	FK506 binding protein 5	105.417	110.339	130.864	999.051	1076.65	969.251		7.47154e-06	0.00123586	0.000384531	0.00877295	8.7847
1452031_at	solute carrier family 1 (glial high affinity glutamate transporter), member 3	Slc1a3	solute carrier family 1 (glial high affinity glutamate transporter), member 3	72.8232	33.1108	42.5331	412.931	463.778	425.141		0.000694707	0.00706527	0.00219832	0.142421	8.76861
1452416_at	interleukin 6 receptor, alpha	Il6ra	interleukin 6 receptor, alpha	25.4323	22.5897	24.9693	209.122	199.922	226.351		1.94858e-06	0.000866262	0.000269533	0.00319051	8.70508
1422557_s_at	metallothionein 1	Mt1	metallothionein 1	664.934	738.968	981.891	7000.29	7141.48	6088.05		7.09791e-05	0.00247407	0.000769793	0.0416156	8.47929
1439066_at	angiopoietin 1	Angpt1	angiopoietin 1	55.1795	67.3144	53.1216	500.626	466.808	506.872		1.05172e-05	0.00141949	0.000441666	0.0106864	8.39508
1435603_at	sushi, nidogen and EGF-like domains 1	Sned1	sushi, nidogen and EGF-like domains 1	20.7881	22.9723	21.1692	182.585	177.767	179.658		1.34739e-05	0.0014858	0.000462298	0.0131584	8.31685
1416129_at	RIKEN cDNA 1300002F13 gene	Errfi1	ERBB receptor feedback inhibitor 1	329.083	381.672	371.227	3023.72	2854.14	3041.39		1.85391e-06	0.000866262	0.000269533	0.0029512	8.24344
1425281_a_at	delta sleep inducing peptide, immunoreactor	Tsc22d3	TSC22 domain family, member 3	285.142	221.263	219.25	1778.16	2093.41	2086.15		3.16949e-05	0.00195855	0.000609391	0.0233626	8.21013
1428083_at	RIKEN cDNA 2310043N10 gene	Neat1	nuclear paraspeckle assembly transcript 1 (non-protein coding)	115.076	110.372	103.205	907.536	853.289	931.472		8.64279e-07	0.00075798	0.000235841	0.00151552	8.19192
1455251_at	RIKEN cDNA E130012M19 gene	Itga1	integrin alpha 1	24.1175	17.3908	22.828	185.486	185.541	149.913		7.072e-05	0.00247407	0.000769793	0.0412965	8.09716
1419248_at	regulator of G-protein signaling 2	Rgs2	regulator of G-protein signaling 2	135.925	112.887	144.541	1020.52	1003.95	1094.92		1.24249e-05	0.00147074	0.000457612	0.0118823	7.93024
1443921_at	RIKEN cDNA C130037N17 gene	Ranbp3l	RAN binding protein 3-like	71.221	50.4534	51.5499	464.427	410.132	478.774		6.92594e-05	0.00245648	0.00076432	0.0408983	7.81261
1419534_at		Olr1	oxidized low density lipoprotein (lectin-like) receptor 1	4.92908	2.16851	3.797	30.8518	26.5939	26.2762		0.000552203	0.00629927	0.00195998	0.127007	7.68472
1449514_at	G protein-coupled receptor kinase 5	Grk5	G protein-coupled receptor kinase 5	64.37	49.9005	54.8966	449.626	411.956	431.143		1.30282e-05	0.00147074	0.000457612	0.0126001	7.6417
1416934_at	X-linked myotubular myopathy gene 1	Mtm1	X-linked myotubular myopathy gene 1	28.4702	15.2181	25.61	170.564	190.294	168.627		0.000469846	0.00575292	0.00178999	0.118348	7.64068
1418288_at		Lpin1	lipin 1	53.8391	48.2474	51.9563	374.797	343.869	418.829		6.92773e-06	0.00120803	0.000375873	0.00805513	7.38428
1424854_at	histone 1, H4f	Hist1h4a : Hist1h4b : Hist1h4f : Hist1h4i : Hist1h4m	histone cluster 1, H4a : histone cluster 1, H4b : histone cluster 1, H4f : histone cluster 1, H4i : histone cluster 1, H4m	22.5919	11.877	14.2403	139.792	131.959	87.4302		0.00113298	0.00922768	0.00287114	0.177727	7.37399
1435484_at	Mitochondrial ribosomal protein S6	Slc5a3	solute carrier family 5 (inositol transporters), member 3	353.232	263.977	307.946	2329.18	2290.5	2160.68		2.14325e-05	0.0017029	0.000529849	0.018261	7.32889
1427963_s_at	retinol dehydrogenase 9	Rdh9	retinol dehydrogenase 9	6.80024	6.39574	9.01063	45.9431	54.5773	59.4697		0.00010818	0.00298232	0.000927932	0.0526091	7.20462
1443579_s_at	DEP domain containing 6	Depdc6	DEP domain containing 6	112.579	49.2918	78.2623	455.417	576.966	697.561		0.00169704	0.0115474	0.0035929	0.212578	7.2041
1419247_at	regulator of G-protein signaling 2	Rgs2	regulator of G-protein signaling 2	123.736	121.019	119.915	866.619	846.135	914.208		1.46799e-07	0.00075798	0.000235841	0.000159503	7.20367
1428306_at	DNA-damage-inducible transcript 4	Ddit4	DNA-damage-inducible transcript 4	402.323	432.111	397.095	2906.13	3126.33	2792.97		1.26096e-06	0.000764775	0.000237956	0.00239297	7.16623
1417785_at	phospholipase A1 member A	Pla1a	phospholipase A1 member A	289.715	247.019	263.729	2008.26	1903.27	1776.73		4.64811e-06	0.00114414	0.000355993	0.00550305	7.1062
1448231_at	FK506 binding protein 5	Fkbp5	FK506 binding protein 5	22.755	17.5242	23.4447	137.861	163.876	150.423		0.000542649	0.00624115	0.0019419	0.125974	7.09562
1418666_at	pentaxin related gene	Ptx3	pentraxin related gene	166.502	105.747	113.612	852.634	887.785	961.323		0.000172537	0.00359138	0.00111744	0.0696539	7.00185
1424863_a_at	homeodomain interacting protein kinase 2	Hipk2	homeodomain interacting protein kinase 2	78.5933	30.1799	77.2668	506.33	368.33	423.339		0.00357048	0.0178279	0.00554704	0.289123	6.97699
1453287_at	RIKEN cDNA 5730557B15 gene	Ankrd33b	ankyrin repeat domain 33B	29.9525	28.2965	21.9587	198.271	194.605	164.491		6.55912e-05	0.00242567	0.000754734	0.0392245	6.94906
1421441_at	angiopoietin 1	Angpt1	angiopoietin 1	12.3386	17.9169	21.3583	114.603	117.562	126.071		0.000281658	0.00442492	0.00137679	0.0922635	6.94068
1448194_a_at		H19	H19 fetal liver mRNA	522.317	658.156	1046.33	4992.45	5284.13	4910.21		0.000671674	0.00693707	0.00215843	0.140118	6.81999
1451348_at	DEP domain containing 6	Depdc6	DEP domain containing 6	173.447	113.706	159.329	829.507	1123.91	1079.34		0.000276748	0.00439009	0.00136595	0.0913881	6.79257
1422170_at	solute carrier family 5 (inositol transporters), member 3	Slc5a3	solute carrier family 5 (inositol transporters), member 3	11.5435	3.91361	12.9359	63.5085	69.787	58.9004		0.000214202	0.00390522	0.00121509	0.0795284	6.76912
1447946_at	expressed sequence AW046396	Adam23	a disintegrin and metallopeptidase domain 23	11.4579	7.94918	7.51836	71.348	54.7866	54.2105		0.000279814	0.00440797	0.00137152	0.092025	6.69794
1448529_at	thrombomodulin	Thbd	thrombomodulin	68.1669	59.5258	72.3638	465.696	469.037	397.635		1.78672e-05	0.0016094	0.000500757	0.0160287	6.65995
1416778_at	serum deprivation response	Sdpr	serum deprivation response	29.059	17.7943	27.787	144.179	147.318	204.893		0.000597752	0.00657165	0.00204473	0.131774	6.65043
1417492_at	cathepsin B	Ctsb	cathepsin B	132.732	94.4767	122.872	660.526	931.641	714.384		0.000209721	0.00386614	0.00120293	0.0786528	6.58862
1437100_x_at	proviral integration site 3	Pim3	proviral integration site 3	312.311	295.671	261.124	1932.29	1924.16	1818.11		4.87203e-06	0.00114414	0.000355993	0.00582209	6.52919
1423091_a_at	glycoprotein m6b	Gpm6b	glycoprotein m6b	94.5582	68.6711	83.5099	555.203	510.909	544.02		4.04651e-05	0.00210963	0.000656401	0.0278266	6.52565
1424051_at	procollagen, type IV, alpha 2	Col4a2	collagen, type IV, alpha 2	60.3074	48.4319	86.6652	436.532	405.546	417.875		0.000379113	0.00514007	0.0015993	0.1069	6.44793
1451069_at	proviral integration site 3	Pim3	proviral integration site 3	71.9226	63.6378	85.8168	440.633	491.46	484.07		3.71193e-05	0.00207174	0.00064461	0.0259931	6.39706
1438720_at	RIKEN cDNA 9330159F19 gene	9330159F19Rik	RIKEN cDNA 9330159F19 gene	24.969	25.7748	23.3453	142.937	167.274	161.352		4.94069e-06	0.00114414	0.000355993	0.00606141	6.36481
1429144_at	RIKEN cDNA 2310032D16 gene	Gpcpd1	glycerophosphocholine phosphodiesterase GDE1 homolog (S. cerevisiae)	95.747	73.565	91.6837	534.653	552.435	555.665		2.35794e-05	0.00178841	0.000556455	0.0190579	6.29418
1440443_at	RIKEN cDNA E030016H06 gene	E030016H06Rik	RIKEN cDNA E030016H06 gene	13.3378	11.159	18.3033	73.6739	95.3022	95.28		0.000401207	0.00530134	0.00164948	0.109682	6.17419
1456721_at		Thsd7a	thrombospondin, type I, domain containing 7A	41.3424	28.0963	27.6231	188.601	201.839	208.669		0.000168755	0.00357123	0.00111117	0.0684589	6.17245
1433720_s_at	Nur77 downstream gene 2	Chchd10	coiled-coil-helix-coiled-coil-helix domain containing 10	20.6403	16.1635	24.6128	113.737	147.555	114.912		0.000256018	0.00424248	0.00132003	0.087488	6.12544
1449252_at	RIKEN cDNA 9030611O19 gene	Fam110c	family with sequence similarity 110, member C	10.9388	8.98091	5.56241	48.7824	56.7013	49.9757		0.00530986	0.0231316	0.00719728	0.330783	6.10072
1448136_at	ectonucleotide pyrophosphatase/phosphodiesterase 2	Enpp2	ectonucleotide pyrophosphatase/phosphodiesterase 2	83.8459	59.5024	68.0576	456.335	369.722	463.025		0.000125167	0.00319182	0.000993118	0.05683	6.09766
1443832_s_at	serum deprivation response	Sdpr	serum deprivation response	46.1216	23.2142	33.9433	195.111	214.119	219.894		0.000796261	0.0075893	0.00236137	0.151949	6.09148
1442700_at	phosphodiesterase 4B, cAMP specific	Pde4b	phosphodiesterase 4B, cAMP specific	27.2246	29.2404	25.0114	165.872	146.034	183.349		2.27969e-05	0.00175616	0.000546419	0.0187391	6.0785
1456510_x_at	RIKEN cDNA 3300001H21 gene	Higd1c : Mettl7a2	HIG1 domain family, member 1C : methyltransferase like 7A2	53.9661	20.7447	35.87	251.882	206.738	208.443		0.0026212	0.0147655	0.00459421	0.256521	6.03236
1421152_a_at	guanine nucleotide binding protein, alpha o	Gnao1	guanine nucleotide binding protein, alpha O	47.8957	29.8291	64.1091	349.829	230.051	270.94		0.00199449	0.0126166	0.00392559	0.22848	5.99871
1456778_at	Neuropilin 2			205.369	240.169	291.111	1314.25	1614.5	1472.86		0.000105956	0.00296594	0.000922836	0.0518122	5.97519
1423883_at	Acyl-CoA synthetase long-chain family member 1	Acsl1	acyl-CoA synthetase long-chain family member 1	125.751	85.7314	104.468	588.606	567.473	717.93		0.000175213	0.00361042	0.00112336	0.0703708	5.93134
1419400_at	microsomal triglyceride transfer protein	Mttp	microsomal triglyceride transfer protein	19.1922	12.5208	16.2275	100.614	95.3023	87.23		0.000260563	0.00426343	0.00132654	0.0886029	5.90621
1435375_at	cDNA sequence BC052328	Fam105a	family with sequence similarity 105, member A	16.7951	9.69701	13.5367	78.8804	76.1647	81.1022		0.000284404	0.00444183	0.00138205	0.0928208	5.89943
1441975_at	acid phosphatase, prostate	Acpp	acid phosphatase, prostate	52.16	40.9392	56.8037	279.97	317.894	285.172		7.29717e-05	0.00250513	0.000779457	0.0422529	5.89072
1417623_at	solute carrier family 12, member 2	Slc12a2	solute carrier family 12, member 2	119.312	87.9542	130.428	686.121	674.591	622.309		0.000131808	0.00325685	0.00101335	0.0585822	5.87223
1437302_at	adrenergic receptor, beta 2	Adrb2	adrenergic receptor, beta 2	29.6275	8.47441	30.9619	113.715	139.794	149.327		0.000818243	0.00769452	0.00239411	0.153934	5.83281
1453571_at	DEP domain containing 6	Depdc6	DEP domain containing 6	161.599	173.268	158.087	1000.87	918.71	950.039		1.19127e-06	0.000764775	0.000237956	0.00207386	5.82126
1415904_at	lipoprotein lipase	Lpl	lipoprotein lipase	867.64	1076.7	703.714	5121.1	5435.95	4850.15		0.000152559	0.00346992	0.00107965	0.0635993	5.81832
1445539_at	Phosphodiesterase 7B	Pde7b	Phosphodiesterase 7B	55.7192	42.5334	41.552	270.467	247.701	294.607		7.76951e-05	0.00261789	0.000814542	0.0430487	5.81365
1434458_at	Follistatin	Fst	follistatin	348.218	259.536	283.255	1799.2	1640	1639.4		4.62095e-05	0.00220367	0.000685659	0.0303771	5.69983
1422916_at	fibroblast growth factor 21	Fgf21	fibroblast growth factor 21	26.6557	31.7502	26.753	157.991	186.543	139.376		7.09703e-05	0.00247407	0.000769793	0.041456	5.68243
1419499_at	Glycerol-3-phosphate acyltransferase, mitochondrial	Gpam	glycerol-3-phosphate acyltransferase, mitochondrial	236.337	237.108	217.626	1412.31	1275.93	1218.01		4.83128e-06	0.00114414	0.000355993	0.00574232	5.65246
1419003_at	blood vessel epicardial substance	Bves	blood vessel epicardial substance	52.4238	52.2097	41.7547	275.184	251.426	292.94		3.85821e-05	0.00208929	0.000650071	0.0267902	5.59848
1455320_at	Expressed sequence AI480535	Nampt	nicotinamide phosphoribosyltransferase	122.25	97.4307	141.92	632.919	724.2	657.294		0.000120278	0.00312136	0.000971192	0.0558748	5.57082
1417491_at	cathepsin B	Ctsb	cathepsin B	103.484	87.2121	158.808	643.193	673.51	623.425		0.000627288	0.00671719	0.00209002	0.135191	5.55109
1428433_at	homeodomain interacting protein kinase 2	Hipk2	homeodomain interacting protein kinase 2	237.182	244.42	275.184	1298.56	1479.5	1419.65		8.64418e-06	0.00134142	0.000417376	0.00933091	5.54676
1421365_at	follistatin	Fst	follistatin	291.75	310.807	285.614	1654.48	1657.48	1613.79		3.58892e-07	0.00075798	0.000235841	0.000638116	5.54594
1416779_at	serum deprivation response	Sdpr	serum deprivation response	28.5382	27.4499	24.2379	137.979	142.461	164.159		1.92226e-05	0.00162	0.000504054	0.0170653	5.54183
1417235_at	EH-domain containing 3	Ehd3	EH-domain containing 3	291.997	290.282	392.577	1768.92	1923.04	1707.6		8.3323e-05	0.00270725	0.000842347	0.0446418	5.53884
1417133_at	peripheral myelin protein	Pmp22	peripheral myelin protein 22	546.2	471.755	547.785	2830.78	2966.8	2847.84		4.89247e-06	0.00114414	0.000355993	0.00590186	5.52163
1454617_at	arrestin domain containing 3	Arrdc3	arrestin domain containing 3	55.215	52.219	73.589	337.461	343.944	308.294		0.00010567	0.0029625	0.000921766	0.0517326	5.46726
1418774_a_at	ATPase, Cu++ transporting, alpha polypeptide	Atp7a	ATPase, Cu++ transporting, alpha polypeptide	91.0745	32.1947	84.2899	396.031	384.151	351.832		0.0059662	0.0250994	0.00780954	0.342374	5.45394
1423516_a_at	nidogen 2	Nid2	nidogen 2	142.055	116.631	146.893	686.026	771.07	753.304		2.95289e-05	0.00189655	0.000590101	0.0225657	5.44998
1448395_at	secreted frizzled-related sequence protein 1	Sfrp1	secreted frizzled-related protein 1	38.6507	27.4851	41.1597	189.302	184.871	210.363		0.000202868	0.00381621	0.00118739	0.0770602	5.44791
1456022_at	homeodomain interacting protein kinase 2	Hipk2	homeodomain interacting protein kinase 2	112.652	143.222	187.657	758.986	820.36	830.745		0.000335712	0.00482867	0.00150241	0.100776	5.43388
1420941_at	regulator of G-protein signaling 5	Rgs5	regulator of G-protein signaling 5	11.9277	9.96214	12.0825	61.4041	60.3302	62.7539		1.87272e-06	0.000866262	0.000269533	0.00303097	5.43055
1416926_at	transformation related protein 53 inducible nuclear protein 1	Trp53inp1	transformation related protein 53 inducible nuclear protein 1	201.181	181.801	216.453	1077.3	1107.57	1068.2		5.19483e-06	0.00114414	0.000355993	0.00630065	5.4269
1416745_x_at	UDP-N-acetylglucosamine pyrophosphorylase 1	LOC640502 : Uap1	similar to UDP-N-acetylhexosamine pyrophosphorylase : UDP-N-acetylglucosamine pyrophosphorylase 1	29.7272	19.5639	17.4777	122.546	118.055	121.193		0.000448149	0.00559264	0.00174012	0.116124	5.4186
1421818_at	B-cell leukemia/lymphoma 6	Bcl6	B-cell leukemia/lymphoma 6	125.167	120.614	103.811	708.688	644.722	539.66		6.75979e-05	0.00244159	0.000759686	0.0398618	5.4151
1448780_at	solute carrier family 12, member 2	Slc12a2	solute carrier family 12, member 2	76.0198	60.4992	62.8164	297.494	437.666	338.598		0.00023284	0.00401947	0.00125064	0.0839879	5.38669
1425809_at	Fatty acid binding protein 4, adipocyte	Fabp4	fatty acid binding protein 4, adipocyte	11.7226	9.13416	4.2976	44.2512	34.6351	55.8815		0.00550661	0.0236604	0.0073618	0.335321	5.35763
1456544_at	Transcribed locus	Tmem38b	transmembrane protein 38B	87.7823	58.9571	85.207	434.46	447.739	356.514		0.000326398	0.00476764	0.00148342	0.0991846	5.34052
1434423_at	GULP, engulfment adaptor PTB domain containing 1	Gulp1	GULP, engulfment adaptor PTB domain containing 1	80.9429	43.4191	84.4231	397.3	347.257	367.703		0.0014266	0.0105132	0.00327112	0.196344	5.3273
1449851_at	period homolog 1 (Drosophila)	Per1	period homolog 1 (Drosophila)	48.9038	65.5186	59.5011	295.457	304.224	326.393		5.07775e-05	0.00225663	0.000702139	0.0325292	5.32461
1450391_a_at	monoglyceride lipase	Mgll	monoglyceride lipase	40.2526	36.9355	46.9531	207.359	213.693	239.241		3.49685e-05	0.00201668	0.000627478	0.0251164	5.31888
1417273_at	pyruvate dehydrogenase kinase, isoenzyme 4	Pdk4	pyruvate dehydrogenase kinase, isoenzyme 4	308.618	207.541	332.329	1619.54	1528.72	1352.29		0.000410952	0.00538723	0.00167621	0.110476	5.3042
1453782_at	RIKEN cDNA 3021401C12 gene	Ankrd33b	ankyrin repeat domain 33B	13.9679	5.13179	11.6832	53.7998	57.397	51.8458		0.000326805	0.00476778	0.00148347	0.099344	5.29654
1422540_at		Fbln1	fibulin 1	84.1082	60.4046	114.811	398.921	434.446	535.677		0.00118222	0.00941953	0.00293083	0.181535	5.27929
1443937_at	Interleukin 2 receptor, beta chain			8.5243	2.98334	6.71719	27.4591	30.4003	35.9048		0.00184109	0.0121021	0.00376549	0.220013	5.14487
1428143_a_at	patatin-like phospholipase domain containing 2	Pnpla2	patatin-like phospholipase domain containing 2	44.7538	24.7633	68.7455	214.859	240.927	254.949		0.00354574	0.0177512	0.00552319	0.288336	5.14047
1418457_at	chemokine (C-X-C motif) ligand 14	Cxcl14	chemokine (C-X-C motif) ligand 14	14.5375	13.5959	15.3233	77.666	62.9162	82.1368		5.06488e-05	0.00225663	0.000702139	0.0322101	5.12508
1424842_a_at	Rho GTPase activating protein 24	Arhgap24	Rho GTPase activating protein 24	43.9601	24.3851	45.0437	178.462	202.716	196.559		0.00123523	0.00964863	0.00300212	0.185261	5.09518
1455428_at	RIKEN cDNA A930008G19 gene	Fam53b	family with sequence similarity 53, member B	27.4367	26.1944	23.6565	157.955	126.181	108.677		0.000160199	0.00348494	0.00108432	0.0666277	5.0825
1418472_at	aspartoacylase (aminoacylase) 2	Aspa	aspartoacylase	9.78787	8.55381	9.29683	54.7238	43.802	41.29		6.82276e-05	0.00244159	0.000759686	0.0401807	5.05873
1457404_at	nuclear factor of kappa light polypeptide gene enhancer in B-cells inhibitor, zeta	Nfkbiz	Nuclear factor of kappa light polypeptide gene enhancer in B-cells inhibitor, zeta	24.5582	22.4005	24.729	121.38	117.065	124.125		1.47723e-06	0.000864951	0.000269125	0.00247266	5.05763
1419301_at	frizzled homolog 4 (Drosophila)	Fzd4	frizzled homolog 4 (Drosophila)	32.1896	24.3361	20.1111	139.104	114.944	131.253		0.00125911	0.0097705	0.00304004	0.186447	5.02763
1424613_at	G protein-coupled receptor, family C, group 5, member B	Gprc5b	G protein-coupled receptor, family C, group 5, member B	191.894	112.084	182.275	789.735	806.168	843.94		0.000681881	0.00698207	0.00217243	0.14139	5.01765
1429359_s_at	RNA binding protein gene with multiple splicing	Rbpms	RNA binding protein gene with multiple splicing	25.5269	25.6953	30.621	152.825	131.98	125.02		4.47086e-05	0.00218089	0.000678572	0.0297395	5.00744
1422740_at	tumor necrosis factor receptor superfamily, member 21	Tnfrsf21	tumor necrosis factor receptor superfamily, member 21	27.333	10.3851	22.5669	82.5003	90.2738	128.919		0.00538384	0.0233125	0.00725354	0.332824	5.00445
1422264_s_at	basic transcription element binding protein 1	Klf9	Kruppel-like factor 9	151.691	103.301	151.659	1021.2	529.19	484.367		0.00425594	0.0199999	0.00622286	0.306924	5.0037
1428891_at	RIKEN cDNA 9130213B05 gene	Parm1	prostate androgen-regulated mucin-like protein 1	27.7951	16.8741	30.6374	130.229	120.335	123.306		0.000930374	0.00821492	0.00255603	0.163936	4.96465
1433898_at	Solute carrier family 25, member 30			296.105	203.297	348.765	1393.74	1442.13	1372.14		0.000533788	0.00619303	0.00192693	0.124861	4.9613
1420772_a_at	delta sleep inducing peptide, immunoreactor	Tsc22d3	TSC22 domain family, member 3	773.174	644.245	915.9	3719.05	4082.71	3774.5		0.000107771	0.00297743	0.000926412	0.0522901	4.96128
1426528_at	neuropilin 2	Nrp2	neuropilin 2	80.8632	134.964	134.077	564.057	578.924	568.345		0.000683853	0.00699586	0.00217672	0.141548	4.89085
1436763_a_at	basic transcription element binding protein 1	Klf9	Kruppel-like factor 9	84.3654	51.9559	118.507	408.2	443.576	393.496		0.00246723	0.0142495	0.00443365	0.250207	4.88671
1430247_at	Dishevelled associated activator of morphogenesis 2	Daam2	dishevelled associated activator of morphogenesis 2	4.36157	7.95524	11.5176	34.4678	38.3014	42.4858		0.00314366	0.0164507	0.00511853	0.275992	4.83566
1435828_at	Avian musculoaponeurotic fibrosarcoma (v-maf) AS42 oncogene homolog	Maf	avian musculoaponeurotic fibrosarcoma (v-maf) AS42 oncogene homolog	7.51609	11.3961	8.55076	46.0875	44.4888	41.8375		0.000229871	0.00399094	0.00124176	0.0835106	4.82154
1460699_at		Rps27	ribosomal protein S27	46.6848	38.443	33.467	171.197	110.292	289.894		0.0070361	0.0278732	0.0086726	0.363273	4.81794
1450018_s_at		Slc25a30	solute carrier family 25, member 30	283.875	192.608	204.095	1037.15	1099.56	1126.42		0.000212473	0.00388537	0.00120891	0.0792898	4.79466
1420150_at	RIKEN cDNA 4930422J18 gene	Spsb1	splA/ryanodine receptor domain and SOCS box containing 1	23.2242	20.0614	38.6137	122.545	140.36	128.548		0.00493009	0.0219806	0.00683915	0.323375	4.77969
1424025_at	cDNA sequence BC013529	BC013529	cDNA sequence BC013529	278.079	148.473	276.6	1124.23	1107.31	1121.46		0.00153855	0.0109266	0.00339975	0.203714	4.76853
1416612_at	cytochrome P450, family 1, subfamily b, polypeptide 1	Cyp1b1	cytochrome P450, family 1, subfamily b, polypeptide 1	289.284	274.921	283.29	1268.48	1265.27	1476.97		8.24683e-06	0.00131624	0.00040954	0.00909174	4.73243
1424077_at	glycerophosphodiester phosphodiesterase domain containing 1	Gdpd1	glycerophosphodiester phosphodiesterase domain containing 1	16.8152	12.5565	23.7748	95.4075	84.1334	71.9225		0.00143113	0.0105295	0.00327619	0.196661	4.73151
1448734_at	ceruloplasmin	Cp	ceruloplasmin	27.8105	22.185	32.4555	112.686	114.831	162.047		0.000661175	0.00689333	0.00214482	0.138926	4.72481
1436584_at	sprouty homolog 2 (Drosophila)	Spry2	sprouty homolog 2 (Drosophila)	96.6851	95.2699	110.046	507.649	460.227	456.129		1.09849e-05	0.00142238	0.000442566	0.0111649	4.71523
1417236_at	EH-domain containing 3	Ehd3	EH-domain containing 3	266.007	333.33	311.753	1388.74	1599.29	1299.74		6.86842e-05	0.00244159	0.000759686	0.040739	4.7062
1417466_at		Rgs5	regulator of G-protein signaling 5	25.2892	29.2555	24.3384	120.977	122.603	126.9		1.15262e-05	0.00144634	0.000450021	0.0115636	4.69658
1450643_s_at	acyl-CoA synthetase long-chain family member 1	Acsl1	acyl-CoA synthetase long-chain family member 1	27.9217	34.2063	41.6107	150.518	141.007	194.982		0.000520943	0.00610339	0.00189903	0.12367	4.68974
1437604_x_at	CDNA sequence AB023957	Apcdd1	adenomatosis polyposis coli down-regulated 1	15.3512	23.8512	25.3019	104.797	107.93	88.8662		0.000418848	0.00542415	0.00168769	0.111908	4.67555
1424308_at	solute carrier family 24 (sodium/potassium/calcium exchanger), member 3	Slc24a3	solute carrier family 24 (sodium/potassium/calcium exchanger), member 3	13.4494	16.4687	10.1586	69.0126	68.6844	49.6146		0.00641223	0.0262549	0.00816907	0.351587	4.67383
1416613_at	cytochrome P450, family 1, subfamily b, polypeptide 1	Cyp1b1	cytochrome P450, family 1, subfamily b, polypeptide 1	93.5418	46.8926	72.0292	330.552	345.656	315.063		0.00147652	0.0107289	0.00333824	0.199114	4.6656
1451119_a_at	fibulin 1	Fbln1	fibulin 1	85.7435	58.21	111.008	329.511	363.144	492.137		0.00222681	0.0133763	0.00416196	0.240662	4.64695
1418674_at	oncostatin M receptor	Osmr	oncostatin M receptor	164.157	160.909	166.508	678.847	847.665	756.978		1.90776e-05	0.00162	0.000504054	0.0169057	4.64527
1424443_at	transmembrane 6 superfamily member 1	Tm6sf1	transmembrane 6 superfamily member 1	5.55968	3.08458	5.94973	22.8151	28.8685	15.8553		0.00974049	0.0344836	0.0107294	0.405614	4.62786
1421172_at	a disintegrin and metalloproteinase domain 12 (meltrin alpha)	Adam12	a disintegrin and metallopeptidase domain 12 (meltrin alpha)	134.758	91.7085	116.469	507.259	487.246	588.324		0.000258107	0.00425064	0.00132256	0.0879658	4.61552
1450731_s_at	tumor necrosis factor receptor superfamily, member 21	Tnfrsf21	tumor necrosis factor receptor superfamily, member 21	105.573	104.118	104.616	475.332	447.495	527		5.78738e-06	0.00114967	0.000357714	0.0072578	4.61278
1415856_at	embigin	Emb	embigin	356.168	418.011	346.06	1759.29	1679.7	1707.21		1.44028e-05	0.00153251	0.000476831	0.0136367	4.59383
1437003_at	4 days neonate male adipose cDNA, RIKEN full-length enriched library, clone:B430101L16 product:unknown EST, full insert sequence			73.2188	59.7228	81.3967	371.475	286.566	325.628		0.000204459	0.00381621	0.00118739	0.077618	4.58933
1418295_s_at	diacylglycerol O-acyltransferase 1	Dgat1	diacylglycerol O-acyltransferase 1	188.796	189.1	167.017	781.246	805.099	911.426		1.69592e-05	0.00160715	0.000500054	0.015311	4.58379
1453087_at	RIKEN cDNA 6330403L08 gene	6330403L08Rik	RIKEN cDNA 6330403L08 gene	38.6849	27.5111	35.8591	172.075	160.599	134.68		0.000270151	0.00434468	0.00135182	0.0897954	4.57942
1453474_at	RIKEN cDNA 1300007F04 gene	Abhd15	abhydrolase domain containing 15	51.9832	46.2998	61.4433	236.157	248.597	246.064		5.28625e-05	0.00229008	0.000712546	0.0334857	4.57544
1420835_at	solute carrier family 25, member 30	Slc25a30	solute carrier family 25, member 30	99.8407	108.598	79.0918	383.498	503.406	428.144		0.000248018	0.00416684	0.00129649	0.0862948	4.5736
1423905_at	DNA segment, Chr 7, ERATO Doi 458, expressed	Pvr	poliovirus receptor	19.2619	10.744	23.9647	78.834	95.6259	71.8924		0.00351358	0.017674	0.00549916	0.286915	4.56456
1425942_a_at	glycoprotein m6b	Gpm6b	glycoprotein m6b	47.6482	37.6907	33.9742	171.794	177.09	194.101		0.000138789	0.00334718	0.00104146	0.0600152	4.55092
1436921_at	ATPase, Cu++ transporting, alpha polypeptide	Atp7a	ATPase, Cu++ transporting, alpha polypeptide	213.429	152.175	220.743	906.757	882.056	871.98		0.00021563	0.00392339	0.00122074	0.0796873	4.53792
1428622_at	DEP domain containing 6	Depdc6	DEP domain containing 6	258.9	189.558	274.469	1067.47	1105.01	1107.01		0.000190242	0.00371401	0.00115559	0.0742734	4.53642
1448914_a_at	colony stimulating factor 1 (macrophage)	Csf1	colony stimulating factor 1 (macrophage)	205.454	168.885	307.087	1057	1034.01	1000.12		0.000946481	0.00829825	0.00258195	0.165126	4.53627
1453771_at	GULP, engulfment adaptor PTB domain containing 1	Gulp1	GULP, engulfment adaptor PTB domain containing 1	128.386	110.068	105.153	475	540.598	540.082		3.40776e-05	0.00201399	0.000626641	0.0244785	4.52749
1426516_a_at	lipin 1	Lpin1	lipin 1	50.6674	66.2131	58.8235	297.534	273.434	220.654		0.00021817	0.00393326	0.00122381	0.0804042	4.50543
1436986_at	syntrophin, basic 2	Sntb2	syntrophin, basic 2	59.2521	31.3935	49.8257	217.015	209.436	205.685		0.00127185	0.00981072	0.00305255	0.187478	4.50011
1460295_s_at	interleukin 6 signal transducer	Il6st	interleukin 6 signal transducer	42.6574	25.4576	43.5322	131.28	177.169	192.832		0.0019719	0.0125494	0.00390467	0.227214	4.48987
1437473_at	avian musculoaponeurotic fibrosarcoma (v-maf) AS42 oncogene homolog	Maf	avian musculoaponeurotic fibrosarcoma (v-maf) AS42 oncogene homolog	18.9134	15.0588	23.1043	86.1006	99.7297	70.4138		0.00262246	0.0147681	0.004595	0.2566	4.48949
1424113_at	laminin B1 subunit 1	Lamb1-1	laminin B1 subunit 1	182.197	76.2282	142.5	612.936	650.309	532.543		0.00424001	0.0199565	0.00620934	0.306453	4.47912
1448607_at	pre-B-cell colony-enhancing factor 1	Nampt	nicotinamide phosphoribosyltransferase	10.3603	13.266	11.2003	46.0634	55.4352	54.046		8.74579e-05	0.00275311	0.000856614	0.0460761	4.46626
1425652_s_at	RNA binding protein gene with multiple splicing	LOC100044395 : Rbpms	similar to RNA binding protein gene with multiple splicing : RNA binding protein gene with multiple splicing	19.353	8.49228	13.1884	61.7096	57.9657	63.2497		0.002936	0.0157843	0.00491121	0.268665	4.45793
1460220_a_at	colony stimulating factor 1 (macrophage)	Csf1	colony stimulating factor 1 (macrophage)	684.348	818.026	719.205	3334.53	3363.65	3185.4		1.15176e-05	0.00144634	0.000450021	0.0114838	4.44889
1437329_at	Protein tyrosine phosphatase-like (proline instead of catalytic arginine), member b	Ptplb	protein tyrosine phosphatase-like (proline instead of catalytic arginine), member b	17.2608	10.3832	15.4338	68.0702	59.5707	62.6398		0.00069235	0.00705162	0.00219407	0.142183	4.41714
1438211_s_at	D site albumin promoter binding protein	Dbp	D site albumin promoter binding protein	218.257	102.514	173.954	900.035	585.093	697.646		0.00409914	0.0195348	0.00607813	0.302767	4.4121
1455235_x_at	lactate dehydrogenase 2, B chain	Ldhb	lactate dehydrogenase B	36.5028	29.5537	28.9157	157.513	146.22	114.77		0.000257072	0.00424998	0.00132236	0.0875673	4.40657
1448416_at	matrix gamma-carboxyglutamate (gla) protein	Mgp	matrix Gla protein	250.829	271.854	293.62	1294.07	1152.09	1125.86		1.92281e-05	0.00162	0.000504054	0.017145	4.37584
1422878_at	synaptotagmin 12	Syt12	synaptotagmin XII	19.4797	14.7254	17.1673	78.7839	78.1773	67.7052		9.80818e-05	0.0028742	0.000894292	0.0494222	4.37328
1452026_a_at	phospholipase A2, group XIIA	Pla2g12a	phospholipase A2, group XIIA	50.5683	51.0753	47.5613	211.814	225.342	214.637		9.16492e-07	0.00075798	0.000235841	0.00175485	4.36845
1435888_at	RIKEN cDNA 9030024J15 gene	Egfr	epidermal growth factor receptor	23.6388	31.3491	25.7565	117.805	113.996	117.798		6.298e-05	0.00238547	0.000742225	0.0382682	4.32971
1438953_at		Figf : LOC100047108	c-fos induced growth factor : similar to FIGF	22.5847	15.4247	18.2254	101.199	59.7569	82.0714		0.00153239	0.0109084	0.00339408	0.203238	4.32165
1434499_a_at	lactate dehydrogenase 2, B chain	Ldhb	lactate dehydrogenase B	25.4254	5.34366	23.0515	68.4537	78.6158	84.9784		0.000995488	0.00853126	0.00265445	0.168933	4.31151
1437279_x_at	syndecan 1	Sdc1	syndecan 1	849.542	361.326	738.099	2773.85	2750.79	2869.1		0.00453569	0.0207562	0.00645819	0.315175	4.30676
1455078_at		Ssh2	slingshot homolog 2 (Drosophila)	85.9394	82.4139	97.3601	366.975	378.368	384.684		9.78421e-06	0.00139754	0.000434836	0.00996867	4.2528
1438627_x_at	phosphogluconate dehydrogenase	Pgd	phosphogluconate dehydrogenase	810.375	511.251	871.322	3084.98	2967.75	3261.46		0.000961235	0.00837253	0.00260506	0.166156	4.24734
1426785_s_at	monoglyceride lipase	Mgll	monoglyceride lipase	76.6768	77.5023	69.1863	291.07	332.195	318.487		1.11008e-05	0.00142238	0.000442566	0.0113244	4.2162
1424700_at	transmembrane protein 38B	Tmem38b	transmembrane protein 38B	69.0605	66.2473	70.7352	293.177	281.293	293.089		4.32616e-07	0.00075798	0.000235841	0.000797652	4.21057
1417622_at	solute carrier family 12, member 2	Slc12a2	solute carrier family 12, member 2	231.877	230.553	204.482	869.798	1049.58	886.139		3.84086e-05	0.00208929	0.000650071	0.0266308	4.20673
1415857_at	embigin	Emb	embigin	445.915	540.607	346.615	1845.58	1968.63	1790.46		0.000385091	0.00518249	0.0016125	0.107695	4.20412
1454795_at	Cobl-like 1	Cobll1	Cobl-like 1	167.314	76.0487	135.255	518.392	533.218	538.469		0.00323554	0.0167442	0.00520986	0.278982	4.19969
1423566_a_at	heat shock protein 105	Hsph1	heat shock 105kDa/110kDa protein 1	84.4285	61.8605	74.913	298.334	307.172	320.396		0.000101367	0.00291832	0.000908019	0.0503782	4.18578
1454935_at		Fitm2	fat storage-inducing transmembrane protein 2	133.423	115.562	129.304	497.364	593.855	490.555		4.57693e-05	0.00220367	0.000685659	0.0300582	4.18139
1438954_x_at		Figf	c-fos induced growth factor	33.0736	17.0401	20.8082	114.933	88.6383	92.0353		0.0023472	0.0138122	0.00429758	0.245634	4.16806
1416743_at	UDP-N-acetylglucosamine pyrophosphorylase 1	LOC640502 : Uap1	similar to UDP-N-acetylhexosamine pyrophosphorylase : UDP-N-acetylglucosamine pyrophosphorylase 1	587.893	394.773	573.445	2108.4	2221.69	2134.32		0.000375431	0.00511697	0.00159212	0.106263	4.15421
1435846_x_at	9 days embryo whole body cDNA, RIKEN full-length enriched library, clone:D030066L21 product:unclassifiable, full insert sequence			26.2441	17.2821	20.1025	87.8257	95.6814	80.482		0.000405125	0.00534149	0.00166197	0.10992	4.1489
1429758_at	RIKEN cDNA 1700017B05 gene	1700017B05Rik	RIKEN cDNA 1700017B05 gene	94.7341	81.1746	128.615	421.305	427.597	413.112		0.000444738	0.00557068	0.00173329	0.115647	4.14423
1451241_at	laminin B1 subunit 1	Lamb1-1	laminin B1 subunit 1	53.9796	57.2389	51.8218	204.78	243.178	227.225		1.62167e-05	0.00157787	0.000490947	0.0149124	4.1412
1420349_at	prostaglandin F receptor	Ptgfr	prostaglandin F receptor	23.9075	17.3549	13.8958	61.0522	74.9655	92.2295		0.00192329	0.0123445	0.00384093	0.225241	4.13804
1421239_at	interleukin 6 signal transducer	Il6st	interleukin 6 signal transducer	20.0462	18.637	12.448	68.8229	75.4704	67.2508		0.00385681	0.0187783	0.00584277	0.296413	4.13727
1416594_at	secreted frizzled-related sequence protein 1	Sfrp1	secreted frizzled-related protein 1	41.5561	49.0855	36.0805	175.433	183.747	164.351		0.000113316	0.00305904	0.000951802	0.0537237	4.13133
1428136_at	RIKEN cDNA 2210415K03 gene	Sfrp1	secreted frizzled-related protein 1	20.5555	12.2819	29.3748	92.6596	74.5084	89.3803		0.00490783	0.0219244	0.00682164	0.322746	4.12376
1424574_at	transmembrane emp24 protein transport domain containing 5	Tmed5	transmembrane emp24 protein transport domain containing 5	273.931	179.175	292.753	950.249	1088.24	1036.11		0.000825992	0.00773889	0.00240791	0.154569	4.12223
1426734_at	cDNA sequence BC022623	Fam43a	family with sequence similarity 43, member A	22.8336	24.5972	39.3032	115.234	127.509	113.313		0.00115872	0.00932462	0.0029013	0.17987	4.10514
1448494_at	growth arrest specific 1	Gas1	growth arrest specific 1	580.451	502.291	643.635	2222.88	2588.4	2252.93		8.37249e-05	0.00271063	0.000843397	0.0448012	4.09193
1449164_at	CD68 antigen	Cd68	CD68 antigen	10.4941	6.26936	6.60312	36.1507	31.1425	27.8261		0.00675562	0.0271628	0.00845157	0.357974	4.07074
1434070_at	jagged 1	Jag1	jagged 1	226.099	100.285	198.812	743.404	683.348	708.898		0.00450454	0.0206657	0.00643002	0.314392	4.06639
1435326_at	expressed sequence AW112037	Lpgat1	lysophosphatidylglycerol acyltransferase 1	250.502	278.602	274.143	1039.59	1154.17	1059.2		7.06417e-06	0.00120803	0.000375873	0.00821464	4.04977
1421171_at	a disintegrin and metalloproteinase domain 12 (meltrin alpha)	Adam12	a disintegrin and metallopeptidase domain 12 (meltrin alpha)	23.3471	8.67326	17.9532	67.3646	68.649	66.1217		0.00123173	0.00962685	0.00299534	0.185182	4.04484
1425993_a_at	heat shock protein 105	Hsph1	heat shock 105kDa/110kDa protein 1	158.916	133.014	157.33	628.995	629.382	545.461		4.92202e-05	0.00225663	0.000702139	0.0314927	4.01513
1432517_a_at	nicotinamide N-methyltransferase	Nnmt	nicotinamide N-methyltransferase	14.1571	12.4231	14.728	43.8349	49.828	72.1358		0.000973915	0.00842223	0.00262053	0.167427	4.0137
1447063_at		1700017B05Rik	RIKEN cDNA 1700017B05 gene	11.3372	12.3597	12.5839	53.318	43.5015	48.7748		3.23842e-05	0.00197728	0.000615221	0.0237612	4.01299
1456516_x_at	UDP-N-acetylglucosamine pyrophosphorylase 1	LOC640502 : Uap1	similar to UDP-N-acetylhexosamine pyrophosphorylase : UDP-N-acetylglucosamine pyrophosphorylase 1	292.435	129.728	222.099	932.088	774.321	875.796		0.00418361	0.0197768	0.00615344	0.305202	4.00801
1435120_at	Transcribed locus			127.347	57.6461	125.986	426.415	395.943	422.975		0.00533127	0.0231897	0.00721533	0.331332	4.00457
1455345_at	PHD finger protein 15	Phf15	PHD finger protein 15	33.8513	34.7203	35.7427	132.396	143.866	140.707		1.2115e-06	0.000764775	0.000237956	0.00215364	3.99723
1428294_at	zinc finger protein 259	Zfp259	zinc finger protein 259	25.7727	24.5343	30.5997	115.204	101.958	106.141		5.27721e-05	0.00229008	0.000712546	0.033406	3.99599
1424932_at	epidermal growth factor receptor	Egfr	epidermal growth factor receptor	24.3572	12.7231	16.9803	72.6311	59.6537	82.871		0.00261162	0.0147298	0.0045831	0.256206	3.97989
1437250_at	whn-dependent transcript 2	Mreg	melanoregulin	56.9446	24.2606	53.3047	177.365	201.12	155.773		0.00709123	0.0280124	0.00871589	0.364285	3.97188
1429639_at	RIKEN cDNA 2310032D16 gene	Gpcpd1	glycerophosphocholine phosphodiesterase GDE1 homolog (S. cerevisiae)	16.5974	13.1282	15.3322	54.1678	66.0349	58.1876		0.000500177	0.00595207	0.00185195	0.121765	3.95915
1449342_at	protein tyrosine phosphatase-like (proline instead of catalytic arginine), member b	Ptplb	protein tyrosine phosphatase-like (proline instead of catalytic arginine), member b	289.5	218.569	321.273	1126.4	1054.88	1101.52		0.000285387	0.00444955	0.00138445	0.0929799	3.95833
1420836_at		Slc25a30	solute carrier family 25, member 30	233.147	298.764	217.833	853.567	1052.19	1051.56		0.000314501	0.00467458	0.00145447	0.0974347	3.94444
1453836_a_at	monoglyceride lipase	Mgll	monoglyceride lipase	50.4509	46.8608	29.6685	139.105	180.715	181.025		0.00176964	0.0118456	0.00368568	0.215816	3.94427
1423904_a_at	DNA segment, Chr 7, ERATO Doi 458, expressed	Pvr	poliovirus receptor	127.986	73.9582	107.294	458.573	396.265	359.249		0.00141447	0.0104577	0.00325385	0.195711	3.92605
1438258_at	very low density lipoprotein receptor	Vldlr	very low density lipoprotein receptor	32.3834	29.477	43.0376	139.854	116.784	155.167		0.00061831	0.00668358	0.00207956	0.133998	3.92576
1424114_s_at	laminin B1 subunit 1	Lamb1-1	laminin B1 subunit 1	566.821	319.231	456.631	1758.63	1783.71	1702.49		0.00116541	0.009356	0.00291107	0.180266	3.90623
1435994_at	Adult male corpus striatum cDNA, RIKEN full-length enriched library, clone:C030012J07 product:unknown EST, full insert sequence	Kcnh1	potassium voltage-gated channel, subfamily H (eag-related), member 1	45.1605	25.2816	53.3813	161.653	147.907	174.083		0.00368312	0.018189	0.0056594	0.292263	3.90591
1450295_s_at	poliovirus receptor	Pvr	poliovirus receptor	23.5241	17.1904	18.9789	77.1445	74.367	81.3575		0.00156774	0.0110247	0.00343029	0.205695	3.90108
1446868_at				6.63469	3.56757	6.05276	21.1628	21.059	21.1512		5.07057e-05	0.00225663	0.000702139	0.0323697	3.89868
1422948_s_at	histone 1, H4a	Gm11275 : Hist1h4a : Hist1h4b : Hist1h4c : Hist1h4h : Hist1h4i : Hist1h4j : Hist1h4k : Hist1h4m	predicted gene 11275 : histone cluster 1, H4a : histone cluster 1, H4b : histone cluster 1, H4c : histone cluster 1, H4h : histone cluster 1, H4i : histone cluster 1, H4j : histone cluster 1, H4k : histone cluster 1, H4m	55.9437	54.8486	44.0232	227.491	193.821	181.032		0.000185741	0.00368144	0.00114546	0.0731585	3.89072
1434025_at	Transcribed locus			70.619	44.6899	65.2104	228.798	246.315	226.17		0.000664616	0.00691801	0.0021525	0.139164	3.88481
1439568_at	gene regulated by estrogen in breast cancer protein	Greb1 : LOC100045413	gene regulated by estrogen in breast cancer protein : similar to Greb1 protein	13.6516	21.5517	17.9767	74.1647	58.6441	73.7708		0.00087846	0.00799299	0.00248697	0.159093	3.88453
1449677_s_at	transmembrane protein 38B	Tmem38b	transmembrane protein 38B	58.225	29.401	55.3638	199.819	198.331	155.968		0.00402685	0.0192912	0.00600234	0.301124	3.87523
1451931_x_at	histocompatibility 2, D region	H2-L	histocompatibility 2, D region	45.0075	25.026	33.2242	125.942	158.329	115.864		0.00207472	0.0128926	0.00401146	0.232673	3.87512
1450381_a_at	B-cell leukemia/lymphoma 6	Bcl6	B-cell leukemia/lymphoma 6	22.3131	22.528	22.8688	87.0237	86.0455	88.341		2.18106e-06	0.000881873	0.00027439	0.00358933	3.86073
1419149_at	serine (or cysteine) proteinase inhibitor, clade E, member 1	Serpine1	serine (or cysteine) peptidase inhibitor, clade E, member 1	489.061	583.322	554.049	2197.44	2084.3	1947.53		2.83736e-05	0.00188321	0.000585952	0.0217684	3.83002
1440999_at	Transcribed locus	Zfp697	zinc finger protein 697	33.5519	27.0237	34.5467	115.277	130.392	118.386		9.72868e-05	0.00286893	0.000892653	0.0491832	3.82723
1420757_at	myogenic factor 5	Myf5	myogenic factor 5	508.675	251.63	479.722	1601.22	1533	1606.39		0.00356855	0.0178232	0.00554557	0.289044	3.823
1417190_at	pre-B-cell colony-enhancing factor 1	Nampt	nicotinamide phosphoribosyltransferase	193.053	182.146	166.864	660.616	708.881	697.663		9.35517e-06	0.00138388	0.000430587	0.0098093	3.81351
1421106_at	jagged 1	Jag1	jagged 1	28.4338	20.5977	26.3371	81.2007	94.823	108.92		0.000497121	0.00593122	0.00184547	0.121447	3.78067
1437490_x_at	UDP-N-acetylglucosamine pyrophosphorylase 1	LOC640502 : Uap1	similar to UDP-N-acetylhexosamine pyrophosphorylase : UDP-N-acetylglucosamine pyrophosphorylase 1	300.787	122.729	228.675	914.76	756.023	788.457		0.00689245	0.0274542	0.00854222	0.361264	3.77073
1424026_s_at	cDNA sequence BC013529	BC013529	cDNA sequence BC013529	281.615	214.587	279.451	978.267	983.952	959.807		0.000118862	0.00311629	0.000969615	0.0553169	3.76718
1418892_at	ras homolog gene family, member J	Rhoj	ras homolog gene family, member J	400.856	462.779	469.599	1830.64	1598.49	1590.13		4.16766e-05	0.00211227	0.000657221	0.0286239	3.76472
1448793_a_at	syndecan 4	Sdc4	syndecan 4	402.532	473.23	314.808	1392.35	1684.36	1403.78		0.000566746	0.00639302	0.00198915	0.128437	3.76332
1448162_at	vascular cell adhesion molecule 1	Vcam1	vascular cell adhesion molecule 1	53.3265	35.9446	47.9148	174.064	162.864	178.815		0.000381519	0.00515731	0.00160467	0.107218	3.75944
1437303_at	interleukin 6 signal transducer	Il6st	interleukin 6 signal transducer	457.41	368.63	503.15	1655.12	1679.35	1657.49		0.000133287	0.00328167	0.00102107	0.0589007	3.75564
1449324_at	hypothetical gene supported by AK009667; NM_015774	Ero1l	ERO1-like (S. cerevisiae)	246.394	197.924	259.761	792.096	902.166	946.376		0.000178111	0.00362384	0.00112754	0.0711673	3.75048
1451542_at	single-stranded DNA binding protein 2	Ssbp2	single-stranded DNA binding protein 2	28.2243	10.2828	19.2238	69.8899	80.5397	65.1504		0.00640502	0.0262358	0.00816312	0.351511	3.73422
1452857_at	RIKEN cDNA 1110034C16 gene	Crebzf	CREB/ATF bZIP transcription factor	28.6796	6.3566	18.5927	63.7268	72.5447	63.5565		0.00852656	0.0316614	0.00985126	0.387094	3.72613
1425514_at		Pik3r1	phosphatidylinositol 3-kinase, regulatory subunit, polypeptide 1 (p85 alpha)	75.1608	49.9833	92.7985	254.007	294.01	262.699		0.00198542	0.0126046	0.00392185	0.227766	3.71986
1434993_at	RIKEN cDNA B830045N13 gene	Fam5c	family with sequence similarity 5, member C	154.677	83.6059	163.937	533.609	485.171	476.487		0.00342945	0.0174299	0.00542321	0.28408	3.71754
1417565_at	abhydrolase domain containing 5	Abhd5	abhydrolase domain containing 5	212.296	155.614	243.206	792.522	744.211	733.15		0.000585772	0.00649886	0.00202208	0.130582	3.71432
1441305_at	Neural precursor cell expressed, developmentally down-regulated gene 4-like	Nedd4l	neural precursor cell expressed, developmentally down-regulated gene 4-like	7.79772	2.37935	7.00141	19.8956	26.306	17.4742		0.00750532	0.029012	0.00902691	0.372157	3.70672
1419376_at	RIKEN cDNA 1110018M03 gene	Fibin	fin bud initiation factor homolog (zebrafish)	22.3099	17.8321	23.7128	76.8585	84.8086	74.8847		0.000154931	0.00346992	0.00107965	0.0645556	3.70452
1424807_at	laminin, alpha 4	Lama4	laminin, alpha 4	57.9294	64.004	75.1556	192.584	264.043	273.036		0.000637382	0.00675039	0.00210034	0.136782	3.7022
1458027_at	Transcribed locus	Mrpl17	mitochondrial ribosomal protein L17	8.64884	1.12097	8.86115	24.6752	23.2288	20.8574		0.000646053	0.00680263	0.0021166	0.137576	3.69071
1436326_at	RAR-related orphan receptor alpha	Rora	RAR-related orphan receptor alpha	78.9898	44.989	75.769	231.077	256.853	249.237		0.00190626	0.0122973	0.00382623	0.224132	3.69048
1451568_at	RIKEN cDNA A630054L15 gene	Fam116a	family with sequence similarity 116, member A	15.0822	14.0363	12.6695	43.3869	55.8572	54.5396		0.000166257	0.00354546	0.00110315	0.0679813	3.68009
1446331_at	15 days embryo head cDNA, RIKEN full-length enriched library, clone:D930037F10 product:unknown EST, full insert sequence	Ptgfr	prostaglandin F receptor	19.5416	14.3498	17.4315	66.429	57.7334	64.0125		0.00019438	0.00373472	0.00116204	0.0753886	3.66649
1441327_a_at	hypothetical protein 6330400D04	Ssr1	signal sequence receptor, alpha	43.8048	32.5555	36.131	134.139	131.243	146.884		0.000152866	0.00346992	0.00107965	0.0636789	3.66487
1453310_at	peptidylprolyl isomerase (cyclophilin)-like 6	Ppil6	peptidylprolyl isomerase (cyclophilin)-like 6	6.25094	9.72594	8.30831	30.5418	28.9392	29.4057		0.000545349	0.00625873	0.00194737	0.126212	3.66012
1416927_at	transformation related protein 53 inducible nuclear protein 1	Trp53inp1	transformation related protein 53 inducible nuclear protein 1	12.9402	11.1546	13.1481	53.1466	46.3323	36.6731		0.000431824	0.00551758	0.00171676	0.113418	3.65577
1455281_at	WD repeat domain 33	Wdr33	WD repeat domain 33	22.1185	15.1384	20.1753	81.6279	61.7672	65.9384		0.00188533	0.0122217	0.00380271	0.223024	3.64488
1454655_at	diacylglycerol kinase, delta	Dgkd	diacylglycerol kinase, delta	19.9192	14.8621	25.286	81.8797	82.2729	54.3651		0.0099757	0.035074	0.0109131	0.40838	3.63788
1435349_at	Neuropilin 2	Nrp2	neuropilin 2	335.572	334.775	356.517	1179.55	1162.69	1385.56		2.77228e-05	0.00185987	0.000578689	0.0216091	3.63028
1438861_at	basonuclin 2	Bnc2	basonuclin 2	53.5062	37.3492	54.7918	182.504	183.791	162.39		0.000563388	0.00636699	0.00198105	0.128199	3.6299
1453924_a_at	prostaglandin F receptor	Ptgfr	prostaglandin F receptor	17.5374	9.12315	13.9623	44.1415	46.8692	56.3485		0.00295195	0.0158299	0.00492537	0.269376	3.62749
1427929_a_at	RIKEN cDNA 2310036D04 gene	Pdxk	pyridoxal (pyridoxine, vitamin B6) kinase	79.4376	60.1106	69.6929	274.667	259.341	223.653		0.000218109	0.00393326	0.00122381	0.0802447	3.621
1438660_at	glucosaminyl (N-acetyl) transferase 2, I-branching enzyme	Gcnt2	glucosaminyl (N-acetyl) transferase 2, I-branching enzyme	31.5547	22.0461	28.96	103.646	92.9887	101.54		0.000332746	0.0048012	0.00149387	0.100458	3.61157
1426348_at	procollagen, type IV, alpha 1	Col4a1	collagen, type IV, alpha 1	41.7331	35.2927	50.0798	115.222	195.834	147.121		0.00229848	0.0136536	0.00424823	0.243342	3.60471
1438303_at	transforming growth factor, beta 2	Tgfb2	transforming growth factor, beta 2	24.5306	19.3365	34.9307	99.5181	87.8787	96.5047		0.00173245	0.0117051	0.00364198	0.214078	3.60291
1438423_at	single-stranded DNA binding protein 2	Ssbp2	single-stranded DNA binding protein 2	19.6472	8.08748	18.6777	48.9221	62.8343	55.4631		0.00153819	0.0109266	0.00339975	0.203634	3.6029
1456609_at	RIKEN cDNA 1810006K23 gene	Camk2n1	calcium/calmodulin-dependent protein kinase II inhibitor 1	49.8793	66.6228	56.7831	206.814	222.255	194.678		0.000152079	0.00346992	0.00107965	0.0632006	3.59954
1428739_at	RIKEN cDNA 2310040A07 gene	Enho	energy homeostasis associated	22.5864	17.4263	28.2813	89.4085	80.28	76.0743		0.00148447	0.0107595	0.00334777	0.199589	3.5986
1427233_at	serologically defined colon cancer antigen 33	Tshz1	teashirt zinc finger family member 1	214.766	141.53	194.774	683.258	638.309	648.714		0.000540304	0.00623256	0.00193923	0.125576	3.57537
1437073_x_at	Solute carrier family 25, member 30			744.878	616.504	616.726	2278.88	2479.55	2284.56		5.02509e-05	0.00225663	0.000702139	0.031971	3.56047
1436297_a_at	glutamate receptor, ionotropic, N-methyl D-asparate-associated protein 1 (glutamate binding)	Grina	glutamate receptor, ionotropic, N-methyl D-aspartate-associated protein 1 (glutamate binding)	339.425	295.636	348.588	1281.78	1100.62	1119.78		5.48771e-05	0.00229952	0.000715482	0.034522	3.56039
1435317_x_at	proteasome (prosome, macropain) subunit, alpha type 6	Psma6	proteasome (prosome, macropain) subunit, alpha type 6	6.54742	6.67951	16.4986	25.4155	41.3652	39.0476		0.0036374	0.0180285	0.00560946	0.291247	3.56019
1444908_at	hyaluronic acid binding protein 4	Habp4	hyaluronic acid binding protein 4	9.10692	10.612	4.65074	25.1734	35.6202	25.9582		0.00892623	0.0326569	0.010161	0.392738	3.55983
1434553_at	RIKEN cDNA 4930577M16 gene	Tmem56	transmembrane protein 56	9.0511	10.7791	10.3602	39.6034	33.2861	34.3979		7.21124e-05	0.00249913	0.00077759	0.0418544	3.5537
1418007_at	RIKEN cDNA 1810007M14 gene	Gcfc1	GC-rich sequence DNA-binding factor 1	97.5824	73.7901	97.8778	299.881	322.72	334.089		0.000208831	0.00385753	0.00120025	0.0784936	3.55316
1452843_at	interleukin 6 signal transducer	Il6st	interleukin 6 signal transducer	453.388	535.11	505.338	1760.64	1852.84	1691.78		2.13122e-05	0.00170077	0.000529185	0.0181813	3.55143
1448239_at	heme oxygenase (decycling) 1	Hmox1	heme oxygenase (decycling) 1	141.701	121.708	138.587	456.558	521.056	449.009		4.56386e-05	0.00220367	0.000685659	0.0298987	3.54885
1454901_at	hypothetical protein 6430570G24	Ypel2	yippee-like 2 (Drosophila)	66.079	46.0005	71.2246	233.893	234.295	180.807		0.00134893	0.0101957	0.00317232	0.191433	3.54054
1434277_a_at	hypothetical protein 6430570G24	Ypel2	yippee-like 2 (Drosophila)	130.043	87.3486	116.808	417.35	373.75	389.933		0.000491016	0.00590002	0.00183576	0.120253	3.53391
1441315_s_at	solute carrier family 19 (thiamine transporter), member 2	Slc19a2	solute carrier family 19 (thiamine transporter), member 2	20.4463	24.026	21.8383	79.6266	83.3848	71.2371		4.44987e-05	0.00218089	0.000678572	0.02958	3.5326
1428870_at		Nolc1	nucleolar and coiled-body phosphoprotein 1	37.5393	26.1554	29.8622	110.951	108.285	110.763		0.00027488	0.00437188	0.00136029	0.0911496	3.52725
1425985_s_at	mannan-binding lectin serine protease 1	Masp1	mannan-binding lectin serine peptidase 1	463.724	353.84	482.192	1497.52	1632.76	1453.47		0.00025348	0.0042195	0.00131287	0.0870902	3.52663
1434184_s_at	RIKEN cDNA 9430080K19 gene	Map4k4	mitogen-activated protein kinase kinase kinase kinase 4	244.561	257.623	218.513	817.269	873.511	850.481		1.74845e-05	0.00160816	0.000500369	0.0157097	3.52611
1438251_x_at	protease, serine, 11 (Igf binding)	Htra1	HtrA serine peptidase 1	478.669	624.993	333.938	1760.54	1648.02	1658.61		0.00211764	0.0130234	0.00405217	0.234967	3.52474
1427844_a_at	CCAAT/enhancer binding protein (C/EBP), beta	Cebpb	CCAAT/enhancer binding protein (C/EBP), beta	323.524	228.314	327.586	895.53	1073.27	1130.51		0.000774255	0.0074794	0.00232717	0.149885	3.52425
1417161_at	DNA segment, Chr 19, ERATO Doi 144, expressed	Cdk2ap2	CDK2-associated protein 2	224.252	255.969	243.841	874.262	866.029	809.853		1.01429e-05	0.00139754	0.000434836	0.0104472	3.52199
1449840_at	syntrophin, basic 2	Sntb2	syntrophin, basic 2	46.0965	24.459	33.9224	117.037	137.046	113.568		0.00257311	0.0145816	0.00453699	0.254947	3.51893
1438680_at	autism susceptibility candidate 2	Auts2	autism susceptibility candidate 2	98.1639	97.7235	75.4212	324.908	317.638	311.096		0.000136474	0.00332617	0.00103492	0.059378	3.51497
1441096_at	tumor suppressor candidate 5	Tusc5	tumor suppressor candidate 5	56.6471	78.6497	77.2421	237.589	257.899	251.106		0.000315679	0.00467458	0.00145447	0.0978331	3.51274
1425336_x_at	Histocompatibility 2, K1, K region	H2-K1	histocompatibility 2, K1, K region	18.2606	16.2612	19.7793	61.4344	62.6282	66.4604		3.39326e-05	0.00201399	0.000626641	0.0243988	3.50864
1455717_s_at	Dishevelled associated activator of morphogenesis 2	Daam2	dishevelled associated activator of morphogenesis 2	27.4651	28.0263	54.8114	121.404	117.982	147.588		0.00536568	0.0232624	0.00723796	0.332353	3.50828
1434447_at	Expressed sequence AI838057	Met	met proto-oncogene	38.0691	21.1979	22.2732	91.9259	93.9794	100.058		0.00241053	0.0140621	0.00437534	0.24776	3.50702
1425814_a_at	calcitonin receptor-like	Calcrl	calcitonin receptor-like	19.5066	18.8894	20.6467	71.2824	65.828	69.867		3.7516e-06	0.00110097	0.000342562	0.00494496	3.50555
1425869_a_at	presenilin 2	Psen2	presenilin 2	53.0173	70.3168	68.2355	231.154	218.283	220.577		0.000159744	0.00348494	0.00108432	0.0663087	3.49749
1443962_at	transcription factor Dp 2	Tfdp2	transcription factor Dp 2	28.3767	12.4294	28.5548	82.249	75.514	84.7787		0.00905259	0.0329004	0.0102368	0.395313	3.49681
1415965_at	stearoyl-Coenzyme A desaturase 1	Scd1	stearoyl-Coenzyme A desaturase 1	384.526	397.78	362.981	1293.1	1406.68	1287.47		5.87537e-06	0.00114967	0.000357714	0.00733754	3.48144
1456153_at	slingshot homolog 2 (Drosophila)	Ssh2	slingshot homolog 2 (Drosophila)	88.8962	92.6334	91.6839	330.758	318.347	302.044		1.7704e-06	0.000866262	0.000269533	0.00271188	3.48134
1418536_at	Histocompatibility 2, Q region locus 6	H2-Q7	histocompatibility 2, Q region locus 7	22.7024	15.3624	16.1873	77.85	62.8174	47.9914		0.0026069	0.014722	0.00458067	0.255809	3.47744
1440364_a_at	RIKEN cDNA A230062G08 gene	Aasdh	aminoadipate-semialdehyde dehydrogenase	22.27	14.1994	25.7589	75.5703	77.0065	63.5708		0.00255763	0.0145198	0.00451776	0.254555	3.47346
1431789_s_at	transmembrane emp24 protein transport domain containing 5	Tmed5	transmembrane emp24 protein transport domain containing 5	68.7503	47.0651	40.3056	167.024	179.952	194.394		0.00152864	0.0108912	0.00338874	0.203	3.46764
1420371_at	syntrophin, basic 2	Sntb2	syntrophin, basic 2	80.4001	76.3885	103.861	282.49	319.843	297.596		0.000253232	0.0042195	0.00131287	0.0869308	3.45264
1436181_at	development and differentiation enhancing factor 2	Asap2	ArfGAP with SH3 domain, ankyrin repeat and PH domain 2	50.3762	55.4659	58.8396	191.723	177.773	198.305		2.40414e-05	0.00179421	0.00055826	0.019297	3.44787
1419593_at	gene regulated by estrogen in breast cancer protein	Greb1 : LOC100045413	gene regulated by estrogen in breast cancer protein : similar to Greb1 protein	26.5281	15.4176	23.527	74.8419	63.3671	87.202		0.00266233	0.0148912	0.00463332	0.258337	3.44283
1456790_at	EST AA407452	Zfp800	zinc finger protein 800	29.6449	17.0615	26.8242	99.3326	79.3776	73.6477		0.00286883	0.0155442	0.00483649	0.266542	3.43201
1417001_a_at	DNA segment, Chr 4, Wayne State University 53, expressed	D4Wsu53e	DNA segment, Chr 4, Wayne State University 53, expressed	122.859	89.0566	156.659	463.278	407.121	393.643		0.00182605	0.012038	0.00374556	0.219381	3.42955
1448538_a_at	DNA segment, Chr 4, Wayne State University 53, expressed	D4Wsu53e	DNA segment, Chr 4, Wayne State University 53, expressed	59.7838	70.9534	48.5318	189.467	210.551	214.558		0.000436779	0.00553563	0.00172238	0.114294	3.42823
1426526_s_at	oviductal glycoprotein 1	Ovgp1	oviductal glycoprotein 1	5.73869	4.20968	6.07139	21.4312	18.946	14.47		0.00512213	0.0226152	0.00703658	0.326479	3.42372
1434418_at	Longevity assurance homolog 6 (S. cerevisiae)	Lass6	LAG1 homolog, ceramide synthase 6	128.894	109.965	117.302	445.997	401.228	371.635		6.22451e-05	0.00237931	0.000740308	0.0379494	3.42221
1417495_x_at	ceruloplasmin	Cp	ceruloplasmin	43.0573	42.8813	41.8063	111.564	163.357	160.783		0.000630749	0.00671719	0.00209002	0.135908	3.41074
1456475_s_at	protein kinase, cAMP dependent regulatory, type II beta	Prkar2b	protein kinase, cAMP dependent regulatory, type II beta	246.741	171.707	283.888	733.313	867.925	788.993		0.00139166	0.0103606	0.00322363	0.194365	3.40326
1424573_at	transmembrane emp24 protein transport domain containing 5	Tmed5	transmembrane emp24 protein transport domain containing 5	158.567	71.9223	112.743	448.83	383.729	335.474		0.00651381	0.0265261	0.00825345	0.353536	3.40304
1417654_at	syndecan 4	Sdc4	syndecan 4	339.385	436.94	358.501	1261.48	1276.48	1319.07		9.41809e-05	0.00284655	0.000885687	0.0479879	3.39879
1424808_at	laminin, alpha 4	Lama4	laminin, alpha 4	17.6084	20.1037	19.7339	62.2173	72.1636	60.8092		5.56988e-05	0.00229952	0.000715482	0.0350003	3.3978
1423856_at	popeye domain containing 3	Popdc3	popeye domain containing 3	113.729	107.011	124.779	395.587	388.353	389.909		1.08392e-05	0.00141995	0.000441809	0.0110054	3.39735
1428432_at	RIKEN cDNA 2310047A01 gene	Zcchc24	zinc finger, CCHC domain containing 24	89.0023	113.287	104.425	362.621	367.844	311.22		0.000160027	0.00348494	0.00108432	0.0664682	3.39627
1417496_at	ceruloplasmin	Cp	ceruloplasmin	24.5332	20.5509	29.6662	72.8695	96.1875	84.636		0.000766218	0.00743935	0.00231471	0.149171	3.39387
1434263_at	Fizzy/cell division cycle 20 related 1 (Drosophila)	F630110N24Rik	RIKEN cDNA F630110N24 gene	40.8311	40.0696	81.3346	172.347	178.624	199.204		0.00573534	0.0244104	0.00759516	0.338489	3.39122
1433545_s_at	RIKEN cDNA 5730439E10 gene	Acad11 : Nphp3	acyl-Coenzyme A dehydrogenase family, member 11 : nephronophthisis 3 (adolescent)	90.2231	61.0356	96.7089	296.774	256.726	285.747		0.00117036	0.00938509	0.00292012	0.180503	3.3845
1417212_at	RIKEN cDNA 9530058B02 gene	Fam195a	family with sequence similarity 195, member A	24.1183	17.9119	15.566	70.7784	53.2268	69.8682		0.00154156	0.0109394	0.00340373	0.203872	3.36608
1434465_x_at	very low density lipoprotein receptor	Vldlr	very low density lipoprotein receptor	165.997	82.1685	160.801	468.913	439.78	458.441		0.00549454	0.0236287	0.00735195	0.335087	3.3429
1436325_at	RAR-related orphan receptor alpha	Rora	RAR-related orphan receptor alpha	61.8139	40.3918	52.6843	172.962	168.591	175.217		0.000610263	0.00663305	0.00206384	0.133284	3.33637
1439852_at				8.66877	5.73695	8.17948	27.4844	20.0413	27.6345		0.00442274	0.0204399	0.00635975	0.312115	3.32785
1416120_at	ribonucleotide reductase M2	Rrm2	ribonucleotide reductase M2	378.465	406.891	273.15	1059.25	1169.06	1265.22		0.000818082	0.00769452	0.00239411	0.153854	3.30043
1434401_at	zinc finger, CCHC domain containing 2	Zcchc2	zinc finger, CCHC domain containing 2	95.7079	71.2032	75.985	231.722	303.702	264.427		0.000554204	0.00631418	0.00196462	0.127166	3.29298
1434513_at	gene model 542, (NCBI)	Atp13a3	ATPase type 13A3	475.237	321.693	491.334	1411.82	1430.11	1398.77		0.000887703	0.00801576	0.00249406	0.160365	3.29179
1439627_at	Zinc finger protein of the cerebellum 1	Zic1	zinc finger protein of the cerebellum 1	19.3201	8.65232	16.0932	50.0871	47.9649	46.9949		0.000798093	0.00759304	0.00236253	0.152188	3.29161
1437565_a_at	guanine nucleotide binding protein-like 2 (nucleolar)	Gnl2 : LOC633966	guanine nucleotide binding protein-like 2 (nucleolar) : similar to guanine nucleotide binding protein-like 2 (nucleolar)	95.117	44.1005	90.5331	265.691	235.558	254.429		0.00768395	0.0294957	0.00917741	0.374709	3.28913
1430640_a_at	protein kinase, cAMP dependent regulatory, type II beta	Prkar2b	protein kinase, cAMP dependent regulatory, type II beta	96.5254	68.2499	85.7394	278.186	307.039	235.755		0.000733293	0.00726307	0.00225987	0.146233	3.27717
1438010_at	expressed sequence AV028368	Tmem201	transmembrane protein 201	22.2695	19.5478	21.702	74.9982	66.2183	66.8367		3.03914e-05	0.00193347	0.000601587	0.0228047	3.27543
1455893_at	RIKEN cDNA 2610028F08 gene	Rspo2	R-spondin 2 homolog (Xenopus laevis)	13.1309	13.5412	10.0974	40.0841	31.1263	49.2177		0.0082717	0.0309997	0.00964538	0.383619	3.27522
1421965_s_at	Notch gene homolog 3 (Drosophila)	Notch3	Notch gene homolog 3 (Drosophila)	160.38	129.64	212.586	540.571	531.029	571.376		0.0011443	0.00927835	0.00288691	0.17844	3.26892
1420715_a_at	peroxisome proliferator activated receptor gamma	Pparg	peroxisome proliferator activated receptor gamma	66.088	40.4125	59.7751	199.663	166.394	176.327		0.00166185	0.0114103	0.00355027	0.210679	3.26196
1454773_at		Rxra	retinoid X receptor alpha	95.4212	93.8695	91.4759	296.306	298.491	320.727		1.91137e-06	0.000866262	0.000269533	0.00311074	3.2608
1419811_at	Adenylate cyclase 9	Adcy9	adenylate cyclase 9	104.913	66.9764	113.08	318.52	308.714	299.038		0.00185742	0.0121519	0.00378101	0.221042	3.25043
1438781_at	Adult male aorta and vein cDNA, RIKEN full-length enriched library, clone:A530047H08 product:unknown EST, full insert sequence	Tet2	Tet oncogene family member 2	11.881	7.26745	12.6394	35.1932	24.7848	43.2478		0.00779464	0.0297886	0.00926855	0.376334	3.24734
1416985_at		Sirpa	signal-regulatory protein alpha	73.9916	63.9219	74.1138	234.008	233.835	220.286		2.41022e-05	0.00179421	0.00055826	0.0193768	3.24547
1453024_at	WD repeat domain 37	Wdr37	WD repeat domain 37	12.2451	8.07122	13.5288	39.408	40.9536	29.4758		0.00325934	0.0168183	0.00523293	0.279849	3.2453
1438664_at	protein kinase, cAMP dependent regulatory, type II beta	Prkar2b	protein kinase, cAMP dependent regulatory, type II beta	239.523	135.536	226.196	624.234	623.678	702.892		0.00287732	0.0155673	0.00484368	0.267016	3.24456
1417707_at	RIKEN cDNA B230342M21 gene	N4bp2l1	NEDD4 binding protein 2-like 1	90.5226	36.635	67.6757	217.07	208.988	203.358		0.00977551	0.0345504	0.0107502	0.406316	3.23054
1436338_at	Protein phosphatase 2 (formerly 2A), regulatory subunit A (PR 65), beta isoform			242.279	239.405	198.053	722.356	688.877	780.032		9.57238e-05	0.00286049	0.000890026	0.0484659	3.22369
1428392_at	Ras association (RalGDS/AF-6) domain family 2	Rassf2	Ras association (RalGDS/AF-6) domain family member 2	199.84	178.337	215.394	617.768	632.824	662.094		3.66036e-05	0.00207089	0.000644346	0.0255944	3.22234
1427663_a_at	CDC like kinase 4	Clk4	CDC like kinase 4	23.134	15.2451	17.1866	56.4306	63.9824	58.492		0.000794513	0.00757661	0.00235742	0.15187	3.2197
1444726_at	HIV-1 Rev binding protein 2	Krr1	KRR1, small subunit (SSU) processome component, homolog (yeast)	47.9729	19.0449	30.0363	104.783	107.307	99.9853		0.00983344	0.0347297	0.0108059	0.40653	3.21548
1415944_at	syndecan 1	Sdc1	syndecan 1	248.806	252.094	250.531	789.8	832.537	790.727		3.23668e-07	0.00075798	0.000235841	0.000558347	3.21129
1415943_at	syndecan 1	Sdc1	syndecan 1	529.235	427.111	531.634	1566.74	1611.87	1596.79		8.69182e-05	0.00274562	0.000854284	0.0459167	3.20931
1433855_at	4-aminobutyrate aminotransferase	Abat	4-aminobutyrate aminotransferase	13.0099	20.2242	13.065	43.7305	49.6526	55.132		0.00182255	0.0120267	0.00374204	0.219143	3.20774
1460085_at	Transcribed locus	Zfp281	Zinc finger protein 281	23.2803	16.0571	20.5318	68.3734	65.2479	57.9916		0.00060637	0.00661281	0.00205754	0.132807	3.20053
1417321_at	zinc finger, CCHC domain containing 7	Zcchc7	zinc finger, CCHC domain containing 7	111.443	89.7547	117.534	351.415	326.57	341.578		0.000163297	0.00352453	0.00109664	0.0671848	3.19881
1424034_at	RAR-related orphan receptor alpha	Rora	RAR-related orphan receptor alpha	90.4336	90.5995	85.8405	287.259	278.845	287.164		5.51145e-07	0.00075798	0.000235841	0.00103695	3.19727
1422438_at	epoxide hydrolase 1, microsomal	Ephx1	epoxide hydrolase 1, microsomal	357.237	311.581	388.904	1051.48	1214.12	1113.32		0.000111258	0.003035	0.000944323	0.0531662	3.19453
1417566_at	abhydrolase domain containing 5	Abhd5	abhydrolase domain containing 5	248.988	211.134	224.599	723.599	727.366	732.414		1.76067e-05	0.0016094	0.000500757	0.0158692	3.18871
1426869_at	biregional cell adhesion molecule-related/down-regulated by oncogenes (Cdon) binding protein	Boc	biregional cell adhesion molecule-related/down-regulated by oncogenes (Cdon) binding protein	83.7521	80.9959	122.971	336.31	286.741	294.3		0.00118579	0.00942035	0.00293109	0.182171	3.18836
1426124_a_at	CDC-like kinase 1	Clk1	CDC-like kinase 1	307.7	290.399	262.963	936.21	994.615	814.452		0.000101931	0.00292992	0.000911628	0.0504577	3.18825
1441693_at	RIKEN cDNA 6330442E02 gene	Adamts3	a disintegrin-like and metallopeptidase (reprolysin type) with thrombospondin type 1 motif, 3	6.53289	10.491	11.3265	26.0323	29.8891	34.4371		0.00342198	0.0174114	0.00541746	0.283685	3.18719
1434856_at		Ankrd44	ankyrin repeat domain 44	370.767	255.243	302.343	955.808	1000.64	1001.94		0.000426991	0.00547505	0.00170353	0.113022	3.1867
1431067_at	RIKEN cDNA 6330404A07 gene	2210012G02Rik	RIKEN cDNA 2210012G02 gene	34.7726	25.4202	37.3969	114.528	102.436	93.1532		0.000922926	0.00819081	0.00254852	0.163142	3.17776
1448666_s_at	transducer of ERBB2, 2	Tob2	transducer of ERBB2, 2	188.388	205.935	339.783	792.267	802.754	730.106		0.00308801	0.0162859	0.00506727	0.273863	3.16729
1422704_at	glycerol kinase	Gyk	glycerol kinase	21.3323	13.5411	20.9616	56.9613	62.5123	56.9409		0.00152592	0.0108879	0.00338771	0.202762	3.15957
1434454_at	Adenylate cyclase 9	Adcy9	adenylate cyclase 9	28.7548	22.308	28.2323	82.4904	80.9483	87.0082		0.000165654	0.0035418	0.00110201	0.067822	3.15841
1449106_at	glutathione peroxidase 3	Gpx3	glutathione peroxidase 3	330.049	442.282	668.481	1519.21	1513.58	1516.78		0.00433179	0.0202226	0.00629214	0.308964	3.15764
1433514_at	ethanolamine kinase 1	Etnk1	ethanolamine kinase 1	154.92	112.858	119.108	446.409	397.893	375.878		0.00046629	0.00573842	0.00178548	0.117711	3.15385
1452264_at	tensin like C1 domain-containing phosphatase	Tenc1	tensin like C1 domain-containing phosphatase	117.905	98.4721	172.778	413.463	404.666	408.943		0.00208645	0.0129285	0.00402264	0.233226	3.15317
1450881_s_at	transmembrane 7 superfamily member 1	Gpr137b	G protein-coupled receptor 137B	370.456	346.49	306.952	992.276	1347.21	885.653		0.0011554	0.00931846	0.00289939	0.179472	3.14986
1436133_at	hypothetical protein A430066A18	Ccdc127	coiled-coil domain containing 127	15.4849	6.90865	19.745	49.9877	36.8879	45.6578		0.00832423	0.0311388	0.00968868	0.384313	3.14518
1428519_at	RIKEN cDNA 2610528E23 gene	2610528E23Rik	RIKEN cDNA 2610528E23 gene	38.9334	33.4014	33.1155	103.465	102.932	124.89		0.000157322	0.00347626	0.00108162	0.0653524	3.14163
1451411_at	G protein-coupled receptor, family C, group 5, member B	Gprc5b	G protein-coupled receptor, family C, group 5, member B	34.6759	37.2709	29.3276	100.34	96.5163	121.16		0.000331087	0.00479323	0.00149139	0.10006	3.14015
1452309_at		Cgnl1	cingulin-like 1	18.8963	27.4047	12.4923	48.3577	64.8431	71.3738		0.00983387	0.0347297	0.0108059	0.406609	3.13939
1425515_at	phosphatidylinositol 3-kinase, regulatory subunit, polypeptide 1 (p85 alpha)	Pik3r1	phosphatidylinositol 3-kinase, regulatory subunit, polypeptide 1 (p85 alpha)	119.48	102.924	85.9438	298.473	317.267	350.297		0.000412147	0.00538723	0.00167621	0.110874	3.13295
1435344_at	RIKEN cDNA 1110029I05 gene	Tfdp2	transcription factor Dp 2	190.475	146.511	162.685	516.165	529.909	518.727		0.000116282	0.00309773	0.000963842	0.0544405	3.13166
1442371_at	RIKEN cDNA 1110048D14 gene	Lmbr1	limb region 1	22.0009	13.5614	18.9036	55.2141	51.943	63.1838		0.00168849	0.0115274	0.00358668	0.211864	3.12748
1415996_at	thioredoxin interacting protein	Txnip	thioredoxin interacting protein	583.343	669.29	586.411	1911.24	2004.96	1834.79		2.50144e-05	0.0018061	0.000561958	0.0200945	3.12716
1418586_at	adenylate cyclase 9	Adcy9	adenylate cyclase 9	91.6096	130.869	104.238	338.164	344.779	334.453		0.000393673	0.00523985	0.00163035	0.108888	3.114
1457155_at	Transcribed locus	Aldh2	aldehyde dehydrogenase 2, mitochondrial	21.083	10.4817	18.6858	52.3299	56.0247	48.0932		0.00590075	0.0249452	0.00776155	0.340728	3.11335
1423756_s_at	insulin-like growth factor binding protein 4	Igfbp4	insulin-like growth factor binding protein 4	64.429	58.7824	94.2329	192.5	196.802	287.176		0.00421992	0.0198847	0.00618701	0.306143	3.11104
1419766_at	SNF1-like kinase	Sik1	salt inducible kinase 1	53.3508	37.8781	52.0382	151.396	143.386	149.814		0.000509101	0.00601883	0.00187272	0.122559	3.10327
1433675_at	RNA, U22 small nucleolar	Snhg1	small nucleolar RNA host gene (non-protein coding) 1	207.747	185.284	201.205	635.851	610.145	597.066		8.1651e-06	0.00131472	0.000409069	0.00901199	3.10156
1424652_at	cDNA sequence BC014699	Fam176a	family with sequence similarity 176, member A	14.6705	11.9155	18.1025	43.8599	43.5348	51.0742		0.000964489	0.00838517	0.002609	0.166474	3.09854
1424354_at	RIKEN cDNA 1110007F12 gene	Tmem140	transmembrane protein 140	84.174	75.0754	78.3529	214.077	246.972	274.766		0.000145062	0.00343225	0.00106792	0.0612889	3.09684
1438223_at				7.17178	4.97838	9.77636	22.8533	23.0637	21.9371		0.00344373	0.017479	0.0054385	0.284393	3.09461
1435043_at	phospholipase C, beta 1	Plcb1	phospholipase C, beta 1	142.001	131.653	106.576	376.547	374.944	424.829		0.000282884	0.00442949	0.00137821	0.0925821	3.0937
1440085_at	ectodysplasin A2 isoform receptor	Eda2r	ectodysplasin A2 receptor	13.7713	9.01589	12.1317	35.6087	35.1032	37.3135		0.000300995	0.00457145	0.00142238	0.0954461	3.0936
1440338_at	Transcribed locus, moderately similar to NP_795929.1 RIKEN cDNA 8030475D13 gene [Mus musculus]	Pde12	phosphodiesterase 12	24.0188	21.4947	29.2039	78.1019	72.725	80.1187		0.000270905	0.00434468	0.00135182	0.0901939	3.09092
1440331_at	RIKEN cDNA 9430079B08 gene	Kdsr	3-ketodihydrosphingosine reductase	55.1081	59.7107	61.0007	201.614	187.744	152.281		0.000237487	0.00407265	0.00126718	0.0845443	3.08066
1443314_at	RIKEN cDNA 2410042D21 gene	2410042D21Rik	RIKEN cDNA 2410042D21 gene	12.3463	1.12963	10.0151	26.6235	21.3093	24.4194		0.00669071	0.0269928	0.00839865	0.356807	3.07999
1421733_a_at	protein-tyrosine sulfotransferase 1	Tpst1	protein-tyrosine sulfotransferase 1	91.4972	117.588	91.3241	245.644	323.137	355.009		0.00128472	0.00987139	0.00307143	0.18835	3.0751
1425047_a_at	RIKEN cDNA 4921517L17 gene	4921517L17Rik	RIKEN cDNA 4921517L17 gene	13.1395	15.5791	10.5582	41.2111	34.4414	45.0828		0.00120185	0.00949168	0.00295328	0.183201	3.07397
1426259_at	pantothenate kinase 3	Pank3	pantothenate kinase 3	130.549	121.879	161.982	412.789	463.756	396.8		0.000320858	0.00471871	0.0014682	0.0983892	3.07267
1455759_a_at	ankyrin repeat and KH domain containing 1	Ankhd1 : Eif4ebp3	ankyrin repeat and KH domain containing 1 : eukaryotic translation initiation factor 4E binding protein 3	14.5806	12.0287	12.2722	35.6873	44.9365	38.703		0.000250071	0.00418973	0.00130361	0.0865333	3.06899
1417309_at	transducer of ERBB2, 2	Tob2	transducer of ERBB2, 2	65.4703	55.3734	95.8745	230.717	213.774	219.853		0.00219828	0.0132599	0.00412574	0.239638	3.06547
1419040_at	cytochrome P450, family 2, subfamily d, polypeptide 22	Cyp2d22	cytochrome P450, family 2, subfamily d, polypeptide 22	22.8047	20.8436	33.9702	81.0799	83.1953	73.4635		0.00180373	0.011982	0.00372814	0.217716	3.06291
1457139_at	Autism susceptibility candidate 2	Auts2	Autism susceptibility candidate 2	167.491	146.062	150.686	511.25	476.082	434.431		5.81352e-05	0.00232907	0.000724678	0.0361162	3.06257
1417494_a_at	ceruloplasmin	Cp	ceruloplasmin	84.2171	48.5538	78.5221	158.811	245.973	241.344		0.00738074	0.0287134	0.00893401	0.369819	3.05797
1424030_at	transcription factor CP2-like 2	Grhl1 : LOC100043996	grainyhead-like 1 (Drosophila) : similar to Grhl1 protein	10.6973	12.8592	10.1162	34.7834	28.5283	39.6017		0.00074484	0.00730744	0.00227367	0.147584	3.05628
1428431_at	RIKEN cDNA 2310047A01 gene	Zcchc24	zinc finger, CCHC domain containing 24	370.031	364.359	326.653	1096.45	1071.42	1071.67		9.74439e-06	0.00139754	0.000434836	0.0098889	3.05317
1452893_s_at	RIKEN cDNA 2310040A07 gene	Enho	energy homeostasis associated	31.1071	21.5793	30.7463	71.5298	88.1374	94.4351		0.00155705	0.0109919	0.00342006	0.204742	3.04559
1438181_x_at	RIKEN cDNA 2410018G23 gene	Tm2d2	TM2 domain containing 2	229.842	103.19	168.993	489.422	447.046	592.383		0.00944264	0.0338073	0.0105189	0.401201	3.04537
1416136_at	matrix metalloproteinase 2	Mmp2	matrix metallopeptidase 2	540.298	633.557	802.226	2105.29	1931.16	1975.43		0.000668529	0.00693707	0.00215843	0.139401	3.04232
1450923_at	transforming growth factor, beta 2	Tgfb2	transforming growth factor, beta 2	197.006	148.043	195.333	623.953	502.741	514.619		0.000659026	0.0068886	0.00214335	0.138528	3.03732
1448381_at	G elongation factor 1	Gfm1	G elongation factor, mitochondrial 1	14.8339	11.1319	16.0824	47.9871	43.0244	36.6519		0.00243085	0.0141348	0.00439797	0.248548	3.03612
1418174_at	D site albumin promoter binding protein	Dbp	D site albumin promoter binding protein	65.4402	36.1428	71.9062	172.935	173.314	180.049		0.0059158	0.0249798	0.00777231	0.34112	3.03361
1427009_at	laminin, alpha 5	Lama5	laminin, alpha 5	46.1229	54.9802	58.991	156.158	168.179	161.088		0.000107569	0.00297743	0.000926412	0.0521306	3.03212
1451596_a_at	sphingosine kinase 1	Sphk1	sphingosine kinase 1	48.9946	27.7526	43.6197	122.384	119.388	122.581		0.00281838	0.0154385	0.00480359	0.263692	3.02702
1438844_x_at	spermatogenesis associated 5	Spata5	spermatogenesis associated 5	21.6293	18.9807	28.4173	72.1673	62.092	74.3056		0.00104571	0.00879646	0.00273697	0.172102	3.02149
1451501_a_at	growth hormone receptor	Ghr	growth hormone receptor	180.06	130.627	146.94	476.557	482.357	422.702		0.000413808	0.00538866	0.00167665	0.111272	3.01909
1439036_a_at	ATPase, Na+/K+ transporting, beta 1 polypeptide	Atp1b1	ATPase, Na+/K+ transporting, beta 1 polypeptide	103.466	58.0972	91.0033	243.405	248.073	271.016		0.00312929	0.0164037	0.00510393	0.275519	3.01898
1416302_at	early B-cell factor 1	Ebf1	early B-cell factor 1	81.3649	81.1375	124.665	285.718	285.201	296.011		0.00141419	0.0104577	0.00325385	0.195632	3.0189
1424544_at	nuclear receptor binding protein 2	Nrbp2	nuclear receptor binding protein 2	41.2629	42.5199	50.7716	112.352	143.706	149.124		0.000562425	0.006364	0.00198012	0.12804	3.01128
1438602_s_at	mannan-binding lectin serine protease 1	Masp1	mannan-binding lectin serine peptidase 1	723.485	985.196	700.839	2362.92	2615.01	2268.81		0.000674666	0.00694848	0.00216198	0.140595	3.00754
1435357_at	DNA segment, Chr 4, Wayne State University 53, expressed	D4Wsu53e	DNA segment, Chr 4, Wayne State University 53, expressed	32.334	19.3233	40.0564	92.03	103.547	80.0123		0.00761024	0.0292807	0.00911051	0.373865	3.00489
1420372_at	syntrophin, basic 2	Sntb2	syntrophin, basic 2	115.902	145.916	117.348	403.832	380.829	353.34		0.000195692	0.00373733	0.00116285	0.0758667	3.00133
1427285_s_at	RIKEN cDNA 2210401K01 gene	Malat1	metastasis associated lung adenocarcinoma transcript 1 (non-coding RNA)	222.161	212.034	160.219	512.178	641.234	629.442		0.000906717	0.00811096	0.00252368	0.161873	2.99934
1435671_at	mirror-image polydactyly gene 1 homolog (human)	Gm5081	predicted gene 5081	13.4268	11.9662	18.1387	42.9574	43.5936	43.9579		0.000855486	0.00788804	0.00245432	0.157029	2.99802
1415989_at	vascular cell adhesion molecule 1	Vcam1	vascular cell adhesion molecule 1	29.281	23.308	25.504	69.541	78.0202	86.5263		0.000277001	0.00439027	0.00136601	0.0914678	2.99754
1445534_at	Filamin, beta	Flnb	Filamin, beta	26.163	24.5734	22.9212	76.739	71.0761	72.5008		1.62086e-05	0.00157787	0.000490947	0.0148326	2.99108
1438682_at	phosphatidylinositol 3-kinase, regulatory subunit, polypeptide 1 (p85 alpha)	Pik3r1	phosphatidylinositol 3-kinase, regulatory subunit, polypeptide 1 (p85 alpha)	561.259	684.236	531.101	1546.69	1857.15	1888.01		0.000397171	0.00526714	0.00163884	0.109285	2.97865
1419824_a_at	RIKEN cDNA A230062G08 gene	Aasdh	aminoadipate-semialdehyde dehydrogenase	143.758	92.1381	89.6862	318.86	348.267	301.975		0.00216405	0.0131741	0.00409906	0.23718	2.97652
1419485_at	forkhead box C1	Foxc1	forkhead box C1	136.755	103.343	135.729	327.43	391.393	397.632		0.000600803	0.00658531	0.00204898	0.132171	2.97066
1417962_s_at	growth hormone receptor	Ghr	growth hormone receptor	386.45	294.258	371.786	1011.03	1037.36	1071.99		0.000228546	0.00398766	0.00124074	0.0829527	2.96474
1445074_at	16 days neonate heart cDNA, RIKEN full-length enriched library, clone:D830036I24 product:unclassifiable, full insert sequence	Gm15506	predicted gene 15506	16.1958	14.7966	17.3845	53.0017	52.3371	37.6945		0.000886823	0.00801576	0.00249406	0.160126	2.95665
1429332_at	similar to 40S ribosomal protein S3a (V-fos transformation effector protein)	4632427E13Rik	RIKEN cDNA 4632427E13 gene	10.7029	1.98325	10.7667	21.5973	20.0325	27.5927		0.00904025	0.0328827	0.0102313	0.395	2.95157
1427232_at	serologically defined colon cancer antigen 33	Tshz1	teashirt zinc finger family member 1	92.2278	88.0448	97.7665	273.673	286.3	259.786		1.26533e-05	0.00147074	0.000457612	0.0123609	2.94836
1423957_at	RIKEN cDNA 2700083B06 gene	Aen	apoptosis enhancing nuclease	62.0854	70.7407	71.0613	193.283	209.466	198.152		2.74959e-05	0.00185829	0.000578195	0.0214497	2.94722
1416933_at	P450 (cytochrome) oxidoreductase	Por	P450 (cytochrome) oxidoreductase	90.5347	63.9992	125.415	266.152	274.061	284.334		0.00461212	0.0209479	0.00651784	0.317534	2.94535
1448226_at	ribonucleotide reductase M2	Rrm2	ribonucleotide reductase M2	1147.89	984.665	1156.68	3486.83	3127.45	3069.8		8.03404e-05	0.00265781	0.000826964	0.0437655	2.94418
1439789_at		Ebf1	early B-cell factor 1	138.458	123.386	155.078	391.239	421.841	414.252		0.000100454	0.00291832	0.000908019	0.0498999	2.94379
1416749_at	protease, serine, 11 (Igf binding)	Htra1	HtrA serine peptidase 1	539.331	633.739	466.508	1609.66	1576.39	1635.5		0.000259958	0.00425807	0.00132488	0.0884436	2.94072
1425983_x_at	homeodomain interacting protein kinase 2	Hipk2	homeodomain interacting protein kinase 2	51.4193	44.3641	74.5479	160.928	164.746	174.32		0.00213811	0.0130986	0.00407556	0.235995	2.93542
1439399_a_at	RNA, U22 small nucleolar	Snhg1	small nucleolar RNA host gene (non-protein coding) 1	295.159	154.557	325.491	746.511	737.942	788.144		0.00866539	0.0320265	0.00996487	0.388866	2.9316
1429056_at	NMDA receptor regulated 1-like	Naa16	N(alpha)-acetyltransferase 16, NatA auxiliary subunit	45.1174	32.8237	44.469	127.783	119.87	111.158		0.000621188	0.0066915	0.00208202	0.134316	2.93123
1448925_at	twist homolog 2 (Drosophila)	Twist2	twist homolog 2 (Drosophila)	118.644	100.041	118.01	335.975	318.886	330.235		4.97659e-05	0.00225663	0.000702139	0.0316521	2.92578
1434756_at	hypothetical protein 5430421B17	5430421B17	hypothetical protein 5430421B17	26.1772	22.6136	29.0964	83.5638	73.9656	70.0096		0.000280235	0.00441079	0.00137239	0.0921046	2.92139
1439364_a_at	matrix metalloproteinase 2	Mmp2	matrix metallopeptidase 2	524.191	614.15	703.058	1880.3	1819.79	1673.78		0.000299873	0.00456203	0.00141945	0.0952871	2.91836
1436545_at	deltex 4 homolog (Drosophila)	Dtx4	deltex 4 homolog (Drosophila)	22.4351	28.0264	28.2405	87.1072	75.6989	66.2133		0.000617845	0.00668353	0.00207954	0.133919	2.90996
1417423_at	glutamate receptor, ionotropic, N-methyl D-asparate-associated protein 1 (glutamate binding)	Grina	glutamate receptor, ionotropic, N-methyl D-aspartate-associated protein 1 (glutamate binding)	174.234	213.485	243.469	535.708	603.771	696.423		0.000968574	0.00839796	0.00261298	0.166951	2.90864
1452592_at	microsomal glutathione S-transferase 2	Mgst2	microsomal glutathione S-transferase 2	101.7	83.035	78.2017	259.328	240.014	264.469		0.000225766	0.00398256	0.00123915	0.0821561	2.90493
1451791_at	tissue factor pathway inhibitor	Tfpi	tissue factor pathway inhibitor	178.748	112.6	179.107	495.979	433.698	436.725		0.00247769	0.014295	0.00444782	0.250442	2.90443
1441476_at	suppressor of cytokine signaling 2	Socs2	suppressor of cytokine signaling 2	27.1631	16.8293	32.4881	71.56	74.7948	75.1394		0.00504752	0.0223508	0.00695433	0.325556	2.89609
1427359_at	RIKEN cDNA A630082K20 gene	Jhdm1d	jumonji C domain-containing histone demethylase 1 homolog D (S. cerevisiae)	28.0455	19.3322	16.9531	60.6696	63.3036	62.224		0.00199279	0.0126166	0.00392559	0.228162	2.89437
1437161_x_at	RNA binding protein gene with multiple splicing	Rbpms	RNA binding protein gene with multiple splicing	22.6276	28.8841	41.7169	90.066	83.9098	95.7632		0.00385804	0.0187793	0.00584307	0.296493	2.89331
1419821_s_at		Idh1	isocitrate dehydrogenase 1 (NADP+), soluble	639.511	409.577	526.84	1483.4	1518.42	1552.97		0.00114519	0.00928136	0.00288784	0.178599	2.89023
1436799_at	RIKEN cDNA D230005D02 gene	Enox1	ecto-NOX disulfide-thiol exchanger 1	10.2947	10.8716	10.779	31.7465	27.9181	32.6576		0.000479349	0.00581242	0.0018085	0.119381	2.89001
1416592_at	glutaredoxin 1 (thioltransferase)	Glrx	glutaredoxin	329.369	235.682	321.211	827.643	845.786	884.865		0.000610854	0.00663552	0.0020646	0.133364	2.88661
1416794_at	ADP-ribosylation factor-like 6 interacting protein 2	Atl2	atlastin GTPase 2	44.0796	36.9041	24.813	94.2958	100.311	110.586		0.00352131	0.0176941	0.00550541	0.28731	2.88471
1456625_at		Aasdhppt	aminoadipate-semialdehyde dehydrogenase-phosphopantetheinyl transferase	57.9923	27.7778	38.8339	116.158	128.609	114.621		0.00693077	0.0275881	0.00858389	0.361565	2.88424
1452160_at	TCDD-inducible poly(ADP-ribose) polymerase	Tiparp	TCDD-inducible poly(ADP-ribose) polymerase	209.948	147.007	233.597	536.855	530.271	635.785		0.00210164	0.0129713	0.00403594	0.234256	2.88359
1427916_at	suppression of tumorigenicity 7-like	St7l	suppression of tumorigenicity 7-like	184.353	180.535	154.336	536.473	508.687	451.84		0.000150668	0.00346992	0.00107965	0.0628821	2.88315
1429348_at	sema domain, immunoglobulin domain (Ig), short basic domain, secreted, (semaphorin) 3C	Sema3c	sema domain, immunoglobulin domain (Ig), short basic domain, secreted, (semaphorin) 3C	45.4976	39.6356	45.8026	125.876	134.806	116.47		7.4908e-05	0.00254807	0.000792819	0.0425712	2.88043
1452244_at	RIKEN cDNA 6330406I15 gene	6330406I15Rik	RIKEN cDNA 6330406I15 gene	10.828	5.87843	10.5494	25.2502	24.5927	28.6219		0.00069855	0.00708084	0.00220316	0.142898	2.87882
1416727_a_at	cytochrome b-5	Cyb5	cytochrome b-5	590.893	586.978	571.673	1743.07	1607.05	1686.2		2.07532e-06	0.000881873	0.00027439	0.00335002	2.87864
1456295_at	RIKEN cDNA B230114P17 gene	B230114P17Rik	RIKEN cDNA B230114P17 gene	63.3942	59.1444	61.3681	171.654	168.883	188.814		1.24032e-05	0.00147074	0.000457612	0.0118025	2.87837
1428758_at	RIKEN cDNA 1810054O13 gene	Tmem86a	transmembrane protein 86A	140.769	149.566	177.658	404.414	482.528	458.939		0.000265329	0.00430868	0.00134062	0.0891593	2.87585
1420654_a_at	glucan (1,4-alpha-), branching enzyme 1	Gbe1	glucan (1,4-alpha-), branching enzyme 1	39.5891	36.4202	35.391	100.581	109.779	109.965		1.8999e-05	0.00162	0.000504054	0.016826	2.87545
1434044_at	replication initiator 1	Repin1	replication initiator 1	67.1716	47.8178	76.6266	177.965	167.927	204.635		0.00215191	0.0131433	0.00408947	0.236707	2.87307
1448293_at	early B-cell factor 1	Ebf1	early B-cell factor 1	117.639	73.0095	141.806	346.199	306.893	301.975		0.00573026	0.0243993	0.0075917	0.338332	2.87278
1450422_a_at	KDEL (Lys-Asp-Glu-Leu) containing 1	Kdelc1	KDEL (Lys-Asp-Glu-Leu) containing 1	164.542	89.4543	143.268	346.582	320.076	473.963		0.0081956	0.0308479	0.00959816	0.381978	2.87119
1435893_at	very low density lipoprotein receptor	Vldlr	very low density lipoprotein receptor	26.4113	24.2365	20.9636	64.7745	68.341	72.1213		0.000141345	0.00337503	0.00105012	0.0607321	2.86598
1432543_a_at	Kruppel-like factor 13	Klf13	Kruppel-like factor 13	197.764	225.567	250.259	668.292	640.269	620.676		0.000121527	0.00314013	0.000977033	0.0561136	2.86411
1450429_at	calpain 6	Capn6	calpain 6	70.3175	50.2513	92.9028	203.693	193.277	214.275		0.00386497	0.018803	0.00585044	0.296649	2.86335
1435695_a_at	RIKEN cDNA A030007L17 gene	Ggct	gamma-glutamyl cyclotransferase	23.2236	17.0036	18.1957	54.509	56.808	55.8887		0.00037289	0.00510131	0.00158724	0.105945	2.86198
1423706_a_at	phosphogluconate dehydrogenase	Pgd	phosphogluconate dehydrogenase	450.031	430.418	534.087	1327.74	1327.69	1391.62		9.84132e-05	0.0028742	0.000894292	0.0496614	2.86104
1453840_at	poly A binding protein, cytoplasmic 1	Pabpc1	poly(A) binding protein, cytoplasmic 1	27.6289	20.3498	37.836	69.7729	84.0494	91.3169		0.00536946	0.0232668	0.00723933	0.332591	2.85661
1423889_at	similar to hypothetical protein FLJ20010	Gm5617	predicted gene 5617	38.8319	44.8614	36.3413	128.944	117.852	95.2663		0.000670105	0.00693707	0.00215843	0.13956	2.84969
1418990_at	membrane-spanning 4-domains, subfamily A, member 4D	Ms4a4d	membrane-spanning 4-domains, subfamily A, member 4D	18.1187	11.2809	14.0075	43.8669	33.7271	45.9837		0.00323565	0.0167442	0.00520986	0.279062	2.84695
1435899_at	RIKEN cDNA 9430079B08 gene	Kdsr	3-ketodihydrosphingosine reductase	49.6804	39.6204	53.7188	126.67	129.829	150.03		0.000571375	0.00641448	0.00199583	0.128913	2.84247
1423250_a_at	transforming growth factor, beta 2	Tgfb2	transforming growth factor, beta 2	302.575	158.986	309.591	766.219	704.859	715.519		0.00784482	0.0299238	0.00931062	0.37703	2.83549
1427516_a_at	biregional cell adhesion molecule-related/down-regulated by oncogenes (Cdon) binding protein	Boc	biregional cell adhesion molecule-related/down-regulated by oncogenes (Cdon) binding protein	132.647	114.867	141.211	352.013	405.183	344.476		0.000195417	0.00373733	0.00116285	0.0756274	2.83407
1428662_a_at	homeobox only domain	Hopx	HOP homeobox	20.0756	36.6354	34.0089	78.2356	86.7759	91.7994		0.00534291	0.0232178	0.0072241	0.331566	2.83081
1419994_s_at	DNA segment, Chr 10, ERATO Doi 641, expressed	Anapc16	anaphase promoting complex subunit 16	285.912	235.218	287.775	711.66	813.493	761.333		0.000169213	0.00357123	0.00111117	0.0685384	2.82664
1424147_at	AHA1, activator of heat shock 90kDa protein ATPase homolog 1 (yeast)	Ahsa1	AHA1, activator of heat shock protein ATPase homolog 1 (yeast)	567.552	472.995	495.228	1385.42	1517.8	1433.16		6.87053e-05	0.00244159	0.000759686	0.0408188	2.82357
1419171_at	RIKEN cDNA 2310044D20 gene	Fam174a	family with sequence similarity 174, member A	19.7256	12.4342	23.5294	61.9157	53.4511	41.7729		0.00886316	0.0325	0.0101122	0.391888	2.82173
1429213_at	RIKEN cDNA 2310030N02 gene	2310030N02Rik	RIKEN cDNA 2310030N02 gene	36.3028	30.7815	35.4622	81.8156	113.038	93.927		0.000650737	0.00683285	0.002126	0.137893	2.8161
1447547_at	latent transforming growth factor beta binding protein 1	Ltbp1	latent transforming growth factor beta binding protein 1	20.2599	34.5505	16.9382	63.2156	66.9063	71.66		0.00762313	0.0293179	0.00912209	0.374018	2.81234
1421480_a_at	adenosine deaminase, RNA-specific, B1	Adarb1	adenosine deaminase, RNA-specific, B1	9.16287	4.57575	7.70341	23.9539	17.606	18.7094		0.00820293	0.0308628	0.00960278	0.382134	2.8108
1418981_at	caspase 12	Casp12	caspase 12	79.3626	50.9814	59.8443	176.555	164.649	192.718		0.00158036	0.0110637	0.00344242	0.206647	2.80733
1417902_at	solute carrier family 19 (thiamine transporter), member 2	Slc19a2	solute carrier family 19 (thiamine transporter), member 2	55.9266	63.5671	67.7425	159.239	172.651	193.268		0.000204412	0.00381621	0.00118739	0.0775382	2.80479
1438603_x_at		Masp1	mannan-binding lectin serine peptidase 1	73.8196	63.2695	114.735	233.441	239.659	232.758		0.00399137	0.019187	0.00596994	0.300182	2.80298
1420417_at	sema domain, immunoglobulin domain (Ig), short basic domain, secreted, (semaphorin) 3A	Gm2521 : Sema3a	predicted gene 2521 : sema domain, immunoglobulin domain (Ig), short basic domain, secreted, (semaphorin) 3A	24.9391	20.9583	25.8462	65.5709	65.7374	69.7471		0.000107839	0.00297743	0.000926412	0.0525294	2.80242
1435594_at	ADP-ribosylation factor-like 6 interacting protein 2	Atl2	atlastin GTPase 2	35.2731	29.8578	43.6343	104.816	100.067	99.697		0.00071775	0.00719925	0.00224001	0.144405	2.80034
1429057_at	NMDA receptor regulated 1-like	Naa16	N(alpha)-acetyltransferase 16, NatA auxiliary subunit	47.6479	29.0655	46.8539	118.214	121.164	106.43		0.00323145	0.0167368	0.00520755	0.278824	2.79854
1424408_at	LIM and senescent cell antigen like domains 2	Lims2	LIM and senescent cell antigen like domains 2	115.918	110.985	142.779	392.658	323.719	315.687		0.000585526	0.00649886	0.00202208	0.130423	2.79176
1427293_a_at	autism susceptibility candidate 2	Auts2	autism susceptibility candidate 2	29.138	18.8296	23.3419	68.8248	61.9452	68.2887		0.00133781	0.0101481	0.00315752	0.19072	2.79147
1452365_at	RIKEN cDNA 4732435N03 gene	Csgalnact1	chondroitin sulfate N-acetylgalactosaminyltransferase 1	48.4704	31.0344	48.6516	101.504	118.137	137.827		0.00390188	0.0189319	0.00589056	0.29743	2.78931
1417890_at	pyridoxal (pyridoxine, vitamin B6) phosphatase	Pdxp	pyridoxal (pyridoxine, vitamin B6) phosphatase	38.9314	33.6172	48.5909	102.17	115.074	120.621		0.000929625	0.00821492	0.00255603	0.163777	2.78906
1453374_at	zinc finger, A20 domain containing 2	Zfand5	zinc finger, AN1-type domain 5	19.4858	11.7219	16.6395	47.8104	39.7396	45.718		0.00287016	0.0155442	0.00483649	0.266701	2.78528
1460399_at	cDNA sequence BC018601	Ccdc117	coiled-coil domain containing 117	54.8111	39.6972	44.5756	115.826	145.85	125.637		0.000893692	0.00804621	0.00250353	0.160682	2.78475
1451021_a_at	Kruppel-like factor 5	Klf5	Kruppel-like factor 5	23.8094	16.1767	34.1278	73.0172	70.7834	62.554		0.00841401	0.0313908	0.00976707	0.38531	2.78429
1422731_at	LIM domains containing 1	Limd1	LIM domains containing 1	369.819	360.704	427.796	1005.32	1144.98	1074.08		9.50536e-05	0.00285357	0.000887874	0.0482268	2.78367
1424350_s_at	lysophosphatidylglycerol acyltransferase 1	Lpgat1	lysophosphatidylglycerol acyltransferase 1	317.061	337.065	294.083	885.519	973.874	776.282		0.000184852	0.00367583	0.00114372	0.0729195	2.77963
1419030_at	ERO1-like (S. cerevisiae)	Ero1l	ERO1-like (S. cerevisiae)	61.3186	57.6498	58.7181	144.46	180.47	168.617		0.000118481	0.00311629	0.000969615	0.0549182	2.77763
1449297_at	caspase 12	Casp12	caspase 12	72.231	58.9862	55.4348	181.615	161.777	173.866		0.000293824	0.00452294	0.00140729	0.0941728	2.77124
1440559_at	high mobility group AT-hook 2, pseudogene 1	Hmga2-ps1	high mobility group AT-hook 2, pseudogene 1	39.099	44.5318	27.9794	77.9609	109.891	121.439		0.00611774	0.0255121	0.00793793	0.345337	2.77117
1460744_at	RIKEN cDNA 2810002I04 gene			16.2192	11.8424	20.0565	53.7978	43.5062	35.9712		0.00588729	0.0248989	0.00774717	0.340575	2.76975
1422730_at	LIM domains containing 1	Limd1	LIM domains containing 1	232.988	251.587	272.429	726.731	723.556	644.836		6.9478e-05	0.00245944	0.000765241	0.040978	2.76765
1435656_at	Guanine monphosphate synthetase	Gmps	guanine monophosphate synthetase	34.5303	30.4728	32.6195	85.8675	89.306	94.6346		2.446e-05	0.00179456	0.000558366	0.0197756	2.76379
1428288_at	RIKEN cDNA 2310051E17 gene	Klf9	Kruppel-like factor 9	915.276	1284.44	987.544	3004.49	3083.34	2720.92		0.000722807	0.007224	0.00224771	0.144882	2.76374
1435132_at	dispatched homolog 1 (Drosophila)	Disp1	dispatched homolog 1 (Drosophila)	41.5219	26.6845	54.1625	131.086	99.8159	107.283		0.00907804	0.0329624	0.0102561	0.395701	2.76365
1433617_s_at	UDP-Gal:betaGlcNAc beta 1,4-galactosyltransferase, polypeptide 5	B4galt5	UDP-Gal:betaGlcNAc beta 1,4-galactosyltransferase, polypeptide 5	261.782	256.97	260.745	748.47	750.963	652.463		2.66025e-05	0.00184881	0.000575248	0.020732	2.76062
1438470_at	suppressor of cytokine signaling 2	Socs2	suppressor of cytokine signaling 2	58.7143	47.3324	58.0176	151.203	138.356	162.937		0.000271941	0.0043457	0.00135214	0.0906722	2.75804
1416593_at	glutaredoxin 1 (thioltransferase)	Glrx	glutaredoxin	167.812	137.288	102.086	368.059	372.432	382.492		0.00202905	0.0127218	0.00395831	0.230619	2.75791
1442169_at	very low density lipoprotein receptor	Vldlr	very low density lipoprotein receptor	29.4327	23.9742	45.2307	101.976	85.6855	84.2477		0.0060168	0.0252423	0.00785399	0.343309	2.75664
1422473_at	phosphodiesterase 4B, cAMP specific	Pde4b	phosphodiesterase 4B, cAMP specific	152.071	81.4466	141.834	339.225	340.624	354.028		0.00609092	0.0254535	0.0079197	0.344632	2.75442
1418911_s_at	acyl-CoA synthetase long-chain family member 4	Acsl4	acyl-CoA synthetase long-chain family member 4	164.793	134.348	116.398	329.505	386.838	426.451		0.00127594	0.00982888	0.0030582	0.187875	2.75015
1456365_at	similar to ubiquitin A-52 residue ribosomal protein fusion product 1	Gm11517	ubiquitin A-52 residue ribosomal protein fusion product 1 pseudogene	68.3533	43.8651	73.7239	186.12	163.743	161.396		0.00354634	0.0177512	0.00552319	0.288416	2.74956
1455165_at	Transcribed locus	Rora	RAR-related orphan receptor alpha	74.5901	77.2955	66.5439	217.443	179.185	203.785		0.000155038	0.00346992	0.00107965	0.0647152	2.74877
1435787_at	protein phosphatase 1 (formerly 2C)-like	Ppm1l	protein phosphatase 1 (formerly 2C)-like	44.3521	35.8084	37.8441	103.353	102.039	118.313		0.000222503	0.00396307	0.00123309	0.0813597	2.74316
1460453_at	T-cell activation GTPase activating protein 1	Tagap : Tagap1	T-cell activation Rho GTPase-activating protein : T-cell activation GTPase activating protein 1	32.4665	25.6011	33.7099	84.4259	81.07	86.2073		0.000321852	0.00471882	0.00146823	0.0988675	2.74254
1439817_at	RIKEN cDNA 2900064A13 gene	2900064A13Rik	RIKEN cDNA 2900064A13 gene	39.9117	15.3145	45.4086	84.4698	106.645	84.479		0.0063431	0.0260549	0.00810684	0.350501	2.73855
1418300_a_at	MAP kinase-interacting serine/threonine kinase 2	Mknk2	MAP kinase-interacting serine/threonine kinase 2	1167.03	1205.06	1379.64	3345.92	3559.96	3335.64		5.43482e-05	0.00229952	0.000715482	0.0341233	2.72981
1435937_at	serine palmitoyltransferase, long chain base subunit 2	Sptlc2	serine palmitoyltransferase, long chain base subunit 2	51.0811	39.2557	65.6937	125.197	136.153	164.33		0.00381386	0.0186491	0.00580256	0.295077	2.72819
1434112_at	latrophilin 2	LOC100048050 : Lphn2	similar to calcium-independent alpha-latrotoxin receptor homolog 2 : latrophilin 2	146.084	129.221	144.21	414.347	365.894	363.84		6.37173e-05	0.00238547	0.000742225	0.0387466	2.72715
1416666_at	serine (or cysteine) proteinase inhibitor, clade E, member 2	Serpine2	serine (or cysteine) peptidase inhibitor, clade E, member 2	216.239	217.446	177.917	563.902	532.027	567.839		0.000130379	0.0032487	0.00101081	0.058184	2.72034
1417057_a_at	lysosomal-associated membrane protein 3	Lamp3 : LOC100043444 : LOC100045251 : Ppid	lysosomal-associated membrane protein 3 : similar to peptidylprolyl isomerase D : similar to peptidylprolyl isomerase D : peptidylprolyl isomerase D (cyclophilin D)	269.152	136.746	237.985	514.67	596.267	638.371		0.00892318	0.0326543	0.0101602	0.392659	2.71681
1420583_a_at	RAR-related orphan receptor alpha	Rora	RAR-related orphan receptor alpha	101.467	89.3457	94.0028	251.871	267.935	252.998		1.84966e-05	0.0016094	0.000500757	0.0166667	2.71335
1435805_at	lin 7 homolog a (C. elegans)	Lin7a	lin-7 homolog A (C. elegans)	78.3197	56.1741	83.0656	221.934	201.267	166.808		0.00244451	0.0141893	0.00441491	0.248941	2.71194
1427277_at	sine oculis-related homeobox 1 homolog (Drosophila)	Six1	sine oculis-related homeobox 1 homolog (Drosophila)	242.831	146.721	191.139	534.203	484.959	555.377		0.00253253	0.0144495	0.00449588	0.25329	2.71149
1451019_at	cathepsin F	Ctsf	cathepsin F	42.7056	42.4427	37.9277	96.0093	116.125	121.027		0.000255721	0.00424143	0.0013197	0.0874083	2.70695
1417900_a_at	very low density lipoprotein receptor	Vldlr	very low density lipoprotein receptor	42.9263	28.6816	44.1915	97.2942	102.626	113.475		0.00230985	0.0136898	0.00425951	0.243896	2.70636
1444956_at				15.326	2.9658	13.8894	25.4504	31.2573	30.2937		0.00479633	0.0215161	0.0066946	0.32144	2.70349
1455768_at	Transcribed locus	Npc2	Niemann Pick type C2	240.12	220.022	258.11	626.78	670.661	642.662		3.81886e-05	0.00208661	0.000649236	0.0265511	2.70114
1456656_at	lin 7 homolog a (C. elegans)	Lin7a	lin-7 homolog A (C. elegans)	26.2708	21.0641	24.7226	74.3319	62.4447	57.5401		0.000587842	0.0065099	0.00202552	0.130821	2.69669
1423218_a_at	mitochondrial ribosomal protein L49	Mrpl49	mitochondrial ribosomal protein L49	112.899	73.0858	95.9	251.216	246.468	262.232		0.00141638	0.010459	0.00325427	0.19595	2.69584
1453303_at	RIKEN cDNA 4833417J20 gene	4833417J20Rik	RIKEN cDNA 4833417J20 gene	35.2141	27.672	36.7333	89.0824	86.5506	92.8981		0.000384745	0.00518249	0.0016125	0.107456	2.69557
1436034_at		Cep68	centrosomal protein 68	79.8716	71.9051	83.5234	199.806	215.263	218.949		4.62656e-05	0.00220367	0.000685659	0.0304569	2.69451
1438807_at	Heterogeneous nuclear ribonucleoprotein R	Hnrnpr	Heterogeneous nuclear ribonucleoprotein R	15.6124	15.0811	18.1426	46.0692	46.802	38.7173		0.00218964	0.0132449	0.00412107	0.239003	2.69449
1434556_at	Transcribed locus	Tmem170b	transmembrane protein 170B	31.645	28.2598	40.7494	80.1507	92.6799	98.2242		0.00128696	0.00988442	0.00307548	0.188429	2.69293
1429400_at		Clcn5	chloride channel 5	100.772	122.805	97.0002	300.156	289.305	272.473		0.000222603	0.00396307	0.00123309	0.0814394	2.6887
1434239_at	expressed sequence AA408556	Rrp12	ribosomal RNA processing 12 homolog (S. cerevisiae)	14.796	9.43437	16.6706	38.6551	38.2657	33.0197		0.00493956	0.0220067	0.00684725	0.32361	2.68797
1439484_at	RIKEN cDNA 4930431H11 gene	Pde7a	phosphodiesterase 7A	64.1797	47.5515	64.76	156.911	132.325	184.867		0.00212373	0.0130412	0.00405771	0.235443	2.68627
1450655_at	hect (homologous to the E6-AP (UBE3A) carboxyl terminus) domain and RCC1 (CHC1)-like domain (RLD) 1	Pten	phosphatase and tensin homolog	120.459	85.8524	115.687	291.084	277.647	295.729		0.000774454	0.0074794	0.00232717	0.149965	2.68468
1419281_a_at	zinc finger protein 259	Zfp259	zinc finger protein 259	195.456	149.687	198.043	482.529	511.519	464.103		0.000479497	0.00581242	0.0018085	0.11954	2.68444
1453299_a_at	purine-nucleoside phosphorylase	LOC100045567 : Pnp : Pnp2	similar to purine nucleoside phosphorylase : purine-nucleoside phosphorylase : purine-nucleoside phosphorylase 2	447.78	334.656	326.689	998.966	963.651	1010.94		0.000622842	0.0066938	0.00208274	0.134794	2.68099
1454826_at	Zinc finger and BTB domain containing 11	Zbtb11	zinc finger and BTB domain containing 11	175.504	106.664	164.88	463.938	355.361	378.453		0.00470788	0.0212166	0.00660142	0.319805	2.67924
1417811_at	solute carrier family 24 (sodium/potassium/calcium exchanger), member 6	Slc24a6	solute carrier family 24 (sodium/potassium/calcium exchanger), member 6	77.942	82.5792	91.4806	234.497	248.279	191.276		0.000439486	0.00554712	0.00172596	0.114692	2.67479
1460632_at	Retinol dehydrogenase 10 (all-trans)	Rdh10	retinol dehydrogenase 10 (all-trans)	52.9437	50.9301	54.0012	136.999	140.56	144.398		1.77243e-06	0.000866262	0.000269533	0.00279167	2.67273
1434681_at	CXORF15	4932441K18Rik	RIKEN cDNA 4932441K18 gene	36.9234	40.2972	37.4442	95.6979	100.658	110.086		3.69168e-05	0.00207174	0.00064461	0.0258336	2.6725
1421045_at	mannose receptor, C type 2	Mrc2	mannose receptor, C type 2	136.144	151.987	178.869	398.674	423.984	424.735		0.00027125	0.00434468	0.00135182	0.0904332	2.67108
1434200_at	cDNA sequence BC010981	BC010981	cDNA sequence BC010981	34.3476	20.0228	36.6826	79.4291	67.43	95.9413		0.00983606	0.0347306	0.0108062	0.406688	2.66658
1456885_at	Similar to cyclin I	41160	septin 8	77.0266	80.0918	73.2769	224.733	212.172	177.086		0.000214996	0.00391577	0.00121837	0.0796078	2.66495
1439015_at	glial cell line derived neurotrophic factor family receptor alpha 1	Gfra1	glial cell line derived neurotrophic factor family receptor alpha 1	15.7975	17.5548	23.4505	50.194	54.5385	46.4977		0.00144271	0.0105762	0.00329071	0.197374	2.66237
1415855_at	kit ligand	Kitl	kit ligand	96.1358	59.5089	79.6808	204.667	205.651	215.647		0.00208411	0.0129285	0.00402264	0.232987	2.66
1434111_at	latrophilin 2	LOC100048050 : Lphn2	similar to calcium-independent alpha-latrotoxin receptor homolog 2 : latrophilin 2	122.01	171.911	146.151	397.836	377.326	394.899		0.000599531	0.00657532	0.00204587	0.132092	2.6588
1448667_x_at	transducer of ERBB2, 2	Tob2	transducer of ERBB2, 2	411.635	369.168	436.847	1250.16	1029.62	955.778		0.000491176	0.00590002	0.00183576	0.120333	2.65722
1418453_a_at	ATPase, Na+/K+ transporting, beta 1 polypeptide	Atp1b1	ATPase, Na+/K+ transporting, beta 1 polypeptide	51.7464	46.1218	49.1124	110.767	125.627	154.139		0.000681898	0.00698207	0.00217243	0.141469	2.65704
1455204_at	phosphatidylinositol transfer protein, cytoplasmic 1	Pitpnc1	phosphatidylinositol transfer protein, cytoplasmic 1	18.2787	12.7276	15.2393	50.6011	34.0229	38.2212		0.00347658	0.017561	0.00546401	0.285735	2.65637
1423762_at	aarF domain containing kinase 1	Adck1	aarF domain containing kinase 1	64.1764	48.6858	54.7878	159.432	136.859	148.897		0.000426877	0.00547505	0.00170353	0.112862	2.65546
1431098_at	restin (Reed-Steinberg cell-expressed intermediate filament-associated protein)	Clip1	CAP-GLY domain containing linker protein 1	222.242	210.334	220.91	578.529	587.905	567.601		1.09406e-06	0.000764775	0.000237956	0.00199412	2.65352
1425600_a_at	phospholipase C, beta 1	Plcb1	phospholipase C, beta 1	44.5718	52.6395	45.2687	126.813	123.596	127.269		5.41525e-05	0.00229952	0.000715482	0.033884	2.65074
1422612_at	hexokinase 2	Hk2	hexokinase 2	221.916	268.894	250.885	607.133	663.228	693.692		0.000140789	0.00336759	0.00104781	0.0605728	2.64806
1455936_a_at	RNA binding protein gene with multiple splicing	Rbpms	RNA binding protein gene with multiple splicing	13.1969	14.6845	18.6081	40.8449	46.0098	36.2439		0.00547926	0.0235965	0.00734191	0.334616	2.64788
1449019_at		Akap1	A kinase (PRKA) anchor protein 1	91.3943	82.4136	108.151	236.147	238.819	271.603		0.000425377	0.00546591	0.00170069	0.112783	2.64779
1451747_a_at	autophagy 12-like (S. cerevisiae)	Atg12	autophagy-related 12 (yeast)	206.344	189.792	175.607	494.318	498.829	518.921		3.74134e-05	0.00207239	0.000644813	0.0261525	2.64466
1416774_at	wee 1 homolog (S. pombe)	Wee1	WEE 1 homolog 1 (S. pombe)	36.1097	24.7506	27.4067	71.2418	86.5102	75.5197		0.00149321	0.0107733	0.00335207	0.200463	2.64279
1448655_at	low density lipoprotein receptor-related protein 1	Lrp1	low density lipoprotein receptor-related protein 1	626.334	786.144	926.678	2021.27	1961.84	2196.06		0.0011521	0.00930421	0.00289495	0.179235	2.64162
1436839_at		2010109K11Rik	RIKEN cDNA 2010109K11 gene	263.942	377.12	239.571	738.117	821.154	766.383		0.00219478	0.0132583	0.00412524	0.23932	2.64089
1460689_at	DNA segment, Chr 15, Wayne State University 75, expressed	Pppde2	PPPDE peptidase domain containing 2	180.676	238.769	182.133	540.711	537.856	510.082		0.000469409	0.00575193	0.00178968	0.118189	2.64081
1448199_at	ankyrin repeat domain 10	Ankrd10	ankyrin repeat domain 10	42.1694	35.0977	48.3531	105.11	110.905	115.703		0.000540265	0.00623256	0.00193923	0.125497	2.64064
1450757_at	cadherin 11	Cdh11	cadherin 11	950.489	664.151	970.573	2241.87	2243.47	2336.27		0.00135692	0.0102317	0.00318353	0.191908	2.6387
1456381_x_at	myeloid cell leukemia sequence 1	Mcl1	myeloid cell leukemia sequence 1	284.014	174.697	288.937	722.934	640.499	606.502		0.00457736	0.020863	0.0064914	0.316433	2.63484
1424440_at	mitochondrial ribosomal protein S6	Mrps6	mitochondrial ribosomal protein S6	173.464	175.154	160.518	468.948	412.461	459.795		3.73029e-05	0.00207239	0.000644813	0.0260728	2.63428
1451313_a_at	RIKEN cDNA 1110067D22 gene	1110067D22Rik	RIKEN cDNA 1110067D22 gene	30.8142	23.1467	29.4236	74.4094	75.0342	70.141		0.000432701	0.00551806	0.00171692	0.113498	2.6334
1440969_at	cDNA sequence BC030308	BC030308	cDNA sequence BC030308	12.2464	15.085	13.8395	34.6241	39.2471	34.5267		0.000193367	0.00373472	0.00116204	0.0749901	2.63288
1417234_at	matrix metalloproteinase 11	Mmp11	matrix metallopeptidase 11	304.786	234.91	312.418	798.267	793.578	651.105		0.00101082	0.00862255	0.00268286	0.169724	2.63222
1435402_at	RIKEN cDNA A930008A22 gene	Gramd1b	GRAM domain containing 1B	10.6991	10.5779	12.1174	24.5433	36.1135	27.2006		0.00943677	0.0337929	0.0105145	0.401124	2.63089
1423211_at	nucleolar protein family A, member 3	Nop10	NOP10 ribonucleoprotein homolog (yeast)	543.932	429.802	520.043	1355.27	1368.33	1205.81		0.000303483	0.00458895	0.00142783	0.0957642	2.63052
1454736_at	RIKEN cDNA 4921515A04 gene	Ankrd57	ankyrin repeat domain 57	129.506	104.393	160.13	330.006	362.672	343.135		0.00149037	0.0107702	0.00335108	0.200145	2.62877
1454824_s_at	mitochondrial tumor suppressor 1	Mtus1	mitochondrial tumor suppressor 1	37.8256	25.3605	44.4072	86.9501	97.7711	98.0403		0.00442238	0.0204399	0.00635975	0.312035	2.62806
1452161_at	TCDD-inducible poly(ADP-ribose) polymerase	Tiparp	TCDD-inducible poly(ADP-ribose) polymerase	134.52	105.655	138.787	335.709	341.346	318.189		0.000394398	0.00524109	0.00163074	0.109047	2.62623
1437576_at	RIKEN cDNA 2810427A07 gene	2810427A07Rik	RIKEN cDNA 2810427A07 gene	26.2329	17.5069	18.9433	60.0366	44.4468	60.0262		0.00365956	0.0181087	0.00563442	0.291716	2.62446
1455116_at	tumor necrosis factor receptor superfamily, member 19-like	Relt	RELT tumor necrosis factor receptor	34.3828	28.383	43.5106	88.0757	105.419	85.4044		0.00222249	0.0133626	0.00415769	0.240425	2.62428
1455904_at	growth arrest specific 5	Gas5 : Snord47	growth arrest specific 5 : small nucleolar RNA, C/D box 47	30.5425	21.9218	44.6653	83.2858	87.5612	84.0437		0.00814585	0.0307603	0.00957089	0.380723	2.62423
1417483_at	nuclear factor of kappa light polypeptide gene enhancer in B-cells inhibitor, zeta	Nfkbiz	nuclear factor of kappa light polypeptide gene enhancer in B-cells inhibitor, zeta	129.455	84.5418	113.838	323.258	280.441	255.543		0.00245775	0.0142217	0.00442499	0.249733	2.62096
1456150_at	RIKEN cDNA A630082K20 gene	Jhdm1d	jumonji C domain-containing histone demethylase 1 homolog D (S. cerevisiae)	361.152	355.418	352.729	915.455	988.192	896.493		5.95031e-06	0.00114967	0.000357714	0.00749708	2.61867
1448590_at	procollagen, type VI, alpha 1	Col6a1	collagen, type VI, alpha 1	878.33	1164.36	1646.3	3123.53	3237.91	3288.16		0.00549076	0.0236236	0.00735036	0.33493	2.61579
1455057_at	Guanine monphosphate synthetase	Gmps	guanine monophosphate synthetase	37.3069	32.2891	44.8925	106.964	98.2018	94.0761		0.000701449	0.00709417	0.00220731	0.143216	2.61373
1431182_at	heat shock protein 8	Hspa8 : LOC624853 : LOC641192	heat shock protein 8 : hypothetical LOC624853 : similar to heat shock protein 8	13.3667	15.9043	13.4483	32.7607	37.2818	41.537		0.000424246	0.00546446	0.00170024	0.112464	2.61192
1424486_a_at	thioredoxin reductase 1	Txnrd1	thioredoxin reductase 1	116.653	135.226	84.3054	341.152	305.503	230.493		0.00607948	0.0254231	0.00791027	0.344397	2.60913
1433674_a_at	RNA, U22 small nucleolar	Snhg1	small nucleolar RNA host gene (non-protein coding) 1	271.872	202.958	280.994	692.106	649.918	626.595		0.000842913	0.00783288	0.00243716	0.155838	2.6046
1418634_at	Notch gene homolog 1 (Drosophila)	Notch1	Notch gene homolog 1 (Drosophila)	43.3922	30.4484	29.6219	93.5986	87.8841	87.8851		0.00146112	0.0106639	0.003318	0.198243	2.60353
1420743_a_at	protein phosphatase 3, catalytic subunit, gamma isoform	Ppp3cc	protein phosphatase 3, catalytic subunit, gamma isoform	61.3273	40.5234	50.1985	136.646	141.944	117.239		0.00190393	0.0122931	0.00382492	0.223973	2.6033
1455291_s_at	DNA segment, Chr 6, ERATO Doi 365, expressed	Znrf2	zinc and ring finger 2	33.9978	19.8685	34.2024	78.5824	77.2214	73.4395		0.00552723	0.0236965	0.00737302	0.33611	2.60301
1430527_a_at	ring finger protein 167	Rnf167	ring finger protein 167	81.4801	59.4838	86.7843	173.332	208.54	210.472		0.0019066	0.0122973	0.00382623	0.224212	2.60087
1451508_at	RIKEN cDNA 1700108L22 gene	Larp1b	La ribonucleoprotein domain family, member 1B	25.971	31.3868	23.3576	72.1764	65.2638	72.2467		0.000489843	0.00590002	0.00183576	0.120094	2.59785
1452661_at	transferrin receptor	Tfrc	transferrin receptor	86.4138	57.3571	94.8178	192.584	195.816	231.127		0.00413398	0.0196335	0.00610885	0.303708	2.59663
1429766_at	RIKEN cDNA 2810013P06 gene	2810013P06Rik	RIKEN cDNA 2810013P06 gene	15.5003	12.2664	17.4841	40.7938	46.9866	29.5747		0.00534137	0.0232178	0.0072241	0.331487	2.59344
1438473_at	ADP-ribosylation factor related protein 2	Arl15	ADP-ribosylation factor-like 15	24.8115	20.0409	22.3145	60.2325	55.9245	58.0283		0.000126186	0.00320954	0.000998631	0.0569891	2.59332
1420273_x_at		Samhd1	SAM domain and HD domain, 1	38.9248	40.5816	33.5029	83.1551	107.542	102.122		0.000629255	0.00671719	0.00209002	0.135509	2.59111
1429060_at	RIKEN cDNA 9430072K23 gene	Malat1	metastasis associated lung adenocarcinoma transcript 1 (non-coding RNA)	119.685	179.855	146.795	369.738	419.227	367.066		0.00153514	0.0109163	0.00339656	0.203396	2.59006
1415897_a_at	microsomal glutathione S-transferase 1	Mgst1	microsomal glutathione S-transferase 1	30.3664	29.4307	29.8364	72.1667	77.4375	82.3983		1.75001e-05	0.00160816	0.000500369	0.0157895	2.58834
1449124_at	ral guanine nucleotide dissociation stimulator,-like 1	Rgl1	ral guanine nucleotide dissociation stimulator,-like 1	47.3699	33.9309	54.9037	117.683	133.835	100.879		0.00420513	0.0198373	0.00617226	0.30583	2.58726
1417279_at	inositol 1,4,5-triphosphate receptor 1	Itpr1	inositol 1,4,5-triphosphate receptor 1	24.5139	20.4885	23.8815	50.0371	70.5807	57.5836		0.00118121	0.00941953	0.00293083	0.181296	2.58698
1450816_at	polymerase (DNA directed), gamma 2, accessory subunit	Polg2	polymerase (DNA directed), gamma 2, accessory subunit	54.7899	69.0335	58.5935	165.718	155.686	150.365		0.0002119	0.00388493	0.00120877	0.0790507	2.58621
1423878_at	glycophorin C	Gypc	glycophorin C	249.549	216.242	234.944	581.268	566.489	663.378		0.00012167	0.00314013	0.000977033	0.0561933	2.58462
1438681_at	Transcribed locus	Alkbh1	alkB, alkylation repair homolog 1 (E. coli)	24.4842	13.2128	23.7762	52.9291	54.8756	50.9445		0.00817127	0.0307876	0.00957938	0.38151	2.58241
1455185_s_at	PHD finger protein 16	Phf16	PHD finger protein 16	14.1948	11.5123	7.65545	29.7747	26.3468	29.9597		0.00627607	0.0258927	0.00805636	0.348936	2.58017
1457054_a_at	RIKEN cDNA D130020L05 gene	D130020L05Rik	RIKEN cDNA D130020L05 gene	28.8901	27.2213	25.1375	63.3984	77.3469	68.8175		0.000177418	0.00362303	0.00112729	0.0710081	2.57927
1428547_at	5' nucleotidase, ecto	Nt5e	5' nucleotidase, ecto	87.8555	55.4713	102.439	197.453	204.319	231.572		0.00686537	0.0274155	0.00853017	0.360398	2.57703
1419024_at	protein tyrosine phosphatase 4a1	Ptp4a1	protein tyrosine phosphatase 4a1	150.29	76.387	120.979	297.279	302.191	296.028		0.00787323	0.030007	0.0093365	0.377336	2.57582
1417750_a_at	mitochondrial solute carrier protein	Slc25a37	solute carrier family 25, member 37	119.017	87.8612	141.108	324.834	283.679	287.556		0.00267791	0.0149233	0.00464329	0.259288	2.57501
1438675_at	Splicing factor, arginine/serine-rich 8	Sfrs8	splicing factor, arginine/serine-rich 8	12.2235	8.54283	11.8454	32.4713	27.1051	24.3907		0.00452585	0.0207269	0.00644904	0.314941	2.57475
1416084_at	zinc finger, A20 domain containing 2	Zfand5	zinc finger, AN1-type domain 5	235.098	218.164	242.976	612.376	571.573	608.409		1.6631e-05	0.00159264	0.00049554	0.0151516	2.57435
1423143_at	GTP binding protein 4	Gtpbp4	GTP binding protein 4	362.577	252.108	323.584	850.548	794.821	766.734		0.00102369	0.00868755	0.00270308	0.170596	2.5708
1448870_at	latent transforming growth factor beta binding protein 1	Ltbp1	latent transforming growth factor beta binding protein 1	821.358	800.691	868.363	2035.03	2147.43	2215.24		1.05947e-05	0.00141949	0.000441666	0.0107662	2.56893
1424785_at	angiopoietin-like 6	Angptl6	angiopoietin-like 6	13.5956	18.5305	14.4529	35.0541	42.769	41.8048		0.00551881	0.0236761	0.0073667	0.335874	2.56828
1460369_at	cDNA sequence BC003267	BC003267	cDNA sequence BC003267	27.0788	12.7972	32.3287	70.0008	56.8047	58.5981		0.00636136	0.0260981	0.00812027	0.350972	2.56775
1441733_s_at	nucleoporin 153	Nup153	nucleoporin 153	55.6267	41.8526	48.4807	148.263	117.238	109.253		0.00159577	0.0111288	0.00346267	0.207438	2.56752
1452249_at	prickle like 1 (Drosophila)	Prickle1	prickle homolog 1 (Drosophila)	213.343	180.581	182.846	472.545	469.353	537.475		0.000170086	0.00357123	0.00111117	0.0688572	2.56493
1444021_at	sequestosome 1			15.8546	12.0221	20.3093	41.0986	37.0584	45.3484		0.00407974	0.019478	0.00606048	0.302217	2.56309
1435445_at	cyclin T2	Ccnt2	cyclin T2	72.1838	62.5573	72.6988	188.799	159.02	183.717		0.000201844	0.00380544	0.00118404	0.0769011	2.56236
1435940_at	Double cortin and calcium/calmodulin-dependent protein kinase-like 1	Dclk1	doublecortin-like kinase 1	57.2918	51.4781	60.6368	144.436	156.145	133.066		0.00014629	0.00343894	0.00107001	0.0616873	2.5598
1421923_at		Sh3bp5	SH3-domain binding protein 5 (BTK-associated)	306.994	295.01	301.526	753.059	772.913	781.779		5.04462e-07	0.00075798	0.000235841	0.000877404	2.55415
1426272_at		Lmbr1	limb region 1	45.6746	32.3915	45.8853	99.0664	96.68	120.755		0.00219819	0.0132599	0.00412574	0.239558	2.55343
1441988_at	protein phosphatase 1k (PP2C domain containing)	Ppm1k	protein phosphatase 1K (PP2C domain containing)	13.7746	16.3596	13.4136	41.8742	40.6345	28.6185		0.00825166	0.0309515	0.00963039	0.383229	2.55184
1417695_a_at	sterol O-acyltransferase 1	Soat1	sterol O-acyltransferase 1	425.82	360.371	428.18	1037.59	1026.86	1032.28		7.75123e-05	0.00261789	0.000814542	0.0428892	2.55007
1455625_at		Taf10	TAF10 RNA polymerase II, TATA box binding protein (TBP)-associated factor	18.4434	17.2168	15.4118	41.6523	47.9173	40.5997		0.000218334	0.00393326	0.00122381	0.080484	2.54875
1448823_at	chemokine (C-X-C motif) ligand 12	Cxcl12	chemokine (C-X-C motif) ligand 12	75.3559	71.7961	69.4499	168.924	185.828	197.247		5.22176e-05	0.00228389	0.00071062	0.0331669	2.54845
1435074_at	RIKEN cDNA 2310036D22 gene	Tmem106b	transmembrane protein 106B	829.468	652.832	797.087	1975.91	1862.5	1970.35		0.000252037	0.00420716	0.00130904	0.0868515	2.54839
1424609_a_at	similar to hypothetical protein MGC37588	Cwc22 : Gm14702 : Gm2100 : Gm2870 : Gm2968 : Gm3322 : Gm3697 : Gm3930 : Gm4296 : Gm4354 : LOC100047648	CWC22 spliceosome-associated protein homolog (S. cerevisiae) : predicted gene 14702 : predicted gene 2100 : predicted gene 2870 : predicted gene 2968 : predicted gene 3322 : predicted gene 3697 : predicted gene 3930 : predicted gene 4296 : predicted gene 4354 : hypothetical protein LOC100047648	38.7245	32.6876	41.1159	98.4191	103.459	84.6538		0.000513145	0.00604315	0.00188029	0.123036	2.54631
1424349_a_at	lysophosphatidylglycerol acyltransferase 1	Lpgat1	lysophosphatidylglycerol acyltransferase 1	1159.41	809.025	1091.1	2602.17	2734.87	2451.21		0.00121923	0.00957851	0.0029803	0.184231	2.54557
1421922_at		Sh3bp5	SH3-domain binding protein 5 (BTK-associated)	85.0536	106.818	67.3792	194.781	230.452	234.297		0.00286716	0.0155442	0.00483649	0.266303	2.54398
1434287_at	1-acylglycerol-3-phosphate O-acyltransferase 5 (lysophosphatidic acid acyltransferase, epsilon)	Agpat5	1-acylglycerol-3-phosphate O-acyltransferase 5 (lysophosphatidic acid acyltransferase, epsilon)	65.5217	57.7407	74.6801	155.66	184.866	162.714		0.000491311	0.00590002	0.00183576	0.120413	2.54235
1443022_at	RIKEN cDNA 4930521E07 gene	Tctn3	tectonic family member 3	8.98635	12.4509	8.56449	22.8525	30.7318	22.5491		0.00380718	0.0186314	0.00579706	0.29492	2.53763
1447585_s_at	mitochondrial ribosomal protein S6	Mrps6	mitochondrial ribosomal protein S6	422.834	327.646	351.47	921.984	899.865	974.176		0.000298775	0.00456058	0.001419	0.0949684	2.53734
1442359_at	Expressed sequence AW045895	Steap2	six transmembrane epithelial antigen of prostate 2	223.955	228.053	246.461	565.386	620.16	585.222		2.00049e-05	0.00164	0.000510278	0.0176234	2.53521
1418529_at	O-sialoglycoprotein endopeptidase	Osgep	O-sialoglycoprotein endopeptidase	360.206	295.267	268.388	771.895	753.26	813.896		0.000475048	0.00578935	0.00180132	0.118904	2.53182
1456069_at	dystrobrevin alpha	Dtna	dystrobrevin alpha	17.2248	7.4099	22.5382	41.1612	39.8324	38.14		0.00671769	0.0270656	0.00842131	0.357274	2.52547
1445897_s_at	interferon-induced protein 35	Ifi35	interferon-induced protein 35	511.422	267.656	472.512	1108.93	1010.04	1035.78		0.00948134	0.0338992	0.0105475	0.401742	2.5206
1456243_x_at	myeloid cell leukemia sequence 1	Mcl1	myeloid cell leukemia sequence 1	494.312	270.958	459.475	1025.78	1018.9	1040.34		0.00722343	0.0283445	0.00881922	0.366619	2.51891
1421878_at	mitogen activated protein kinase 9	Mapk9	mitogen-activated protein kinase 9	25.7973	15.8155	26.2172	53.4989	49.1616	68.194		0.00817449	0.0307876	0.00957938	0.381748	2.51887
1456639_at	zinc finger protein 398	Zfp398	zinc finger protein 398	41.3967	38.3656	41.347	100.699	107.785	96.3364		2.359e-05	0.00178841	0.000556455	0.0191377	2.51691
1452118_at	RIKEN cDNA 2600005C20 gene	Rrp1b	ribosomal RNA processing 1 homolog B (S. cerevisiae)	88.3081	93.2682	89.6539	229.968	236.634	216.004		8.075e-06	0.00131472	0.000409069	0.00885246	2.51671
1420629_a_at	DnaJ (Hsp40) homolog, subfamily A, member 3	Dnaja3	DnaJ (Hsp40) homolog, subfamily A, member 3	52.7694	44.8951	30.4322	105.393	112.727	104.051		0.00458394	0.0208668	0.0064926	0.316829	2.51506
1454764_s_at	Solute carrier family 38, member 1	Slc38a1	solute carrier family 38, member 1	182.721	137.849	174.222	426.244	424.196	393.741		0.000514595	0.00605246	0.00188319	0.123115	2.51455
1436222_at		Gas5	growth arrest specific 5	10.5699	8.97962	11.7394	25.2903	20.9126	32.4342		0.00362497	0.0179964	0.00559949	0.290614	2.51326
1436572_at	RIKEN cDNA 4732496G21 gene	Ccdc45	coiled-coil domain containing 45	29.5115	16.9377	25.9772	68.1132	57.9323	55.922		0.00613378	0.0255504	0.00794987	0.345729	2.51245
1456117_at	RIKEN cDNA 2600005C20 gene	Rrp1b	ribosomal RNA processing 1 homolog B (S. cerevisiae)	144.97	112.518	101.597	299.798	291.846	309.91		0.000961472	0.00837253	0.00260506	0.166236	2.5107
1458129_at	RAR-related orphan receptor alpha	Rora	RAR-related orphan receptor alpha	48.9928	49.4043	50.2476	123.22	128.022	121.906		6.36028e-07	0.00075798	0.000235841	0.0011167	2.51033
1451828_a_at	acyl-CoA synthetase long-chain family member 4	Acsl4	acyl-CoA synthetase long-chain family member 4	84.6987	62.0578	88.3467	208.116	207.856	174.153		0.00181128	0.0119972	0.00373286	0.218351	2.51007
1448451_at	adenylate kinase 2	Ak2 : LOC100047005	adenylate kinase 2 : similar to adenylate kinase 2	176.842	187.545	141.501	398.679	431.611	439.093		0.00052048	0.00610339	0.00189903	0.123511	2.50922
1434419_s_at	TAR DNA binding protein	Tardbp	TAR DNA binding protein	117.17	72.0184	84.9847	237.225	234.457	216.253		0.00298038	0.0159307	0.00495674	0.270241	2.50912
1424006_at	RIKEN cDNA 2310044P18 gene	Aarsd1	alanyl-tRNA synthetase domain containing 1	121.196	111.603	99.6868	276.93	270.872	286.149		9.65857e-05	0.00286218	0.00089055	0.0489442	2.50823
1435867_at	Transcribed locus	Jhdm1d	jumonji C domain-containing histone demethylase 1 homolog D (S. cerevisiae)	479.375	436.914	416.294	1006.69	1232.55	1097.87		0.000216946	0.00393326	0.00122381	0.0798463	2.50424
1435870_at	Synaptonemal complex protein 3	Chpt1	choline phosphotransferase 1	114.994	63.3426	113.084	239.761	221.407	267.322		0.00957208	0.034083	0.0106047	0.403376	2.49979
1437479_x_at	T-box 3	Tbx3	T-box 3	77.1847	68.736	79.5926	196.498	199.554	167.11		0.000224318	0.00397828	0.00123782	0.081678	2.49725
1421529_a_at	thioredoxin reductase 1	Txnrd1	thioredoxin reductase 1	430.102	460.768	432.964	1023.67	1187.78	1094.33		4.58677e-05	0.00220367	0.000685659	0.0301379	2.49712
1422886_a_at	CDC like kinase 4	Clk4	CDC like kinase 4	75.1243	48.6591	62.9558	160.592	159.23	146.252		0.00200123	0.0126206	0.00392683	0.229195	2.49585
1439033_at		Zcchc7	zinc finger, CCHC domain containing 7	16.503	19.2918	20.0873	43.388	40.3	55.7035		0.00138473	0.0103351	0.00321571	0.19381	2.49439
1450506_a_at	RIKEN cDNA 2700083B06 gene	Aen	apoptosis enhancing nuclease	21.7531	14.9718	15.7861	41.7367	42.4892	46.6075		0.00159851	0.0111394	0.00346595	0.207596	2.49154
1433564_at	diacylglycerol kinase, delta	Dgkd	diacylglycerol kinase, delta	64.1536	56.5221	60.5226	142.29	160.843	148.271		5.88153e-05	0.00233147	0.000725424	0.0365946	2.49122
1446244_at	DNA segment, Chr 6, Brigham & Women's Genetics 1452 expressed	Zyg11b	zyg-ll homolog B (C. elegans)	21.3817	21.9497	20.5251	48.4959	49.693	60.8318		0.000259763	0.00425807	0.00132488	0.0883639	2.49028
1418393_a_at	integrin alpha 7	Itga7	integrin alpha 7	106.817	111.305	174.588	312.557	303.729	361.462		0.00492174	0.0219595	0.00683259	0.323139	2.48974
1423309_at	trans-golgi network protein	Tgoln1	trans-golgi network protein	475.134	451.011	437.335	1082.02	1209.73	1100.71		2.74838e-05	0.00185829	0.000578195	0.0213699	2.48809
1430357_at	RIKEN cDNA 9430068D06 gene	H3f3b	H3 histone, family 3B	22.1415	18.5548	15.3997	54.1187	44.8668	40.5671		0.00244603	0.0141893	0.00441491	0.24902	2.48774
1417254_at	spermatogenesis associated 5	Spata5	spermatogenesis associated 5	53.0746	50.0107	52.0194	113.343	134.067	137.803		0.00014015	0.00335972	0.00104536	0.0604933	2.48357
1418949_at	growth differentiation factor 15	Gdf15	growth differentiation factor 15	214.007	263.293	212.928	545.058	623.356	545.224		0.000389339	0.00520012	0.00161799	0.108411	2.48271
1439104_at	RIKEN cDNA C230081A13 gene	C230081A13Rik	RIKEN cDNA C230081A13 gene	115.646	123.818	137.893	284.616	302.749	349.038		0.000330597	0.004793	0.00149132	0.0999805	2.48147
1453061_at	RIKEN cDNA 2610018O07 gene	Elac1	elaC homolog 1 (E. coli)	19.6062	16.5906	19.493	44.8547	49.3918	43.9024		0.000156782	0.00347626	0.00108162	0.0651931	2.48069
1438419_at	RNA binding motif protein 16	Rbm16	RNA binding motif protein 16	70.6762	56.6754	72.6467	170.715	157.317	168.077		0.000377245	0.00512237	0.0015938	0.106741	2.48057
1439960_at	Transcribed locus	Rpusd2	RNA pseudouridylate synthase domain containing 2	12.8912	14.7406	16.0793	31.124	44.1849	33.099		0.00201039	0.0126516	0.00393648	0.22975	2.4801
1441751_at	Interleukin 12 receptor, beta 2	AW493563	expressed sequence AW493563	10.3825	6.40043	8.17416	21.8033	22.4794	17.5963		0.00930957	0.0335335	0.0104338	0.398628	2.47941
1452056_s_at	protein phosphatase 3, catalytic subunit, alpha isoform	Ppp3ca	protein phosphatase 3, catalytic subunit, alpha isoform	262.89	234.801	252.624	623.417	625.357	611.13		1.14611e-05	0.00144634	0.000450021	0.011404	2.47883
1449620_s_at	Adenylate cyclase 9	Adcy9	adenylate cyclase 9	47.309	52.6305	69.5167	123.186	152.718	143.899		0.00222087	0.0133583	0.00415635	0.240346	2.47736
1418200_at	GLI-Kruppel family member HKR3	Zbtb48	zinc finger and BTB domain containing 48	12.8214	16.993	12.8348	28.9378	44.9521	31.7656		0.00536522	0.0232624	0.00723796	0.332274	2.47731
1435544_at	exosome component 6	Aars : Exosc6	alanyl-tRNA synthetase : exosome component 6	83.4137	78.3827	72.7201	187.953	204.531	187.504		4.98452e-05	0.00225663	0.000702139	0.0317318	2.47312
1445708_x_at	RIKEN cDNA 3110021A11 gene	3110021A11Rik	RIKEN cDNA 3110021A11 gene	19.2621	10.0156	25.2027	47.5432	46.8334	40.3508		0.00985977	0.0347604	0.0108155	0.407315	2.47295
1443870_at	ATP-binding cassette, sub-family C (CFTR/MRP), member 4	Abcc4	ATP-binding cassette, sub-family C (CFTR/MRP), member 4	149.108	152.469	163.263	374.216	382.217	390.525		7.17053e-06	0.00120803	0.000375873	0.00861351	2.46742
1416041_at	serum/glucocorticoid regulated kinase	Sgk1	serum/glucocorticoid regulated kinase 1	1116.68	849.706	857.074	2582.91	2373.25	2005.67		0.00147732	0.0107305	0.00333873	0.199193	2.46571
1424735_at	solute carrier family 25 (mitochondrial carrier, phosphate carrier), member 25	Slc25a25	solute carrier family 25 (mitochondrial carrier, phosphate carrier), member 25	20.3852	20.9753	21.9588	52.3822	52.6726	51.0094		1.29058e-05	0.00147074	0.000457612	0.0124406	2.46472
1435774_at	T-complex-associated testis expressed 3	LOC106740	hypothetical LOC106740	65.4232	40.4225	53.2219	138.103	126.564	127.257		0.0029465	0.0158184	0.00492182	0.26906	2.46388
1456574_at	EST AA407452	Zfp800	zinc finger protein 800	19.5819	16.115	14.3227	48.0775	39.2393	35.8761		0.00199981	0.0126206	0.00392683	0.228957	2.4629
1423886_at	laminin, gamma 1	Lamc1	laminin, gamma 1	105.291	110.69	116.809	245.497	310.321	263.785		0.000287204	0.00446639	0.00138969	0.0932184	2.46282
1452119_at	RIKEN cDNA 2600005C20 gene	Rrp1b	ribosomal RNA processing 1 homolog B (S. cerevisiae)	43.7544	48.2526	51.8168	119.084	138.431	96.6528		0.00148909	0.0107686	0.0033506	0.200066	2.46251
1419291_x_at	growth arrest specific 5	Gas5	growth arrest specific 5	788.827	1308.24	725.825	2467.32	2306.97	2176.52		0.00756986	0.0291438	0.00906792	0.373643	2.4623
1424343_a_at	eukaryotic translation initiation factor 1A	Eif1a	eukaryotic translation initiation factor 1A	389.432	210.11	344.994	808.207	819.51	696.102		0.00894603	0.0326985	0.010174	0.393128	2.46028
1428259_at	RIKEN cDNA 2310075M15 gene	Pxdn	peroxidasin homolog (Drosophila)	151.041	163.156	159.944	377.229	358.894	430.278		0.000107664	0.00297743	0.000926412	0.0522104	2.46003
1442977_at	Procollagen, type III, alpha 1			42.4718	40.4121	54.4717	97.2282	101.896	138.318		0.00341327	0.0173767	0.00540667	0.283609	2.45671
1451391_at	RIKEN cDNA 2700050L05 gene	2700050L05Rik	RIKEN cDNA 2700050L05 gene	27.1107	20.6674	32.7909	55.4418	72.1149	70.2584		0.0045155	0.0206913	0.00643799	0.314706	2.45522
1439976_at	expressed sequence AI849156	Alg11	asparagine-linked glycosylation 11 homolog (yeast, alpha-1,2-mannosyltransferase)	23.6277	24.1663	18.0089	51.6417	55.0987	54.8157		9.1241e-05	0.00282337	0.000878477	0.0467924	2.45515
1423314_s_at	phosphodiesterase 7A	Pde7a	phosphodiesterase 7A	24.1531	22.5245	28.0491	57.156	65.0445	61.2464		0.000271155	0.00434468	0.00135182	0.0903534	2.45491
1423991_at		Nop14	NOP14 nucleolar protein homolog (yeast)	111.013	97.103	122.919	281.92	297.362	232.916		0.000881824	0.00800519	0.00249077	0.15949	2.45351
1456341_a_at	basic transcription element binding protein 1	Klf9	Kruppel-like factor 9	2145.55	2919.93	1893.21	5805.09	5984.67	5280.39		0.00243641	0.0141586	0.00440536	0.248705	2.45307
1440280_at	RIKEN cDNA 4732496G21 gene	Ccdc45	coiled-coil domain containing 45	25.9928	16.2623	15.1868	41.2865	53.4844	46.0997		0.00756929	0.0291438	0.00906792	0.373484	2.4524
1427140_at	plasmacytoma variant translocation 1	Pvt1	plasmacytoma variant translocation 1	11.1748	18.2216	17.2008	38.0272	41.8339	34.4088		0.00506176	0.022398	0.00696902	0.325709	2.4523
1416831_at	neuraminidase 1	Neu1	neuraminidase 1	51.2603	40.1261	66.2148	130.675	128.743	126.942		0.00318026	0.0165936	0.00516299	0.276773	2.4515
1423999_at	v-abl Abelson murine leukemia oncogene 1	Abl1	c-abl oncogene 1, receptor tyrosine kinase	189.999	150.45	231.282	525.743	410.951	463.931		0.00319004	0.0166149	0.00516964	0.277247	2.4498
1440290_at	hypothetical gene supported by AK039686	Gm10010	predicted gene 10010	16.1563	14.4478	17.0701	33.5425	40.0177	43.1349		0.000562973	0.00636624	0.00198082	0.128119	2.44776
1429212_a_at	RIKEN cDNA 1700008D07 gene	Lrrc51	leucine rich repeat containing 51	38.5535	33.6865	32.611	85.5855	86.8972	83.8289		6.79843e-05	0.00244159	0.000759686	0.0400212	2.44453
1430997_at	CD47 antigen (Rh-related antigen, integrin-associated signal transducer)	Cd47	CD47 antigen (Rh-related antigen, integrin-associated signal transducer)	121.866	136.2	111.627	312.32	320.025	270.968		0.000322369	0.00471882	0.00146823	0.0990268	2.44342
1453344_at	RIKEN cDNA 1810032O08 gene	1810032O08Rik	RIKEN cDNA 1810032O08 gene	61.0437	53.5328	45.7366	139.951	141.443	109.744		0.0016195	0.0112297	0.00349407	0.208624	2.43984
1451160_s_at	DNA segment, Chr 7, ERATO Doi 458, expressed	Pvr	poliovirus receptor	46.1672	44.5881	43.1373	113.025	108.923	104.706		7.15129e-06	0.00120803	0.000375873	0.00853374	2.43968
1452414_s_at	DNA segment, Chr 19, ERATO Doi 678, expressed	Ccdc86	coiled-coil domain containing 86	44.658	37.0639	62.4431	125.757	110.015	115.48		0.00441186	0.0204259	0.0063554	0.311561	2.43646
1451978_at	lysyl oxidase-like 1	Loxl1	lysyl oxidase-like 1	485.482	462.436	645.069	1344.49	1229.12	1306.77		0.00109499	0.00907252	0.00282286	0.174713	2.43591
1442743_at	Adult male olfactory brain cDNA, RIKEN full-length enriched library, clone:6430530F17 product:unknown EST, full insert sequence	Trip4	thyroid hormone receptor interactor 4	37.1137	22.2551	30.7697	75.129	69.4083	74.8526		0.00386671	0.0188064	0.00585151	0.296728	2.43392
1418561_at	splicing factor 3b, subunit 1	Sf3b1	splicing factor 3b, subunit 1	80.0174	54.5567	75.8722	170.323	167.899	173.945		0.00168126	0.0114969	0.0035772	0.211468	2.43372
1439837_at	trinucleotide repeat containing 15	Gigyf2	GRB10 interacting GYF protein 2	33.159	20.0003	36.9708	76.7372	69.5331	72.9104		0.00856166	0.0317334	0.00987368	0.387796	2.43183
1426721_s_at	TCDD-inducible poly(ADP-ribose) polymerase	Tiparp	TCDD-inducible poly(ADP-ribose) polymerase	316.919	281.66	266.47	716.663	721.619	664.893		0.000101203	0.00291832	0.000908019	0.0501389	2.43128
1438198_at	expressed sequence AW742481	Bri3bp	Bri3 binding protein	44.9363	27.2481	42.1717	94.3566	98.2082	85.0081		0.00508465	0.022477	0.00699358	0.326097	2.42727
1434766_at	Protein kinase, AMP-activated, alpha 2 catalytic subunit	Prkaa2	protein kinase, AMP-activated, alpha 2 catalytic subunit	9.42868	10.6022	8.91291	22.6123	25.4755	22.0792		0.00019575	0.00373733	0.00116285	0.0759464	2.42425
1418414_at	potassium voltage-gated channel, subfamily H (eag-related), member 1	Kcnh1	potassium voltage-gated channel, subfamily H (eag-related), member 1	38.2429	32.6976	37.6628	85.7512	84.3833	92.9279		0.0001078	0.00297743	0.000926412	0.0523699	2.42223
1450087_a_at	nucleolar and coiled-body phosphoprotein 1	Nolc1	nucleolar and coiled-body phosphoprotein 1	90.2574	53.6486	86.526	197.501	191.25	168.546		0.00641883	0.0262687	0.00817336	0.351824	2.41849
1437481_at	similar to RIKEN cDNA 4921517J08 gene	Trmt61b	tRNA methyltransferase 61 homolog B (S. cerevisiae)	13.787	10.9252	10.3003	27.4017	30.4869	26.7722		0.00562837	0.0240338	0.007478	0.33742	2.41802
1426579_at	guanine nucleotide binding protein-like 2 (nucleolar)	Gnl2	guanine nucleotide binding protein-like 2 (nucleolar)	175.986	146.138	149.145	378.5	365.473	395.05		0.000148724	0.00345598	0.00107531	0.0624043	2.41692
1425918_at	EGL nine homolog 3 (C. elegans)			12.3625	10.3495	11.5905	27.669	26.641	28.5496		9.17949e-05	0.00282337	0.000878477	0.0471113	2.41555
1448385_at	solute carrier family 15, member 4	Slc15a4	solute carrier family 15, member 4	131.076	115.895	132.623	293.823	307.306	315.581		5.09133e-05	0.00225663	0.000702139	0.0326887	2.41498
1420483_at	cyclin M3	Cnnm3	cyclin M3	25.7543	19.8395	26.1601	50.274	66.9266	56.0126		0.00520776	0.0228656	0.00711451	0.328276	2.41399
1455010_at	RIKEN cDNA 1500012F01 gene	1500012F01Rik	RIKEN cDNA 1500012F01 gene	1417.34	770.65	1328.45	3030.89	2818.96	2627		0.00987577	0.0347966	0.0108268	0.407548	2.41064
1451871_a_at	growth hormone receptor	Ghr	growth hormone receptor	18.8295	10.8764	16.3815	37.7639	33.0651	40.2185		0.00383134	0.0186908	0.00581552	0.295707	2.4095
1438433_at	similar to junction-mediating and regulatory protein; p300 transcriptional cofactor JMY	Whamm	WAS protein homolog associated with actin, golgi membranes and microtubules	16.5638	11.5583	17.757	40.348	34.6126	35.4185		0.00321821	0.0167117	0.00519975	0.278032	2.40586
1419879_s_at	tripartite motif protein 25	Trim25	tripartite motif-containing 25	176.231	171.039	148.095	389.814	391.174	410.44		9.71717e-05	0.00286893	0.000892653	0.0490237	2.40515
1450922_a_at	transforming growth factor, beta 2	Tgfb2	transforming growth factor, beta 2	97.398	65.6968	83.5822	191.087	194.674	207.436		0.00161865	0.0112281	0.00349356	0.208544	2.40475
1435800_a_at	cold shock domain protein A	Csda	cold shock domain protein A	1482.64	1171.61	1435.13	3316.18	3452.5	3063.7		0.000416571	0.00540621	0.00168211	0.11167	2.40437
1454685_at	RIKEN cDNA 3110082I17 gene	Gpr146	G protein-coupled receptor 146	10.8717	15.816	13.1471	30.3045	39.1745	26.2772		0.00535018	0.0232178	0.0072241	0.332041	2.40383
1460203_at	inositol 1,4,5-triphosphate receptor 1	Itpr1	inositol 1,4,5-triphosphate receptor 1	51.0565	42.5829	57.6465	116.219	114.196	133.237		0.000932008	0.00822001	0.00255761	0.164175	2.40374
1423708_a_at	phenylalanine-tRNA synthetase-like, beta subunit	Farsb	phenylalanyl-tRNA synthetase, beta subunit	202.125	124.579	192.361	421.262	421.448	404.313		0.00433349	0.0202226	0.00629214	0.309123	2.40245
1455037_at	plexin A2	Plxna2	plexin A2	166.721	111.156	170.601	359.106	316.792	400.674		0.00454605	0.020788	0.00646806	0.31541	2.4005
1435167_at	RAN binding protein 6	Ranbp6	RAN binding protein 6	55.7867	35.739	64.5454	121.301	129.92	123.287		0.00720482	0.0283036	0.0088065	0.366229	2.3996
1452427_s_at	expressed sequence AW742319	Ptplad1	protein tyrosine phosphatase-like A domain containing 1	53.2724	50.1805	46.0426	106.066	128.738	123.523		0.000273806	0.00436108	0.00135692	0.0909107	2.39691
1456736_x_at	RIKEN cDNA 5230400G24 gene	Mff	mitochondrial fission factor	920.4	471.989	671.83	1719.43	1638.65	1588.13		0.0094203	0.0337539	0.0105023	0.400892	2.39616
1452983_at	RIKEN cDNA 3110002L15 gene	Cep57	centrosomal protein 57	71.5266	48.6632	60.3562	125.354	181.763	125.268		0.0064399	0.0263431	0.0081965	0.351974	2.39488
1436040_at	RIKEN cDNA 2310005L22 gene	Snhg12	small nucleolar RNA host gene 12	303.401	275.403	264.47	724.143	674.056	619.682		0.000136472	0.00332617	0.00103492	0.0592982	2.39292
1452280_at	FERM, RhoGEF (Arhgef) and pleckstrin domain protein 1 (chondrocyte-derived)	Farp1	FERM, RhoGEF (Arhgef) and pleckstrin domain protein 1 (chondrocyte-derived)	109.762	107.518	138.711	260.779	279.688	310.924		0.000811404	0.00766402	0.00238462	0.153299	2.3916
1453414_at	RIKEN cDNA E130113K08 gene	Ypel2	yippee-like 2 (Drosophila)	19.6518	17.4924	22.3181	51.0085	47.2862	43.8793		0.000451897	0.00560864	0.0017451	0.11676	2.39099
1437516_at	EST AA407452			11.5651	12.2431	10.1784	25.5618	32.3901	23.2538		0.00155413	0.0109919	0.00342006	0.204504	2.38935
1454976_at	Adult male urinary bladder cDNA, RIKEN full-length enriched library, clone:9530055M18 product:unknown EST, full insert sequence	Sod2	superoxide dismutase 2, mitochondrial	46.2532	45.3604	52.5609	114.637	105.668	123.915		0.000182043	0.00365592	0.00113752	0.0722027	2.38752
1448318_at	adipose differentiation related protein	Plin2	perilipin 2	1090.06	1662.86	959.962	2958.41	3092.59	2810.93		0.0059522	0.0250637	0.00779843	0.342061	2.3868
1460254_at	RIKEN cDNA 1810049H13 gene	1810049H13Rik	RIKEN cDNA 1810049H13 gene	54.2468	51.7597	45.2893	117.826	121.607	121.537		9.27422e-05	0.00282497	0.000878972	0.04743	2.38586
1424318_at	RIKEN cDNA 1110067D22 gene	1110067D22Rik	RIKEN cDNA 1110067D22 gene	51.5711	31.9111	44.472	104.499	92.1246	108.456		0.00413855	0.0196352	0.00610938	0.304105	2.38428
1433970_at	RIKEN cDNA 1810056O20 gene	Bola3	bolA-like 3 (E. coli)	320.298	254.176	233.626	686.557	607.597	632.04		0.000969262	0.00839796	0.00261298	0.16711	2.38361
1418176_at	vitamin D receptor	Vdr	vitamin D receptor	470.148	555.733	511.271	1267.03	1204.77	1191.6		7.37582e-05	0.00252261	0.000784897	0.0424122	2.38324
1433642_at	ADP-ribosylation factor related protein 2	Arl15	ADP-ribosylation factor-like 15	105.915	83.4563	107.237	239.331	224.44	243.062		0.000507559	0.00600602	0.00186874	0.1224	2.38305
1435655_at	ribosomal protein L12	Rpl12	ribosomal protein L12	26.8021	30.5461	30.7605	56.6832	78.5126	74.759		0.00148636	0.0107616	0.00334842	0.199748	2.38291
1424617_at	interferon-induced protein 35	Ifi35	interferon-induced protein 35	90.1722	99.3801	78.1509	219.427	207.827	210.428		0.000261695	0.00427427	0.00132992	0.088762	2.38205
1439755_at	signal-induced proliferation-associated 1 like 1	Sipa1l1	signal-induced proliferation-associated 1 like 1	103.522	134.387	117.822	237.399	320.335	287.599		0.00171279	0.0116154	0.00361408	0.213289	2.37633
1448450_at		Ak2 : LOC100047005	adenylate kinase 2 : similar to adenylate kinase 2	201.936	198.901	214.699	463.847	518.896	478.746		2.92321e-05	0.00188938	0.000587869	0.0224063	2.37434
1416527_at	RAB32, member RAS oncogene family	Rab32	RAB32, member RAS oncogene family	15.921	12.533	8.94638	26.472	34.376	27.7969		0.00886744	0.0325009	0.0101125	0.392046	2.37016
1448026_at	Chromodomain helicase DNA binding protein 7	Chd7	chromodomain helicase DNA binding protein 7	41.0106	43.5892	43.1011	109.134	89.4345	103.991		0.000165286	0.00353809	0.00110086	0.0677424	2.36928
1422474_at	phosphodiesterase 4B, cAMP specific	Pde4b	phosphodiesterase 4B, cAMP specific	157.812	140.557	190.56	424.877	364.879	367.296		0.00103788	0.0087508	0.00272276	0.171707	2.3665
1415850_at	RAS p21 protein activator 3	Rasa3	RAS p21 protein activator 3	699.93	767.86	626.166	1743.63	1618.18	1588.05		0.00019189	0.00373106	0.0011609	0.0745121	2.36388
1439131_at	CXORF15	4932441K18Rik	RIKEN cDNA 4932441K18 gene	30.0375	16.6172	22.4436	50.6292	53.7544	58.9007		0.00735434	0.0286737	0.00892166	0.368954	2.36307
1443868_at	ATPase type 13A3	Atp13a3	ATPase type 13A3	13.5426	16.2275	14.0276	33.5564	37.9317	31.9766		0.000332679	0.0048012	0.00149387	0.100378	2.36233
1433656_a_at	guanine nucleotide binding protein-like 3 (nucleolar)	Gnl3	guanine nucleotide binding protein-like 3 (nucleolar)	334.989	316.711	331.724	734.952	792.337	794.954		9.99376e-06	0.00139754	0.000434836	0.0102079	2.36139
1431074_a_at	phosphatidylinositol transfer protein, cytoplasmic 1	Pitpnc1	phosphatidylinositol transfer protein, cytoplasmic 1	13.6242	6.7411	13.1476	22.7816	29.5829	26.7633		0.00654197	0.0265932	0.00827433	0.354162	2.36112
1460316_at	Acyl-CoA synthetase long-chain family member 1	Acsl1	acyl-CoA synthetase long-chain family member 1	12.1231	10.7339	13.5045	29.7568	24.0832	31.8777		0.0063427	0.0260549	0.00810684	0.350342	2.35737
1430382_at	RIKEN cDNA 4833413G10 gene	4833413G10Rik	RIKEN cDNA 4833413G10 gene	14.8187	19.7806	20.917	51.0229	42.1975	37.5044		0.00352064	0.0176941	0.00550541	0.28723	2.35471
1435327_at	expressed sequence AW112037	Lpgat1	lysophosphatidylglycerol acyltransferase 1	443.758	424.305	398.937	863.314	1080.54	1038.92		0.000355594	0.00497326	0.0015474	0.10356	2.3542
1434384_at		Nrip1	nuclear receptor interacting protein 1	305.342	270.36	311.976	609.532	708.047	770.923		0.000479411	0.00581242	0.0018085	0.119461	2.35277
1431126_a_at	RIKEN cDNA 0610011F06 gene	0610011F06Rik	RIKEN cDNA 0610011F06 gene	66.9237	68.5116	78.1962	170.397	182.328	149.668		0.000348071	0.00493182	0.00153451	0.102207	2.35168
1425974_a_at	tripartite motif protein 25	Trim25	tripartite motif-containing 25	120.537	99.5864	111.394	245.271	243.432	290.338		0.000433075	0.00551806	0.00171692	0.113737	2.34993
1430075_at	splicing factor 3b, subunit 3	Sf3b3	Splicing factor 3b, subunit 3	12.1403	10.9097	16.8947	29.5617	29.0687	35.1601		0.00392197	0.0189939	0.00590985	0.29798	2.348
1423210_a_at	nucleolar protein family A, member 3	Nop10	NOP10 ribonucleoprotein homolog (yeast)	1167.2	1279.07	1195.84	3037.93	2848.48	2664		5.32277e-05	0.00229128	0.000712919	0.0336451	2.34765
1449670_x_at	transmembrane 7 superfamily member 1	Gpr137b : LOC100044979	G protein-coupled receptor 137B : similar to Gpr137b protein	46.8191	35.6146	48.3458	86.9982	114.904	105.118		0.00252731	0.0144437	0.00449407	0.252733	2.34762
1455899_x_at	suppressor of cytokine signaling 3	Socs3	suppressor of cytokine signaling 3	266.195	160.431	264.862	574.714	571.185	476.624		0.00806196	0.0305407	0.00950258	0.379565	2.34642
1433613_at	Pantothenate kinase 3	Pank3	pantothenate kinase 3	826.992	1149.93	687.933	2127.31	1859.21	2246.26		0.00561963	0.0240078	0.00746988	0.337265	2.33888
1428408_a_at	DNA segment, Chr 12, ERATO Doi 551, expressed	Esyt2	extended synaptotagmin-like protein 2	543.524	555.407	461.29	1255.26	1184.25	1209.2		0.000152417	0.00346992	0.00107965	0.06336	2.33858
1427068_x_at	RIKEN cDNA 4933439F18 gene	4933439F18Rik	RIKEN cDNA 4933439F18 gene	11.5106	11.6631	9.40558	21.6224	24.5445	29.9674		0.00871775	0.0321482	0.0100027	0.38972	2.33689
1427010_s_at	laminin, alpha 5	Lama5	laminin, alpha 5	34.7566	35.5545	43.6759	84.7379	94.4006	86.8311		0.000434017	0.0055262	0.00171945	0.113816	2.33333
1448330_at	glutathione S-transferase, mu 1	Gstm1	glutathione S-transferase, mu 1	175.711	170.549	223.428	450.313	425.947	452.962		0.000621892	0.0066915	0.00208202	0.134635	2.33325
1417593_at	tumor suppressor candidate 2	Tusc2	tumor suppressor candidate 2	38.3474	42.8076	51.3836	90.6317	112.377	105.998		0.00135101	0.0102022	0.00317435	0.191591	2.33145
1421858_at		Adam17	a disintegrin and metallopeptidase domain 17	619.219	499.22	476.823	1298.32	1206.71	1213.02		0.000529662	0.00618165	0.00192339	0.124145	2.33069
1438006_at	RIKEN cDNA 4933439F18 gene	4933439F18Rik	RIKEN cDNA 4933439F18 gene	136.96	105.445	139.042	274.339	317.659	296.448		0.00101463	0.00863385	0.00268637	0.170042	2.32915
1459032_at	Transcribed locus			25.7919	34.8272	27.8011	67.046	73.7415	65.0118		0.000961045	0.00837253	0.00260506	0.166077	2.32752
1448367_at	stromal cell derived factor 4	Sdf4	stromal cell derived factor 4	60.1013	49.2707	67.4951	128.205	135.709	147.745		0.00107272	0.00895736	0.00278703	0.173366	2.32751
1438041_at	Phosphodiesterase 7A	Pde7a	phosphodiesterase 7A	41.7937	47.0963	37.1525	92.4248	103.887	96.7533		0.000376923	0.00512182	0.00159362	0.106662	2.32513
1418377_a_at	Cd27 binding protein (Hindu God of destruction)	Siva1	SIVA1, apoptosis-inducing factor	152.338	112.004	104.94	366.428	252.668	239.309		0.00895525	0.0327157	0.0101793	0.393283	2.32452
1449089_at	nuclear receptor interacting protein 1	Nrip1	nuclear receptor interacting protein 1	248.979	208.913	276.125	542.281	593.214	570.606		0.000575664	0.00643987	0.00200373	0.12947	2.32433
1429217_at	zinc finger protein 655	Zfp655	zinc finger protein 655	101.059	99.0213	93.298	223.677	240.825	217.39		2.65367e-05	0.00184881	0.000575248	0.0206523	2.32428
1438188_x_at	solute carrier family 25 (mitochondrial carrier, palmitoylcarnitine transporter), member 29	Slc25a29	solute carrier family 25 (mitochondrial carrier, palmitoylcarnitine transporter), member 29	68.3342	72.0729	61.176	150.232	160.683	157.423		8.53565e-05	0.00273015	0.000849472	0.0452792	2.3233
1421096_at	transient receptor potential cation channel, subfamily C, member 1	Trpc1	transient receptor potential cation channel, subfamily C, member 1	57.0283	59.6208	64.6992	130.058	140.863	150.32		0.000112566	0.00305236	0.000949724	0.0534847	2.32283
1443368_at	Transcribed locus	BB557941	expressed sequence BB557941	9.49811	11.1177	8.80407	22.7284	24.8653	20.7369		0.000613819	0.00665581	0.00207092	0.133602	2.3226
1436125_at	DNA segment, Chr 16, ERATO Doi 472, expressed	D16Ertd472e	DNA segment, Chr 16, ERATO Doi 472, expressed	168.354	108.376	158.57	376.198	351.784	283.002		0.00628533	0.0259129	0.00806266	0.349251	2.3225
1424697_at	RIKEN cDNA 1810033A06 gene	Dtwd1	DTW domain containing 1	121.106	113.941	117.842	261.941	267.393	290.001		1.92317e-05	0.00162	0.000504054	0.0172248	2.32179
1452203_at	RIKEN cDNA 5830411E10 gene	Obfc2a	oligonucleotide/oligosaccharide-binding fold containing 2A	50.9255	39.8342	53.0689	107.645	121.769	104.244		0.00111868	0.00915626	0.00284892	0.176856	2.31983
1428289_at	basic transcription element binding protein 1	Klf9	Kruppel-like factor 9	1198.69	1786.04	1151.64	3322.8	3353.69	2917.02		0.00427873	0.0200545	0.00623984	0.307792	2.31931
1434470_at	synaptotagmin 13	Syt13	synaptotagmin XIII	20.8501	16.3368	27.4064	48.3187	52.3926	49.0644		0.00469547	0.0211943	0.00659447	0.319491	2.31875
1434660_at	alkB, alkylation repair homolog (E. coli)	Alkbh1	alkB, alkylation repair homolog 1 (E. coli)	77.8362	79.0249	64.8742	172.569	173.92	167.487		0.000195615	0.00373733	0.00116285	0.0757869	2.31797
1436771_x_at	phosphogluconate dehydrogenase	Pgd	phosphogluconate dehydrogenase	1557.5	1892.16	1599.24	3877.93	4029.74	3779.11		0.000189128	0.00370418	0.00115253	0.0740346	2.31472
1448117_at	kit ligand	Kitl	kit ligand	58.5764	68.5802	69.8798	131.214	159.619	165.218		0.000774958	0.0074803	0.00232745	0.150044	2.31455
1423061_at	armadillo repeat gene deleted in velo-cardio-facial syndrome	Arvcf	armadillo repeat gene deleted in velo-cardio-facial syndrome	18.8297	22.1787	27.1599	61.1889	48.5748	47.8288		0.00313576	0.0164282	0.00511155	0.275676	2.31181
1452366_at	RIKEN cDNA 4732435N03 gene	Csgalnact1	chondroitin sulfate N-acetylgalactosaminyltransferase 1	102.734	103.229	96.0373	238.5	240.362	218.965		2.48257e-05	0.00179962	0.00055994	0.0200148	2.31068
1439495_at	RIKEN cDNA 4933407H18 gene	4933407H18Rik	RIKEN cDNA 4933407H18 gene	102.241	71.7322	100.643	226.234	202.027	206.03		0.00215899	0.013169	0.00409745	0.236943	2.30974
1423884_at	testis expressed gene 292	Cirh1a	cirrhosis, autosomal recessive 1A (human)	166.777	187.728	221.571	426.541	444.658	459.105		0.000582029	0.00647707	0.0020153	0.130185	2.30925
1426323_x_at	Cd27 binding protein (Hindu God of destruction)	Siva1	SIVA1, apoptosis-inducing factor	212.832	175.908	204.58	514.679	417.93	435.385		0.000636452	0.0067484	0.00209973	0.136623	2.30566
1435448_at	BCL2-like 11 (apoptosis facilitator)	Bcl2l11	BCL2-like 11 (apoptosis facilitator)	246.239	147.554	193.166	435.932	467.501	448.937		0.00458305	0.0208668	0.0064926	0.31675	2.30403
1436597_at	ankyrin repeat and KH domain containing 1	Ankhd1	ankyrin repeat and KH domain containing 1	33.691	27.3963	38.5438	69.8005	76.4004	83.3224		0.00165992	0.01141	0.00355015	0.21044	2.30373
1434340_at	RIKEN cDNA 1110020P15 gene	Gm6293 : Uqcr10	predicted pseudogene 6293 : ubiquinol-cytochrome c reductase, complex III subunit X	306.181	219.829	283.266	626.466	627.994	609.268		0.00110106	0.00910628	0.00283337	0.175029	2.30296
1434290_at	glycosyltransferase-like domain containing 1	Gtdc1	glycosyltransferase-like domain containing 1	52.7948	58.162	38.9381	106.895	107.927	130.044		0.00350716	0.0176529	0.00549261	0.286758	2.30072
1419486_at	forkhead box C1	Foxc1	forkhead box C1	150.202	171.935	193.559	363.566	401.717	420.878		0.000599078	0.00657532	0.00204587	0.131933	2.30012
1452200_at	DNA segment, Chr 11, ERATO Doi 497, expressed	Cdkn2aipnl	CDKN2A interacting protein N-terminal like	44.7536	48.1922	42.4364	101.766	108.371	101.25		4.12044e-05	0.00211227	0.000657221	0.0282252	2.30006
1423308_at	trans-golgi network protein	Tgoln1	trans-golgi network protein	26.8004	31.5608	19.6977	53.1651	55.4322	70.7984		0.00688668	0.0274448	0.00853931	0.361107	2.29821
1421935_at		Rps20	ribosomal protein S20	25.3668	16.1654	29.1198	58.6581	52.0573	51.6384		0.00920239	0.033301	0.0103614	0.397001	2.29793
1433706_a_at	expressed sequence AW742319	Ptplad1	protein tyrosine phosphatase-like A domain containing 1	435.598	539.293	356.085	976.842	1007.06	1073.81		0.0023516	0.0138281	0.00430253	0.245792	2.29735
1417734_at	A kinase (PRKA) anchor protein 8-like	Akap8l	A kinase (PRKA) anchor protein 8-like	34.8773	46.6071	43.4483	100.634	90.3759	95.8559		0.000830409	0.00774994	0.00241135	0.155125	2.29616
1437527_x_at	myeloid cell leukemia sequence 1	Mcl1	myeloid cell leukemia sequence 1	592.452	473.517	570.202	1230.17	1282.03	1243.44		0.000287125	0.00446639	0.00138969	0.0931387	2.29538
1456092_at	potassium channel tetramerisation domain containing 7	Kctd7	potassium channel tetramerisation domain containing 7	20.4029	19.5997	23.9109	46.4635	49.3103	50.7597		0.000227693	0.00398737	0.00124065	0.0827935	2.29269
1454693_at		Hdac4	histone deacetylase 4	111.788	106.228	122.738	255.56	255.674	269.36		5.42334e-05	0.00229952	0.000715482	0.0340436	2.29078
1456161_at	RIKEN cDNA 0610040B10 gene	0610040B10Rik	RIKEN cDNA 0610040B10 gene	13.72	12.9043	16.5767	38.1621	33.2045	27.5636		0.0023891	0.0139864	0.00435178	0.246892	2.29
1437177_at	RIKEN cDNA D330037H05 gene	Larp4	La ribonucleoprotein domain family, member 4	126.396	132.269	148.847	335.582	338.049	259.256		0.00118469	0.00941953	0.00293083	0.181933	2.28922
1451012_a_at	cold shock domain protein A	Csda	cold shock domain protein A	1056.02	1466.42	1177.9	2953.3	2848.73	2668.39		0.00115855	0.00932462	0.0029013	0.17979	2.28909
1422579_at	heat shock protein 1 (chaperonin 10)	Hspe1	heat shock protein 1 (chaperonin 10)	367.98	256.953	265.694	610.018	739.096	687.75		0.00277646	0.0152991	0.00476023	0.262195	2.287
1429596_at	CDNA sequence BC006705	Slc7a6os	solute carrier family 7, member 6 opposite strand	26.5827	19.0558	25.9564	53.3194	60.2596	50.1375		0.00224377	0.0134148	0.00417394	0.241771	2.28671
1439601_at	Expressed sequence AV117883	Heatr6	HEAT repeat containing 6	16.3743	13.1265	19.2	41.2895	40.681	29.3635		0.0061695	0.0256108	0.00796865	0.34683	2.28608
1454698_at	expressed sequence AW742319	Ptplad1	protein tyrosine phosphatase-like A domain containing 1	233.155	242.16	211.598	522.648	505.598	541.88		5.08204e-05	0.00225663	0.000702139	0.032609	2.28577
1434308_at	solute carrier family 43, member 2	Slc43a2	solute carrier family 43, member 2	126.596	120.25	146.945	306.984	322.979	270.144		0.000498631	0.00593877	0.00184781	0.121606	2.28575
1438315_x_at	aldo-keto reductase family 7, member A5 (aflatoxin aldehyde reductase)	Akr7a5	aldo-keto reductase family 7, member A5 (aflatoxin aldehyde reductase)	216.926	302.813	206.048	528.649	581.912	548.204		0.00246005	0.0142277	0.00442688	0.249892	2.28547
1419450_at	ORM1-like 3 (S. cerevisiae)	Ormdl3	ORM1-like 3 (S. cerevisiae)	231.613	224.38	178.626	472.832	440.523	536.974		0.00116331	0.00934912	0.00290893	0.180107	2.28536
1436400_at		Fxr1	fragile X mental retardation gene 1, autosomal homolog	39.9175	33.3834	50.5083	82.0175	108.052	92.6372		0.00442405	0.0204407	0.00636002	0.312194	2.2834
1433983_at	membrane associated guanylate kinase interacting protein-like 1	Cnksr3	Cnksr family member 3	341.8	382.029	401.173	795.463	899.282	866.933		0.000160178	0.00348494	0.00108432	0.0665479	2.27704
1434036_at	Metastasis suppressor 1	Mtss1	metastasis suppressor 1	486.513	301.926	448.255	984.433	923.275	903.797		0.0049064	0.0219234	0.00682133	0.322667	2.2734
1452858_at	ELAV (embryonic lethal, abnormal vision, Drosophila)-like 1 (Hu antigen R)	Elavl1	ELAV (embryonic lethal, abnormal vision, Drosophila)-like 1 (Hu antigen R)	38.4122	26.088	36.9848	76.5659	81.3113	72.6424		0.00281432	0.0154329	0.00480187	0.263455	2.27146
1437872_at	cDNA sequence AB112350	Napepld	N-acyl phosphatidylethanolamine phospholipase D	18.8144	15.7682	11.594	34.2142	38.7112	31.931		0.00535009	0.0232178	0.0072241	0.331961	2.27077
1423836_at	zinc finger protein 503	Zfp503	zinc finger protein 503	214.481	188.975	309.26	539.562	528.801	549.708		0.00472142	0.0212412	0.00660907	0.320517	2.27029
1449944_a_at	Sec61, alpha subunit 2 (S. cerevisiae)	Sec61a2	Sec61, alpha subunit 2 (S. cerevisiae)	104.498	79.5472	124.916	227.897	240.5	232.838		0.00319167	0.0166158	0.00516992	0.277406	2.26965
1438082_at	RIKEN cDNA 2310028N02 gene	Tmem206	transmembrane protein 206	70.3933	62.714	53.4713	148.382	153.538	121.309		0.00163798	0.0113104	0.00351918	0.209493	2.26837
1440470_at	RIKEN cDNA 6430402H13 gene			36.522	34.5193	40.1689	82.7508	85.0057	84.414		5.29945e-05	0.00229034	0.000712627	0.0335654	2.26751
1433586_at	RGM domain family, member B	Rgmb	RGM domain family, member B	51.9948	45.6981	58.2421	122.537	119.815	111.194		0.000412722	0.00538832	0.00167655	0.110954	2.26726
1440947_at	RIKEN cDNA 1810043M20 gene	Bat2l2	HLA-B associated transcript 2-like 2	24.9176	16.361	22.9663	44.8191	54.8247	45.9727		0.00444193	0.0204889	0.00637502	0.312665	2.26659
1452324_at	plasmacytoma variant translocation 1	Pvt1	plasmacytoma variant translocation 1	44.7693	68.3257	52.0082	144.771	127.269	102.027		0.00684157	0.027363	0.00851384	0.359851	2.26565
1449935_a_at	DnaJ (Hsp40) homolog, subfamily A, member 3	Dnaja3	DnaJ (Hsp40) homolog, subfamily A, member 3	206.988	237.499	180.713	475.804	500.427	440.146		0.000706252	0.00711946	0.00221518	0.143613	2.26548
1456547_at	Sloan-Kettering viral oncogene homolog			8.7828	7.73256	7.29838	17.3935	20.1491	16.399		0.000573214	0.00642614	0.00199946	0.129232	2.26515
1431017_at	chromosome condensation 1-like	Rcbtb2	regulator of chromosome condensation (RCC1) and BTB (POZ) domain containing protein 2	13.5274	1.26576	13.9635	20.0107	21.3355	23.7413		0.00614136	0.0255703	0.00795604	0.345885	2.26339
1429002_at	SKI interacting protein	Snw1	SNW domain containing 1	480.651	463.831	425.02	1077.88	1035.84	985.962		5.26724e-05	0.00229008	0.000712546	0.0333262	2.26336
1434105_at	EPM2A (laforin) interacting protein 1	Epm2aip1	EPM2A (laforin) interacting protein 1	77.3814	72.7451	84.5526	190.259	201.998	138.763		0.00293102	0.0157641	0.00490491	0.268588	2.26275
1439515_at	RIKEN cDNA 2900045N06 gene	Setd5	SET domain containing 5	60.8919	45.5957	63.9486	121.853	135.16	128.541		0.00166472	0.0114257	0.00355505	0.210757	2.26216
1440886_at		Cdc37l1	cell division cycle 37 homolog (S. cerevisiae)-like 1	23.6142	18.1076	25.0409	56.5326	43.4909	50.9391		0.00284067	0.0154841	0.00481779	0.265038	2.26118
1426063_a_at	GTP binding protein (gene overexpressed in skeletal muscle)	Gem	GTP binding protein (gene overexpressed in skeletal muscle)	15.6972	11.6326	15.0444	32.413	30.9452	32.4217		0.00096908	0.00839796	0.00261298	0.16703	2.26034
1447887_x_at	chondroitin sulfate proteoglycan 2	Vcan	versican	79.5077	49.4288	69.227	164.309	135.78	147.591		0.00538338	0.0233125	0.00725354	0.332744	2.25914
1424112_at	insulin-like growth factor 2 receptor	Igf2r	insulin-like growth factor 2 receptor	296.839	316.938	297.275	710.354	710.372	637.065		4.27474e-05	0.00214081	0.000666101	0.0288628	2.2587
1439326_at	RIKEN cDNA 2010309L07 gene	Lnpep	leucyl/cystinyl aminopeptidase	7.74171	9.49554	10.6194	20.6802	19.5738	22.6383		0.00759504	0.0292283	0.00909423	0.373792	2.25771
1427884_at	procollagen, type III, alpha 1	Col3a1	collagen, type III, alpha 1	1228.53	1276.94	1393.23	2843.31	2867.1	3090.57		5.80572e-05	0.00232907	0.000724678	0.0360365	2.25741
1452544_x_at	histocompatibility 2, D region locus 1	H2-D1	histocompatibility 2, D region locus 1	40.4722	45.3266	45.1963	98.7692	87.521	109.317		0.000399964	0.00529304	0.0016469	0.109444	2.25663
1428171_at	PRP39 pre-mRNA processing factor 39 homolog (yeast)	Prpf39	PRP39 pre-mRNA processing factor 39 homolog (yeast)	62.4223	45.1973	54.0247	100.203	133.571	130.863		0.00346415	0.0175181	0.00545066	0.285501	2.2558
1449029_at	MAP kinase-interacting serine/threonine kinase 2	Mknk2	MAP kinase-interacting serine/threonine kinase 2	45.0806	28.5093	43.6859	87.8887	90.3618	86.2243		6.40041e-05	0.00238699	0.000742698	0.0388263	2.25515
1453224_at	zinc finger, A20 domain containing 2	Zfand5	zinc finger, AN1-type domain 5	45.6697	38.654	39.6793	85.6548	97.6557	96.1587		0.00187391	0.0121963	0.0037948	0.222152	2.25373
1418996_a_at	RIKEN cDNA 4930469P12 gene	Lyrm5	LYR motif containing 5	262.619	213.11	223.937	505.777	521.502	549.292		0.000268204	0.0043416	0.00135087	0.0895569	2.25332
1455035_s_at	nucleolar protein 5A	Nop56	NOP56 ribonucleoprotein homolog (yeast)	267.135	213.42	249.692	593.773	519.763	531.9		0.000477757	0.00580681	0.00180676	0.119222	2.25326
1420839_at	pleckstrin homology domain-containing, family A (phosphoinositide binding specific) member 3	Plekha3	pleckstrin homology domain-containing, family A (phosphoinositide binding specific) member 3	68.6629	51.0333	58.4822	147.693	118.856	134.753		0.00155786	0.0109919	0.00342006	0.204981	2.25225
1437500_at	Transcribed locus, weakly similar to NP_001001306.1 hypothetical protein D030034H08 [Mus musculus]	Noc3l	nucleolar complex associated 3 homolog (S. cerevisiae)	31.4836	22.5299	24.2146	67.2041	58.6395	49.9536		0.00362541	0.0179964	0.00559949	0.290694	2.24724
1434796_at	vesicle-associated membrane protein 4	Vamp4	vesicle-associated membrane protein 4	142.077	161.068	137.299	344.392	329.373	315.801		0.00011953	0.00311936	0.000970571	0.0554762	2.24675
1434129_s_at	lipoma HMGIC fusion partner-like 2	Lhfpl2	lipoma HMGIC fusion partner-like 2	217.627	182.625	202.786	451.746	490.361	412.6		0.000342901	0.00490494	0.00152615	0.101331	2.24647
1452378_at	RIKEN cDNA 2210401K01 gene	Malat1	metastasis associated lung adenocarcinoma transcript 1 (non-coding RNA)	866.553	1223.57	862.514	2170.82	2316.37	2145.13		0.00224237	0.0134148	0.00417394	0.241613	2.24624
1418279_a_at	A kinase (PRKA) anchor protein 1	Akap1	A kinase (PRKA) anchor protein 1	19.7572	15.4297	15.7944	35.1618	40.5203	38.806		0.00450955	0.020673	0.0064323	0.314629	2.24569
1417010_at	zinc finger protein 238	Zfp238	zinc finger protein 238	144.266	110.662	144.828	271.945	313.966	311.802		0.00126433	0.0097891	0.00304582	0.186923	2.24565
1440936_at	Synaptojanin 2	Serac1	serine active site containing 1	20.619	17.4429	25.3093	44.1265	44.48	53.6535		0.00285669	0.0155276	0.00483133	0.265669	2.24487
1453119_at	RIKEN cDNA 4933428L19 gene	Otud1	OTU domain containing 1	35.4586	24.5967	37.566	72.2834	84.0196	62.7963		0.00646567	0.0264013	0.00821461	0.352521	2.24438
1449668_s_at	RIKEN cDNA A730024A03 gene	Fnip1	folliculin interacting protein 1	217.383	130.217	200.852	435.724	401.733	393.243		0.00688036	0.0274355	0.0085364	0.36095	2.24395
1454633_at	ethanolamine kinase 1	Etnk1	ethanolamine kinase 1	23.3751	35.5328	32.5467	74.6988	71.0893	59.4305		0.00486009	0.0217699	0.00677358	0.32189	2.24394
1459843_s_at	MAD homolog 1 (Drosophila)	Smad1	MAD homolog 1 (Drosophila)	544	304.028	478.053	1015.58	937.113	1021.59		0.00942027	0.0337539	0.0105023	0.400812	2.24291
1426521_at	RIKEN cDNA D230025D16 gene	D230025D16Rik	RIKEN cDNA D230025D16 gene	66.2574	57.1963	73.1991	137.057	132.328	171.543		0.00174689	0.0117634	0.00366012	0.214789	2.24216
1422025_at	microphthalmia-associated transcription factor	Mitf	microphthalmia-associated transcription factor	12.8217	12.0839	14.6781	27.3986	33.0802	28.2094		0.00352481	0.0177068	0.00550936	0.287388	2.24052
1438255_at	checkpoint supressor 1	Foxn3	forkhead box N3	102.951	65.6838	96.2513	197.025	190.322	206.13		0.00435224	0.0202737	0.00630804	0.309673	2.2405
1449410_a_at	growth arrest specific 5	Gas5	growth arrest specific 5	1237.34	1575.94	1107.45	2958.2	2991.55	2832.72		0.00149481	0.01078	0.00335415	0.200622	2.24
1451753_at	plexin A2	Plxna2	plexin A2	140.068	120.889	118.883	273.317	260.945	316.524		0.000498301	0.00593877	0.00184781	0.121526	2.23986
1435163_at	RIKEN cDNA 9030612M13 gene	Zfp871	zinc finger protein 871	18.0822	14.7098	15.127	31.2903	35.8054	40.2258		0.00115839	0.00932462	0.0029013	0.17971	2.23964
1450948_a_at	mitochondrial ribosomal protein L1	Mrpl1	mitochondrial ribosomal protein L1	67.8962	42.269	53.6687	128.753	113.852	124.259		0.00435399	0.0202766	0.00630897	0.309752	2.23924
1435653_at	Abhydrolase domain containing 2	Abhd2	abhydrolase domain containing 2	288.326	361.198	252.491	655.655	707.29	656.136		0.00161381	0.0112108	0.00348819	0.208227	2.23841
1436316_at	RIKEN cDNA 9430029L20 gene	Klf13	Kruppel-like factor 13	444.87	569.98	584.448	1228.17	1208.17	1139.92		0.000836557	0.00779006	0.00242383	0.155442	2.23614
1455534_s_at	oxysterol binding protein-like 11	Osbpl11	oxysterol binding protein-like 11	330.01	257.693	341.047	651.752	708.969	713.286		0.000960809	0.00837253	0.00260506	0.165997	2.23312
1434446_at	RIKEN cDNA D630014A15 gene	Insr	insulin receptor	121.348	93.0191	120.56	236.359	256.44	255.083		0.000896215	0.0080529	0.00250562	0.161079	2.23297
1423431_a_at	MYB binding protein (P160) 1a	Mybbp1a	MYB binding protein (P160) 1a	345.883	368.534	384.762	800.836	849.358	801.111		2.55794e-05	0.00182516	0.000567889	0.0203335	2.23012
1439279_at	RIKEN cDNA 3110007F17 gene	3110007F17Rik	RIKEN cDNA 3110007F17 gene	16.0248	11.6545	15.2265	32.158	30.1895	33.3294		0.00140342	0.010403	0.00323685	0.195078	2.22993
1437380_x_at	phosphogluconate dehydrogenase	Pgd	phosphogluconate dehydrogenase	1401.22	1722.39	1407.38	3405.28	3440.32	3256.95		0.000326489	0.00476764	0.00148342	0.0992643	2.22965
1428106_at	RIKEN cDNA 1300001I01 gene	1300001I01Rik	RIKEN cDNA 1300001I01 gene	59.3086	66.7838	69.4715	134.567	159.48	141.879		0.000316302	0.00467895	0.00145583	0.0979924	2.22907
1436516_at	RIKEN cDNA 1110065L07 gene	Abhd13	abhydrolase domain containing 13	77.175	73.5023	71.4513	140.854	180.994	172.672		0.000580331	0.00647401	0.00201435	0.129867	2.22627
1440202_at		E430024I08Rik	RIKEN cDNA E430024I08 gene	11.5816	10.7289	12.3525	28.657	24.7896	23.687		0.000345127	0.00492131	0.00153124	0.101649	2.22525
1424724_a_at	DNA segment, Chr 16, ERATO Doi 472, expressed	D16Ertd472e	DNA segment, Chr 16, ERATO Doi 472, expressed	23.907	21.5272	19.3493	48.9472	48.9864	46.0692		0.000238348	0.00407972	0.00126938	0.0847035	2.22283
1426277_at	RIKEN cDNA C730025P13 gene	Tmem203	transmembrane protein 203	103.013	100.753	83.8559	210.418	216.672	212.083		0.000259102	0.00425807	0.00132488	0.0881249	2.22227
1440076_at	Sequestosome 1			22.1368	28.6331	34.6412	52.9098	70.9257	65.5884		0.00676413	0.0271764	0.00845578	0.35813	2.21779
1428869_at	Nucleolar and coiled-body phosphoprotein 1	Nolc1	nucleolar and coiled-body phosphoprotein 1	184.238	132.321	162.537	362.04	358.075	341.656		0.00120418	0.00950132	0.00295628	0.18344	2.2162
1452973_at	protein phosphatase 1k (PP2C domain containing)	Ppm1k	protein phosphatase 1K (PP2C domain containing)	24.2443	19.9888	18.1451	47.7762	40.5955	49.8365		0.00163874	0.0113114	0.00351947	0.209572	2.21565
1427342_at	RIKEN cDNA 5330408N05 gene	Fastkd1	FAST kinase domains 1	64.2048	53.8008	57.0793	123.657	138.628	125.613		0.000226004	0.00398256	0.00123915	0.0822357	2.21549
1455278_at	WD repeat domain 37	Wdr37	WD repeat domain 37	22.512	21.6251	16.2214	34.8481	48.2587	50.3148		0.00703545	0.0278732	0.0086726	0.363194	2.21048
1431166_at	chromodomain helicase DNA binding protein 1	Chd1	chromodomain helicase DNA binding protein 1	34.9715	25.9687	33.6844	66.94	67.0531	74.9663		0.00136997	0.0102705	0.00319561	0.193019	2.2083
1423735_a_at	WD repeat domain 36	Wdr36	WD repeat domain 36	210.693	160.943	204.29	426.336	467.38	377.885		0.00163056	0.0112817	0.00351023	0.208938	2.20792
1426733_at	inositol 1,3,4-triphosphate 5/6 kinase	Itpk1	inositol 1,3,4-triphosphate 5/6 kinase	76.6283	87.5229	90.1024	178.945	203.671	177.537		0.000292922	0.00452075	0.00140661	0.0938541	2.20312
1423911_at	protein phosphatase 2, regulatory subunit B (B56), alpha isoform	Ppp2r5a	protein phosphatase 2, regulatory subunit B (B56), alpha isoform	475.053	361.181	523.669	972.852	1008.68	1013.85		0.0020152	0.0126568	0.00393808	0.230226	2.20265
1424043_at	peptidylprolyl isomerase (cyclophilin)-like 4	Ppil4	peptidylprolyl isomerase (cyclophilin)-like 4	106.933	78.9033	87.6129	201.78	217.075	183.444		0.00143812	0.0105553	0.00328422	0.197137	2.2026
1422615_at	mitogen-activated protein kinase kinase kinase kinase 4	Map4k4	mitogen-activated protein kinase kinase kinase kinase 4	236.496	226.695	265.376	516.841	543.281	544.386		9.33917e-05	0.00282739	0.000879726	0.0479084	2.20228
1415772_at	nucleolin	Ncl	nucleolin	102.587	69.5993	92.1917	216.374	178.002	187.804		0.0035073	0.0176529	0.00549261	0.286838	2.20208
1460209_at	ubiquitin specific protease 39	Usp39	ubiquitin specific peptidase 39	126.17	112.702	103.999	246.51	251.863	256.398		0.00015756	0.00347626	0.00108162	0.0656715	2.20133
1433563_s_at	Der1-like domain family, member 1	Derl1	Der1-like domain family, member 1	321.317	264.572	269.547	625.452	631.965	622.418		0.000218122	0.00393326	0.00122381	0.0803245	2.19752
1433747_at	RIKEN cDNA 2010309L07 gene	Lnpep	leucyl/cystinyl aminopeptidase	994.733	1073.83	953.446	2201.88	2140.28	2297.84		4.09654e-05	0.00211179	0.000657072	0.0280657	2.19721
1420272_at		Samhd1	SAM domain and HD domain, 1	30.9444	27.5465	32.2185	68.5508	63.0797	67.5069		0.000123439	0.00316335	0.000984259	0.0565914	2.19533
1418801_at	zinc finger with KRAB and SCAN domains 1	Zkscan1	zinc finger with KRAB and SCAN domains 1	126.213	106.521	106.598	256.128	233.085	254.85		0.000253703	0.0042195	0.00131287	0.0871699	2.19272
1429432_at	RIKEN cDNA 1810043M20 gene	Bat2l2	HLA-B associated transcript 2-like 2	170.745	117.791	183.441	375.754	307.704	350.874		0.00587017	0.0248491	0.00773164	0.340263	2.19149
1435170_at	RIKEN cDNA 2310007F12 gene	Tsr2	TSR2, 20S rRNA accumulation, homolog (S. cerevisiae)	30.5761	26.2767	35.4638	67.1786	73.3057	61.6985		0.00138736	0.0103393	0.00321701	0.194048	2.1901
1428535_at	RIKEN cDNA 1110056P05 gene	9430020K01Rik	RIKEN cDNA 9430020K01 gene	363.237	232.794	361.549	752.475	706.488	638.115		0.00664989	0.0268817	0.0083641	0.356107	2.18998
1438478_a_at	protein phosphatase 3, catalytic subunit, alpha isoform	Ppp3ca	protein phosphatase 3, catalytic subunit, alpha isoform	467.918	499.258	416.176	964.217	1042.86	1020.75		0.000174001	0.00359917	0.00111986	0.0700522	2.18876
1416880_at	myeloid cell leukemia sequence 1	Mcl1	myeloid cell leukemia sequence 1	295.83	247.727	342.84	612.598	673.048	654.139		0.00127785	0.00983105	0.00305887	0.188114	2.18839
1435990_at	a disintegrin-like and metalloprotease (reprolysin type) with thrombospondin type 1 motif, 2	Adamts2	a disintegrin-like and metallopeptidase (reprolysin type) with thrombospondin type 1 motif, 2	208.087	223.627	217.624	446.799	484.481	489.265		2.54023e-05	0.00181966	0.000566178	0.0202538	2.18768
1448802_at	nuclear fragile X mental retardation protein interacting protein	Nufip1	nuclear fragile X mental retardation protein interacting protein 1	93.5285	62.1126	88.2891	185.59	178.621	169.395		0.00363886	0.0180308	0.00561019	0.291326	2.18753
1455134_at	RIKEN cDNA A630051L19 gene	D730040F13Rik	RIKEN cDNA D730040F13 gene	98.9572	78.3977	89.3507	201.197	170.039	212.128		0.00117372	0.00939961	0.00292464	0.180741	2.18729
1418225_at	origin recognition complex, subunit 2-like (S. cerevisiae)	Orc2l	origin recognition complex, subunit 2-like (S. cerevisiae)	67.9748	55.0452	63.8436	147.374	129.795	131.256		0.000462666	0.00570726	0.00177578	0.117474	2.18569
1448500_a_at	RIKEN cDNA 2810038K19 gene	Lime1	Lck interacting transmembrane adaptor 1	7.64861	5.22046	8.69215	17.5344	14.2001	15.3683		0.0059063	0.0249598	0.0077661	0.340805	2.18461
1430353_at	RIKEN cDNA 4833409N03 gene	Glis3	GLIS family zinc finger 3	119.477	74.1592	93.137	221.422	185.31	219.497		0.0059568	0.0250678	0.0077997	0.342219	2.18371
1455711_at	deltex 4 homolog (Drosophila)	Dtx4	deltex 4 homolog (Drosophila)	12.5617	11.3281	10.0895	29.7528	24.5451	19.8705		0.00435952	0.0202836	0.00631114	0.309989	2.18275
1417499_at	translocase of inner mitochondrial membrane 13 homolog a (yeast)	Timm10	translocase of inner mitochondrial membrane 10 homolog (yeast)	239.472	214.517	223.331	513.659	467.399	496.708		5.1183e-05	0.00226037	0.000703302	0.0328482	2.18179
1426917_s_at	secernin 3	Scrn3	secernin 3	114.453	113.669	118.44	236.618	223.799	295.148		0.000830579	0.00774994	0.00241135	0.155205	2.18017
1451782_a_at	solute carrier family 29 (nucleoside transporters), member 1	Slc29a1	solute carrier family 29 (nucleoside transporters), member 1	236.156	238.081	203.224	471.27	498.551	506.296		0.000152145	0.00346992	0.00107965	0.0632804	2.1789
1423112_at	ubiquitin-conjugating enzyme E2D 3 (UBC4/5 homolog, yeast)	Ube2d3	ubiquitin-conjugating enzyme E2D 3 (UBC4/5 homolog, yeast)	47.4939	39.4788	41.8273	91.0367	91.3817	98.1623		0.000198971	0.00377362	0.00117414	0.0764237	2.17842
1422894_at	Scm-like with four mbt domains 1	Sfmbt1	Scm-like with four mbt domains 1	28.3913	21.3133	34.9863	54.8767	71.0473	58.5552		0.00830833	0.0311049	0.00967813	0.384001	2.17826
1451453_at	death-associated kinase 2	Dapk2	death-associated protein kinase 2	51.9742	59.6775	36.6138	94.4789	123.688	104.706		0.00867423	0.0320454	0.00997075	0.389022	2.17767
1422896_at	vesicle-associated membrane protein 4	Vamp4	vesicle-associated membrane protein 4	23.6179	20.9336	21.2651	52.393	44.7623	46.1592		0.000222445	0.00396307	0.00123309	0.0812799	2.17748
1427540_at	ZW10 interactor	Zwint	ZW10 interactor	13.5895	9.65052	17.0104	26.9317	30.4501	30.1979		0.00696989	0.0276833	0.0086135	0.362346	2.17587
1433936_at	RIKEN cDNA 0610010E21 gene	Sdhaf1	succinate dehydrogenase complex assembly factor 1	64.7178	62.7249	74.0944	149.272	145.258	143.988		0.000117363	0.00311629	0.000969615	0.0545995	2.17587
1429897_a_at	DNA segment, Chr 16, ERATO Doi 472, expressed	D16Ertd472e	DNA segment, Chr 16, ERATO Doi 472, expressed	137.833	113.186	114.203	233.626	296.571	264.282		0.00117942	0.00941953	0.00293083	0.181137	2.17534
1418175_at	vitamin D receptor	Vdr	vitamin D receptor	522.472	607.386	655.008	1330.8	1271.58	1277.45		0.000328878	0.00477738	0.00148645	0.0997419	2.17374
1420981_a_at	LIM domain only 4	Lmo4	LIM domain only 4	287.285	244.64	291.142	532.665	632.369	623.74		0.000585676	0.00649886	0.00202208	0.130503	2.17331
1429488_at	zinc finger, DHHC domain containing 21	Zdhhc21	zinc finger, DHHC domain containing 21	81.4894	55.4748	76.2281	159.22	146.545	157.469		0.00289703	0.0156553	0.00487106	0.267327	2.17285
1448398_s_at	ribosomal protein L22	Rpl22	ribosomal protein L22	395.682	474.663	404.047	873.983	983.482	911.203		0.00031575	0.00467458	0.00145447	0.0979128	2.17254
1456667_at	Huntington disease gene homolog	Htt	huntingtin	13.5159	11.1497	13.7655	31.0384	28.6895	23.6677		0.00181645	0.0120147	0.00373832	0.218588	2.17
1418535_at	ral guanine nucleotide dissociation stimulator,-like 1	Rgl1	ral guanine nucleotide dissociation stimulator,-like 1	12.0809	15.2794	14.6117	26.0454	30.3226	34.6875		0.00214202	0.0131182	0.00408164	0.236073	2.16943
1436027_at	oxysterol binding protein-like 11	Osbpl11	oxysterol binding protein-like 11	224.988	173.641	226.863	425.737	478.422	452.418		0.0011494	0.00929894	0.00289331	0.178917	2.16882
1450170_x_at	histocompatibility 2, D region locus 1	H2-D1	histocompatibility 2, D region locus 1	975.22	899.058	1109.78	2051.53	2216.94	2200.7		0.000299773	0.00456203	0.00141945	0.0952073	2.16791
1442757_at	leucine-rich repeats and calponin homology (CH) domain containing 1	Lrch1	leucine-rich repeats and calponin homology (CH) domain containing 1	32.5336	29.5684	26.533	73.3455	67.8047	50.909		0.00368014	0.0181882	0.00565916	0.292025	2.16685
1418131_at	SAM domain and HD domain, 1	Samhd1	SAM domain and HD domain, 1	468.346	506.383	405.175	996.719	967.638	1022.33		0.000321513	0.00471871	0.0014682	0.0987081	2.16441
1419702_at	TATA box binding protein (Tbp)-associated factor, RNA polymerase I, A	Taf1a	TATA box binding protein (Tbp)-associated factor, RNA polymerase I, A	29.0734	20.185	25.4707	62.8335	46.5011	52.3813		0.00492727	0.0219734	0.00683691	0.323296	2.16403
1456005_a_at	BCL2-like 11 (apoptosis facilitator)	Bcl2l11	BCL2-like 11 (apoptosis facilitator)	147.697	161.319	143.045	289.65	316.8	371.506		0.000697618	0.00707718	0.00220202	0.142659	2.16333
1435278_at	RIKEN cDNA 2610206C24 gene	Sft2d3	SFT2 domain containing 3	26.3956	22.5714	27.581	58.0296	50.1105	57.3871		0.000553726	0.00631269	0.00196416	0.127086	2.1624
1418469_at		Nrip1	nuclear receptor interacting protein 1	150.947	138.293	153.891	295.993	345.287	315.838		0.000156628	0.00347626	0.00108162	0.0650336	2.1599
1419554_at	CD47 antigen (Rh-related antigen, integrin-associated signal transducer)	Cd47	CD47 antigen (Rh-related antigen, integrin-associated signal transducer)	950.833	1052.24	851.78	2036.39	2074.2	2055.52		0.000226203	0.00398256	0.00123915	0.0823154	2.15987
1451405_at	propionyl-Coenzyme A carboxylase, alpha polypeptide	Pcca	propionyl-Coenzyme A carboxylase, alpha polypeptide	220.287	231.113	249.255	489.599	498.054	524.375		4.9424e-05	0.00225663	0.000702139	0.0315724	2.15802
1420832_at	quiescin Q6	Qsox1	quiescin Q6 sulfhydryl oxidase 1	291.546	236.777	255.28	513.451	595.97	580.916		0.000540532	0.00623256	0.00193923	0.125656	2.15714
1426401_at	protein phosphatase 3, catalytic subunit, alpha isoform	Ppp3ca	protein phosphatase 3, catalytic subunit, alpha isoform	597.958	499.423	563.674	1183.33	1163.21	1234.44		0.000160012	0.00348494	0.00108432	0.0663884	2.15585
1435169_at	RIKEN cDNA A930001N09 gene	A930001N09Rik	RIKEN cDNA A930001N09 gene	53.6826	37.2199	45.5366	92.6143	101.699	99.5382		0.0020866	0.0129285	0.00402264	0.233305	2.15372
1427955_a_at	differentially expressed in B16F10 1	Deb1	differentially expressed in B16F10 1	194.15	182.229	174.499	426.295	396.873	363.053		0.000163693	0.00352473	0.0010967	0.0673442	2.15333
1424369_at	proteasome (prosome, macropain) inhibitor subunit 1	Psmf1	proteasome (prosome, macropain) inhibitor subunit 1	66.0963	43.9243	55.7005	114.753	143.205	98.4568		0.00881781	0.0324056	0.0100828	0.391031	2.15069
1435444_at	activating transcription factor 6	Atf6	activating transcription factor 6	167.46	175.356	172.362	330.15	387.231	390.516		0.000171024	0.00357123	0.00111117	0.0694153	2.15051
1434788_at	RIKEN cDNA D930050A07 gene	Fzd3	frizzled homolog 3 (Drosophila)	28.4713	26.4381	23.9833	56.1369	55.4329	58.0836		0.000118655	0.00311629	0.000969615	0.0550777	2.15043
1418763_at	nitrilase family, member 2	Nit2	nitrilase family, member 2	112.499	128.848	98.1815	239.832	253.88	235.748		0.000701814	0.00709417	0.00220731	0.143296	2.14845
1430077_at	splicing factor, arginine/serine-rich 11	Sfrs11	splicing factor, arginine/serine-rich 11	15.3763	6.37016	15.9924	24.9515	25.9424	30.1594		0.00572599	0.0243877	0.00758811	0.338254	2.14774
1452929_at	restin (Reed-Steinberg cell-expressed intermediate filament-associated protein)	Clip1	CAP-GLY domain containing linker protein 1	342.469	364.488	306.441	722.072	715.362	737.995		0.000119347	0.00311936	0.000970571	0.0553965	2.14667
1434524_at	eukaryotic translation initiation factor 2B, subunit 3	Eif2b3	eukaryotic translation initiation factor 2B, subunit 3	131.738	150.336	115.277	284.417	289.882	278.533		0.00057827	0.00645894	0.00200966	0.129708	2.1463
1434602_at	thyroid hormone receptor associated protein 2	Med13l	mediator complex subunit 13-like	197.46	139.015	177.809	364.387	358.827	378.966		0.0018357	0.0120842	0.00375992	0.219696	2.14313
1452151_at	cDNA sequence BC021523	Gramd4	GRAM domain containing 4	56.9233	61.1689	59.2214	135.569	125.11	119.016		6.15069e-05	0.002366	0.000736168	0.0377104	2.14137
1416070_a_at	DEAD (Asp-Glu-Ala-Asp) box polypeptide 18	Ddx18	DEAD (Asp-Glu-Ala-Asp) box polypeptide 18	206.265	178.402	192.906	442.752	387.42	404.671		0.000188932	0.00370418	0.00115253	0.0739549	2.13798
1423703_at	peter pan homolog (Drosophila)	Ppan	peter pan homolog (Drosophila)	47.4241	46.6501	41.8387	99.2514	96.9846	94.3206		5.44496e-05	0.00229952	0.000715482	0.0342828	2.13781
1434437_x_at	ribonucleotide reductase M2	Rrm2	ribonucleotide reductase M2	1849.22	2260.02	1881.64	4281.7	4488.72	4033.61		0.000431048	0.00551154	0.00171488	0.113339	2.13725
1425627_x_at	glutathione S-transferase, mu 1	Gstm1	glutathione S-transferase, mu 1	50.1482	41.4168	42.3234	100.923	103.042	82.0138		0.00132469	0.0100739	0.00313444	0.190247	2.13596
1450007_at	RIKEN cDNA 1500003O03 gene	1500003O03Rik	RIKEN cDNA 1500003O03 gene	57.5985	43.3956	47.1585	104.124	102.304	110.004		0.000912658	0.00813088	0.00252988	0.162508	2.13585
1416273_at	tumor necrosis factor, alpha-induced protein 2	Tnfaip2	tumor necrosis factor, alpha-induced protein 2	328.611	374.592	336.794	732.834	744.656	743.006		4.74436e-05	0.00221343	0.000688696	0.0310946	2.1351
1444560_at	Transcribed locus			28.8077	27.2197	31.0931	65.7328	61.0754	59.1347		0.000107015	0.00297743	0.000926412	0.0519713	2.13432
1454847_at	lipoma HMGIC fusion partner-like 2	Lhfpl2	lipoma HMGIC fusion partner-like 2	91.7744	92.6371	79.0136	183.543	195.942	182.517		0.000174979	0.00360968	0.00112313	0.0702911	2.13344
1435501_at	RIKEN cDNA C030004M05 gene	Atg2b	ATG2 autophagy related 2 homolog B (S. cerevisiae)	30.5133	29.4676	29.76	72.872	57.1689	61.3771		0.000494225	0.00591529	0.00184051	0.12105	2.13301
1434870_at	RIKEN cDNA 0610039J04 gene	2810004N23Rik	RIKEN cDNA 2810004N23 gene	86.863	82.6854	79.1741	181.845	172.266	176.067		1.67569e-05	0.00159629	0.000496678	0.0152313	2.13161
1434063_at	expressed sequence AW060232	Zfp664	zinc finger protein 664	138.519	98.5182	124.459	289.472	244.619	236.01		0.00302275	0.0160346	0.00498909	0.272296	2.13031
1434266_at	expressed sequence AI847670	Fam185a	family with sequence similarity 185, member A	42.165	31.8396	35.23	89.7471	75.4496	67.4234		0.00294864	0.0158214	0.00492275	0.269218	2.12955
1455048_at	immunoglobulin superfamily, member 3	Igsf3	immunoglobulin superfamily, member 3	512.838	424.873	522.214	968.042	1045.58	1095.34		0.000541136	0.00623425	0.00193975	0.125736	2.12954
1429003_at		Snw1	SNW domain containing 1	445.385	418.995	389.889	894.292	916.729	859.72		5.98402e-05	0.0023516	0.000731688	0.0369133	2.12932
1454967_at		A930001N09Rik	RIKEN cDNA A930001N09 gene	103.306	121.136	123.863	236.475	248.119	256.236		0.000253341	0.0042195	0.00131287	0.0870105	2.12696
1434817_s_at	RIKEN cDNA 4930535B03 gene	Rprd2	regulation of nuclear pre-mRNA domain containing 2	44.3518	48.06	58.491	106.709	102.512	111.648		0.000894614	0.00804621	0.00250353	0.161	2.12632
1426146_a_at	choline phosphotransferase 1	Chpt1	choline phosphotransferase 1	121.189	73.1075	86.1536	183.774	192.749	219.726		0.00807716	0.0305856	0.00951655	0.379717	2.12605
1424620_at	DNA segment, Chr 13, Wayne State University 177, expressed	Nop16	NOP16 nucleolar protein homolog (yeast)	104.293	103.563	101.304	227.597	211.335	218.11		5.35492e-06	0.00114414	0.000355993	0.00661971	2.12525
1428080_at	RIKEN cDNA 2610528A17 gene	Pgam5	phosphoglycerate mutase family member 5	261.033	173.156	229.621	471.565	445.652	492.786		0.00354552	0.0177512	0.00552319	0.288256	2.1241
1450859_s_at	ubiquitin-conjugating enzyme E2D 3 (UBC4/5 homolog, yeast)	Gm15361 : Ube2d3	ubiquitin-conjugating enzyme E2D 3 pseudogene : ubiquitin-conjugating enzyme E2D 3 (UBC4/5 homolog, yeast)	177.504	186.075	159.975	364.665	396.43	350.699		0.000194816	0.00373733	0.00116285	0.0755479	2.12355
1415852_at	inosine 5'-phosphate dehydrogenase 2	Impdh2	inosine 5'-phosphate dehydrogenase 2	588.91	600.549	510.678	1164.79	1304.87	1133.66		0.000355604	0.00497326	0.0015474	0.103639	2.11943
1421892_at		St3gal2	ST3 beta-galactoside alpha-2,3-sialyltransferase 2	124.431	108.532	142.498	273.107	272.741	249.843		0.00083988	0.00781269	0.00243087	0.15568	2.11924
1416773_at	wee 1 homolog (S. pombe)	Wee1	WEE 1 homolog 1 (S. pombe)	353.268	292.263	318.336	723.882	672.325	644.163		0.000310571	0.00464708	0.00144591	0.096878	2.11686
1437174_at	transcription factor Dp 2	Tfdp2	transcription factor Dp 2	61.5822	65.5358	54.8394	121.255	132.557	131.362		0.000224332	0.00397828	0.00123782	0.0817578	2.11684
1434836_at	nuclear factor of activated T-cells, cytoplasmic, calcineurin-dependent 2 interacting protein	Nfatc2ip	nuclear factor of activated T-cells, cytoplasmic, calcineurin-dependent 2 interacting protein	83.364	72.4812	82.0877	159.007	164.233	180.243		0.000207284	0.00384024	0.00119487	0.0781752	2.11607
1438187_at	solute carrier family 25 (mitochondrial carrier, palmitoylcarnitine transporter), member 29	Slc25a29	solute carrier family 25 (mitochondrial carrier, palmitoylcarnitine transporter), member 29	82.3208	123.974	87.3817	212.093	209.305	199.357		0.00406265	0.019422	0.00604303	0.301826	2.11374
1424220_a_at	porcupine homolog (Drosophila)	Porcn	porcupine homolog (Drosophila)	93.8269	96.0015	136.229	224.45	251.903	212.391		0.00434817	0.0202623	0.0063045	0.309436	2.11234
1445667_at	Transcribed locus, moderately similar to XP_282988.2 hypothetical LOC327986 [Mus musculus]	Tbc1d10a	TBC1 domain family, member 10a	5.70052	12.7832	10.6787	20.1376	19.9746	21.4666		0.00456811	0.0208442	0.00648555	0.316038	2.11158
1418135_at	homolog of human MLLT2 unidentified gene	Aff1	AF4/FMR2 family, member 1	245.257	249.303	212.841	459.018	523.413	510.984		0.000314075	0.00467458	0.00145447	0.0972753	2.11113
1435403_at	Similar to Lipogenin	1700007L15Rik	RIKEN cDNA 1700007L15 gene	30.6537	22.0435	21.4708	46.8017	56.2769	53.4192		0.00397333	0.0191424	0.00595604	0.299472	2.11005
1437581_at	EST AA407452	Zfp800	zinc finger protein 800	67.552	59.5469	80.9273	159.585	156.004	123.312		0.0035144	0.017674	0.00549916	0.287074	2.10984
1427206_at	AFG3(ATPase family gene 3)-like 2 (yeast)	Afg3l2 : LOC100048880	AFG3(ATPase family gene 3)-like 2 (yeast) : similar to AFG3(ATPase family gene 3)-like 2 (yeast)	36.8484	29.897	31.5788	70.5921	70.2795	66.4862		0.000332193	0.0048012	0.00149387	0.100219	2.10892
1433488_x_at		Gns	glucosamine (N-acetyl)-6-sulfatase	942.589	866.549	1047.1	1922.09	2107.81	1989.99		0.000254169	0.00422092	0.00131331	0.0872495	2.10763
1439447_x_at	ribosomal protein L37a	Gm14251 : Gm4149 : Gm4613 : Mir682 : Rpl37a	predicted gene 14251 : predicted pseudogene 4149 : predicted gene 4613 : microRNA 682 : ribosomal protein L37a	102.043	90.1671	93.4763	207.117	245.309	149.036		0.00860533	0.0318499	0.00990991	0.388335	2.10533
1429910_at	RIKEN cDNA 5730499H23 gene	40973	membrane-associated ring finger (C3HC4) 5	64.1861	48.2969	63.2316	110.866	124.022	134.855		0.00230464	0.0136678	0.00425267	0.243739	2.10423
1459343_at	RIKEN cDNA 2700008B19 gene	Heatr6	HEAT repeat containing 6	9.40578	13.8683	9.78067	22.5685	24.3081	22.5908		0.00383166	0.0186908	0.00581552	0.295866	2.10159
1421029_a_at	Hbs1-like (S. cerevisiae)	Hbs1l	Hbs1-like (S. cerevisiae)	374.573	293.472	304.617	628.808	833.022	581.155		0.00522342	0.0229067	0.0071273	0.328668	2.10041
1426748_s_at	ATP-binding cassette, sub-family F (GCN20), member 3	Abcf3	ATP-binding cassette, sub-family F (GCN20), member 3	24.8469	22.1734	26.192	52.8213	54.5487	46.3374		0.000450037	0.00560468	0.00174386	0.116362	2.09948
1440263_at	alkB, alkylation repair homolog (E. coli)	Nrp	neural regeneration protein	14.6932	19.4057	15.4723	32.8735	32.5565	38.6215		0.00184847	0.01212	0.00377107	0.220568	2.09903
1419915_at	DNA segment, Chr 10, ERATO Doi 438, expressed	Nus1	Nuclear undecaprenyl pyrophosphate synthase 1 homolog (S. cerevisiae)	33.3409	23.4407	21.2623	59.2193	51.2134	53.3533		0.00611181	0.0255022	0.00793485	0.345101	2.09864
1455680_at	RIKEN cDNA 9630025H16 gene	9630025H16Rik : Kpna4	RIKEN cDNA 9630025H16 gene : karyopherin (importin) alpha 4	210.514	190.635	170.084	347.951	418.508	431.846		0.00125872	0.0097705	0.00304004	0.186367	2.09775
1441295_at	lectin, mannose-binding 2-like	Lman2l	lectin, mannose-binding 2-like	24.2988	17.3667	21.3148	46.2139	37.4131	48.4804		0.00412267	0.0196045	0.00609984	0.303394	2.0976
1424952_at	OCIA domain containing 1	Ociad1	OCIA domain containing 1	25.3324	25.2638	29.476	58.5608	51.3888	57.9966		0.00277104	0.0152767	0.00475325	0.262038	2.09743
1451793_at	RIKEN cDNA 4930429H24 gene	Klhl24	kelch-like 24 (Drosophila)	185.179	107.73	138.104	299.179	326.832	277.944		0.00952431	0.0340012	0.0105793	0.402281	2.09728
1416183_a_at	lactate dehydrogenase 2, B chain	Ldhb	lactate dehydrogenase B	56.5837	77.1888	50.561	116.915	144.404	125.235		0.00591771	0.0249821	0.00777303	0.341199	2.09703
1438739_at	Cellular nucleic acid binding protein 1			18.3393	20.8124	27.192	50.9315	46.8136	41.3165		0.00461024	0.0209455	0.00651708	0.317376	2.09608
1441878_s_at	RIKEN cDNA 1810049H13 gene	1810049H13Rik	RIKEN cDNA 1810049H13 gene	78.0054	54.3803	84.6414	177.829	132.893	144.048		0.00967253	0.0343067	0.0106743	0.404847	2.09545
1417201_at	5'-nucleotidase, cytosolic II	Nt5c2	5'-nucleotidase, cytosolic II	35.5141	21.7205	29.4969	55.4676	61.0642	65.0999		0.00736797	0.0286821	0.00892427	0.369586	2.09418
1417264_at	DNA segment, Chr 5, ERATO Doi 33, expressed	Coq5	coenzyme Q5 homolog, methyltransferase (yeast)	111.323	87.7091	110.603	219.188	217.237	211.998		0.000706272	0.00711946	0.00221518	0.143692	2.09415
1435449_at	BCL2-like 11 (apoptosis facilitator)	Bcl2l11	BCL2-like 11 (apoptosis facilitator)	46.3167	34.161	44.7922	89.2317	81.4287	91.6649		0.00190861	0.0123059	0.0038289	0.22429	2.09408
1415997_at	thioredoxin interacting protein	Txnip	thioredoxin interacting protein	102.141	69.1151	82.1337	144.477	207.896	178.227		0.00869067	0.0320743	0.00997975	0.389413	2.09401
1457058_at	a disintegrin-like and metalloprotease (reprolysin type) with thrombospondin type 1 motif, 2	Adamts2	a disintegrin-like and metallopeptidase (reprolysin type) with thrombospondin type 1 motif, 2	486.118	373.732	492.261	969.831	868.496	992.416		0.00165596	0.0114032	0.00354804	0.210043	2.09357
1435280_at	Phosphodiesterase 4D, cAMP specific	AI452195	expressed sequence AI452195	282.82	203.015	257.747	551.976	496.187	508.327		0.0019796	0.0125764	0.00391308	0.227609	2.09324
1423704_at	lysophospholipase 3	Pla2g15	phospholipase A2, group XV	69.0207	56.2062	71.5144	139.603	132.532	139.593		0.000644483	0.00679789	0.00211513	0.137338	2.09274
1416416_x_at	glutathione S-transferase, mu 1	Gstm1	glutathione S-transferase, mu 1	261.001	313.597	301.174	595.78	657.835	578.718		0.00040224	0.00531115	0.00165253	0.109762	2.09225
1435768_at	AT rich interactive domain 4B (Rbp1 like)	Arid4b	AT rich interactive domain 4B (RBP1-like)	137.087	103.099	175.119	278.481	291.314	298.816		0.00790522	0.0300974	0.00936464	0.377721	2.0915
1452432_at	tissue factor pathway inhibitor	Tfpi	tissue factor pathway inhibitor	59.0001	42.5455	49.8724	112.148	95.0255	109.45		0.00229628	0.013653	0.00424805	0.243104	2.09106
1440299_at		E330016A19Rik	RIKEN cDNA E330016A19 gene	25.7122	17.6597	19.5234	45.3133	47.2484	38.9019		0.00416785	0.0197395	0.00614184	0.304491	2.0902
1434694_at	Leucine rich repeat containing 8	Lrrc8a	leucine rich repeat containing 8A	515.257	441.685	482.288	1023.25	1031.55	951.895		0.000136888	0.00332617	0.00103492	0.0595374	2.0891
1434863_at	Expressed sequence AU041129	Dnajc18	DnaJ (Hsp40) homolog, subfamily C, member 18	64.537	55.2575	61.2124	134.568	120.496	122.712		0.000206251	0.00383715	0.00119391	0.0779363	2.08708
1425576_at	S-adenosylhomocysteine hydrolase-like 1	Ahcyl1	S-adenosylhomocysteine hydrolase-like 1	123.437	99.6136	82.983	179.64	215.589	243.424		0.00689259	0.0274542	0.00854222	0.361343	2.08687
1460035_at	B-cell receptor-associated protein 37	Phb2	prohibitin 2	10.9233	14.7924	8.28892	24.7428	24.2087	21.9548		0.00404641	0.0193646	0.0060252	0.301514	2.0852
1451058_at	RIKEN cDNA 2400002F11 gene	Mcts2	malignant T cell amplified sequence 2	105.871	88.2762	74.7036	195.601	181.254	182.989		0.00199359	0.0126166	0.00392559	0.228241	2.08237
1424344_s_at	eukaryotic translation initiation factor 1A	Eif1a	eukaryotic translation initiation factor 1A	261.465	231.97	242.888	463.389	556.487	512.49		0.00032225	0.00471882	0.00146823	0.0989471	2.0811
1418777_at	chemokine (C-C motif) ligand 25	Ccl25	chemokine (C-C motif) ligand 25	18.5898	8.67744	16.6395	30.6727	27.3072	33.3454		0.00778649	0.0297762	0.00926469	0.376099	2.07998
1434574_at	RIKEN cDNA 9430008C03 gene	9430008C03Rik	RIKEN cDNA 9430008C03 gene	14.9899	15.6269	14.5825	33.0765	34.3275	26.5955		0.000901002	0.00807573	0.00251272	0.161556	2.07967
1452831_s_at	phosphoribosyl pyrophosphate amidotransferase	Ppat	phosphoribosyl pyrophosphate amidotransferase	81.3062	60.4266	55.2174	133.773	140.294	135.257		0.00318987	0.0166149	0.00516964	0.277167	2.07831
1439496_at	RIKEN cDNA 4921524J06 gene	Ston1	Stonin 1	450.914	424.992	459.608	919.946	940.275	915.038		8.1019e-06	0.00131472	0.000409069	0.00893223	2.07805
1433632_at	interferon regulatory factor 2 binding protein 2	Irf2bp2	interferon regulatory factor 2 binding protein 2	236.731	208.845	186.245	398.72	471.098	442.721		0.000975981	0.00842408	0.00262111	0.167745	2.07739
1421880_at	myotubularin related protein 1	Mtmr1	myotubularin related protein 1	42.367	29.2733	38.0571	74.9657	66.4378	86.4125		0.00526636	0.0229953	0.00715485	0.330084	2.07677
1422524_at	ATP-binding cassette, sub-family B (MDR/TAP), member 6	Abcb6	ATP-binding cassette, sub-family B (MDR/TAP), member 6	109.389	77.8332	101.789	208.594	219.069	172.284		0.00440148	0.0203916	0.00634474	0.311247	2.07586
1455082_at	Casitas B-lineage lymphoma b	Cblb	Casitas B-lineage lymphoma b	218.446	214.848	305.204	498.836	509.654	522.676		0.00297628	0.0159181	0.00495283	0.270083	2.07335
1433816_at		Mcart1	mitochondrial carrier triple repeat 1	427.903	383.919	390.42	755.59	930.379	806.375		0.000489613	0.00590002	0.00183576	0.120014	2.07308
1428081_at	kelch-like 21 (Drosophila)	Klhl21	kelch-like 21 (Drosophila)	134.313	121.049	147.917	273.275	285.501	276.941		0.000247907	0.00416684	0.00129649	0.0862151	2.0723
1416210_at	RIKEN cDNA 1190002L16 gene	Imp3	IMP3, U3 small nucleolar ribonucleoprotein, homolog (yeast)	301.947	328.666	250.457	596.919	622.637	606.036		0.000827464	0.00774694	0.00241042	0.154648	2.07202
1434161_at	RIKEN cDNA 5830457H20 gene	Lin52	lin-52 homolog (C. elegans)	87.8141	77.6297	70.7779	151.005	170.252	167.682		0.000561209	0.00636002	0.00197888	0.127801	2.06983
1454868_at	expressed sequence AV028368	Tmem201	transmembrane protein 201	31.7703	39.585	51.5211	80.3173	91.9225	82.0238		0.00695352	0.0276482	0.00860258	0.361954	2.06926
1438454_at	RIKEN cDNA B430203M17 gene	Pten	phosphatase and tensin homolog	18.3009	14.9522	17.3574	36.6976	39.949	28.0713		0.0041723	0.0197395	0.00614184	0.304888	2.06909
1415712_at	zinc finger, RAN-binding domain containing 1	Zranb1	zinc finger, RAN-binding domain containing 1	97.3973	82.1436	134.288	221.373	198.513	229.439		0.00771651	0.0295832	0.00920464	0.375173	2.06904
1443822_s_at		Cisd1	CDGSH iron sulfur domain 1	91.6166	89.7723	97.8315	176.681	214.913	186.068		0.000349582	0.00493456	0.00153536	0.102685	2.06884
1436033_at	cDNA sequence BC031353	BC031353	cDNA sequence BC031353	68.5121	55.2009	58.1269	120.325	129.729	125.974		0.000443565	0.00556598	0.00173182	0.115488	2.06791
1452413_at	RIKEN cDNA C230081A13 gene	C230081A13Rik	RIKEN cDNA C230081A13 gene	17.284	17.7954	19.1309	37.8564	40.9327	33.2705		0.000430623	0.00550997	0.0017144	0.113259	2.06713
1436421_s_at	actin related protein 2/3 complex, subunit 5-like	Arpc5l	actin related protein 2/3 complex, subunit 5-like	180.024	171.226	153.46	362.157	348.612	329.663		0.000184367	0.00367422	0.00114321	0.0727602	2.06144
1417807_at	RIKEN cDNA 2700038N03 gene	Ufsp1	UFM1-specific peptidase 1	15.1342	20.1041	17.3641	43.8953	36.3429	28.185		0.00940196	0.0337281	0.0104943	0.400421	2.06118
1451847_s_at	AT rich interactive domain 4B (Rbp1 like)	Arid4b	AT rich interactive domain 4B (RBP1-like)	77.6976	67.9002	73.4463	161.792	151.922	137.645		0.000294134	0.00452389	0.00140758	0.0942525	2.06059
1452012_a_at	exosome component 1	Exosc1	exosome component 1	272.206	263.335	316.732	586.023	599.147	570.886		0.000242704	0.00413791	0.00128749	0.0850207	2.06044
1448614_at	5'-nucleotidase, cytosolic II	Nt5c2	5'-nucleotidase, cytosolic II	9.72517	8.63491	8.98133	17.885	17.7201	20.726		0.00151097	0.0108237	0.00336773	0.201971	2.06029
1418764_a_at	bisphosphate 3'-nucleotidase 1	Bpnt1	bisphosphate 3'-nucleotidase 1	43.7068	38.362	32.5873	77.7082	78.4865	79.8494		0.00102778	0.00871144	0.00271052	0.170754	2.05872
1441477_at	calumenin	Calu	calumenin	37.9849	42.1106	35.5266	71.6502	87.1578	79.1251		0.000659164	0.0068886	0.00214335	0.138607	2.05785
1418329_at	pyroglutamyl-peptidase I	Pgpep1	pyroglutamyl-peptidase I	92.9629	81.493	79.0549	164.231	162.119	195.274		0.000760992	0.00740441	0.00230384	0.148854	2.0576
1434274_at	pam, highwire, rpm 1	Mycbp2	MYC binding protein 2	76.9073	50.5664	77.9132	148.095	130.906	143.325		0.0073075	0.0285874	0.0088948	0.367778	2.05625
1416935_at	transient receptor potential cation channel, subfamily V, member 2	Trpv2	transient receptor potential cation channel, subfamily V, member 2	38.4115	29.3806	33.6747	64.5856	79.7085	64.3469		0.00233405	0.013766	0.00428322	0.245082	2.05625
1417816_s_at	tumor differentially expressed 1	Serinc3	serine incorporator 3	75.2767	52.9473	59.9655	128.434	133.769	124.681		0.00223841	0.0134106	0.00417262	0.241295	2.05582
1457811_at				16.6704	17.0696	14.9231	31.229	36.4192	32.2379		0.000327547	0.00476778	0.00148347	0.099583	2.0526
1450769_s_at	StAR-related lipid transfer (START) domain containing 5	Stard5	StAR-related lipid transfer (START) domain containing 5	24.7048	27.4983	26.416	60.6921	52.0383	48.6331		0.000594206	0.0065485	0.00203753	0.131456	2.05247
1440856_at	mitogen activated protein kinase 8	Mapk8	mitogen-activated protein kinase 8	42.2597	40.4761	47.2825	87.9882	89.8106	89.0407		0.000102705	0.00293742	0.000913963	0.0506967	2.05232
1456738_s_at	brain protein 16	Brp16	brain protein 16	100.068	125.546	90.3091	212.487	209.209	226.524		0.00191708	0.0123236	0.00383443	0.224925	2.05183
1436585_at	Expressed sequence BB182297	BB182297	expressed sequence BB182297	16.361	13.9512	15.433	26.0136	33.5583	34.2863		0.00205513	0.0128146	0.0039872	0.231884	2.05176
1446324_at				12.6415	9.89786	11.3896	19.971	27.1964	22.3796		0.00338147	0.017268	0.00537283	0.282746	2.04978
1420502_at	spermidine/spermine N1-acetyl transferase 1	Sat1	spermidine/spermine N1-acetyl transferase 1	1271.1	995.257	1100.11	2403.09	2308.97	2186.32		0.000689911	0.0070364	0.00218934	0.142024	2.04915
1416793_at	ADP-ribosylation factor-like 6 interacting protein 2	Atl2	atlastin GTPase 2	303.904	328.221	268.508	610.877	625.421	609.086		0.000259421	0.00425807	0.00132488	0.0882843	2.04899
1435900_at		Zbtb43	zinc finger and BTB domain containing 43	173.363	155.982	159.237	340.233	326.855	333.952		3.08964e-05	0.00194126	0.000604012	0.0230438	2.04886
1417696_at	sterol O-acyltransferase 1	Soat1	sterol O-acyltransferase 1	399.669	376.678	343.195	611.983	833.781	847.143		0.00350251	0.0176484	0.00549119	0.286521	2.04808
1446850_at	Phosphatidic acid phosphatase type 2B			11.9858	11.413	11.6994	23.3388	24.8457	23.6697		7.06754e-06	0.00120803	0.000375873	0.00829442	2.04723
1423481_at	RIO kinase 2 (yeast)	Riok2	RIO kinase 2 (yeast)	83.2263	55.1674	58.7985	130.986	141.104	131.447		0.00489171	0.0218738	0.00680592	0.322435	2.04641
1423223_a_at	peroxiredoxin 6	Prdx6	peroxiredoxin 6	580.686	696.001	503.978	1181.9	1285.21	1173.69		0.00178895	0.0119333	0.00371299	0.216685	2.04464
1448354_at	glucose-6-phosphate dehydrogenase X-linked	G6pdx	glucose-6-phosphate dehydrogenase X-linked	262.062	291.97	344.298	616.24	575.512	644.498		0.00110754	0.00912356	0.00283874	0.175664	2.04407
1440230_at	RIKEN cDNA 9530051K01 gene	Tsku	tsukushin	88.7197	58.082	91.5784	149.768	177.201	160.293		0.0090508	0.0329004	0.0102368	0.395234	2.04405
1439024_at		Bag4	BCL2-associated athanogene 4	52.0629	51.0514	54.5472	91.7513	115.304	115.179		0.000828981	0.00774694	0.00241042	0.154966	2.04383
1428706_at	proline-rich polypeptide 6	Cenpv	centromere protein V	55.9391	37.7415	60.9443	105.712	103.28	106.926		0.00764842	0.0293923	0.00914526	0.374246	2.04313
1455634_at	Son cell proliferation protein	Son	Son DNA binding protein	132.893	90.8783	145.352	259.37	255.912	238.495		0.00743141	0.0288243	0.00896851	0.370914	2.04207
1430555_s_at	leucine-rich repeats and immunoglobulin-like domains 3	Lrig3	leucine-rich repeats and immunoglobulin-like domains 3	74.6091	56.7719	73.0061	154.332	124.51	138.498		0.00260781	0.014722	0.00458067	0.255968	2.04191
1425021_a_at	peroxisome biogenesis factor 16	Pex16	peroxisomal biogenesis factor 16	95.581	88.2786	96.8931	174.976	194.424	203.352		0.000179986	0.00363906	0.00113227	0.0716452	2.04006
1433633_at	interferon regulatory factor 2 binding protein 2	Irf2bp2	interferon regulatory factor 2 binding protein 2	228.428	274.352	223.456	496.789	529.465	455		0.000804946	0.00762812	0.00237345	0.152823	2.03963
1440872_at	Transcribed locus			29.4947	24.3113	22.8042	49.6123	50.3005	56.2966		0.00118655	0.00942035	0.00293109	0.182251	2.03901
1418420_at	myogenic differentiation 1	Myod1	myogenic differentiation 1	90.358	121.437	125.285	221.674	232.069	233.044		0.00237441	0.0139289	0.00433391	0.24634	2.03746
1455310_at	RNA binding motif protein 16	Rbm16	RNA binding motif protein 16	138.874	118.079	131.145	269.893	255.891	264.541		0.000140037	0.00335972	0.00104536	0.0604136	2.03641
1449353_at	wild-type p53-induced gene 1	Zmat3	zinc finger matrin type 3	91.0489	108.911	125.699	246.429	206.276	210.097		0.00278385	0.0153213	0.00476714	0.262511	2.03526
1439477_at	RIKEN cDNA 5430406J06 gene	Ube2b	ubiquitin-conjugating enzyme E2B, RAD6 homology (S. cerevisiae)	40.3536	31.3405	42.4619	70.5482	67.6235	93.9273		0.00713686	0.0281681	0.00876436	0.364584	2.03317
1446957_s_at	cDNA sequence BC004022	N4bp1	NEDD4 binding protein 1	165.913	115.941	172.136	331.605	304.939	286.404		0.00556109	0.0238136	0.00740947	0.336493	2.03298
1433730_at	ELMO domain containing 2	Elmod2	ELMO domain containing 2	463.463	412.866	412.788	854.926	889.026	876.451		6.02552e-05	0.00235267	0.000732019	0.0371525	2.03271
1457588_at	Valosin containing protein			14.8278	14.032	16.9345	32.791	27.9867	32.2577		0.000700923	0.00709305	0.00220696	0.143136	2.03159
1429557_at	minichromosome maintenance deficient 8 (S. cerevisiae)	Mcm8	minichromosome maintenance deficient 8 (S. cerevisiae)	29.6155	26.172	30.9716	55.2914	58.6294	62.259		0.000310024	0.00464654	0.00144574	0.0967186	2.03068
1425022_at	ubiquitin specific protease 3	Usp3	ubiquitin specific peptidase 3	89.2209	86.4985	77.4851	186.105	169.356	158.678		0.000357871	0.00499346	0.00155369	0.103878	2.03053
1436925_at	checkpoint supressor 1	Foxn3	forkhead box N3	180.177	158.02	215.334	368.925	382.164	371.653		0.00137655	0.0102902	0.00320173	0.193574	2.02833
1435139_at	NMDA receptor-regulated gene 1	Naa15	N(alpha)-acetyltransferase 15, NatA auxiliary subunit	109.071	87.519	94.7503	190.319	200.68	199.271		0.000435395	0.00553213	0.00172129	0.114055	2.02605
1450873_at	GTP binding protein 4	Gtpbp4	GTP binding protein 4	322.122	291.435	309.745	613.766	642.599	614.278		2.75756e-05	0.00185829	0.000578195	0.0215294	2.02604
1435001_at	phospholipase A2, activating protein	Plaa	phospholipase A2, activating protein	181.44	133.577	154.854	315.362	309.065	327.51		0.00137222	0.0102789	0.00319823	0.193177	2.02596
1460420_a_at	epidermal growth factor receptor	Egfr	epidermal growth factor receptor	52.2738	28.6415	53.9249	94.9787	88.4588	89.7145		0.000390067	0.00520012	0.00161799	0.10865	2.02575
1422462_at	RIKEN cDNA 2700084L22 gene	Ube2t	ubiquitin-conjugating enzyme E2T (putative)	45.847	32.5354	34.5209	78.1971	75.1373	75.2776		0.00255056	0.0145045	0.00451298	0.254079	2.02485
1416563_at	cytidine 5'-triphosphate synthase	Ctps	cytidine 5'-triphosphate synthase	160.803	171.916	146.351	314.122	331.564	323.976		0.00013685	0.00332617	0.00103492	0.0594576	2.02405
1448835_at	E2F transcription factor 6	E2f6	E2F transcription factor 6	82.521	92.8567	111.344	183.204	205.409	191.686		0.0015845	0.01108	0.00344747	0.206884	2.0239
1450863_a_at	double cortin and calcium/calmodulin-dependent protein kinase-like 1	Dclk1	doublecortin-like kinase 1	58.9625	47.6572	66.8662	115.33	109.547	126.113		0.00264608	0.0148552	0.00462212	0.257307	2.02316
1419107_at	oligophrenin 1	Ophn1	oligophrenin 1	39.3803	27.4001	32.09	69.4952	63.6925	66.8408		0.00269658	0.0149943	0.00466538	0.259838	2.02314
1417872_at	four and a half LIM domains 1	Fhl1	four and a half LIM domains 1	983.477	844.727	891.317	1784.84	1843.9	1872.23		0.000111497	0.00303695	0.00094493	0.0532458	2.02277
1416531_at	glutathione S-transferase omega 1	Gsto1	glutathione S-transferase omega 1	361.777	385.335	356.434	707.938	778.728	742.919		4.2538e-05	0.00214081	0.000666101	0.0287831	2.02038
1455687_at	intestinal cell kinase	Ick	intestinal cell kinase	33.7147	27.0191	34.2498	60.0988	70.6664	61.0843		0.00156728	0.0110247	0.00343029	0.205615	2.01982
1451790_a_at	tissue factor pathway inhibitor	Tfpi	tissue factor pathway inhibitor	167.879	132.708	158.999	326.019	304.462	297.469		0.000751135	0.00736298	0.00229095	0.147741	2.0191
1449842_at	RIKEN cDNA 1810059G22 gene	Tmem179b	transmembrane protein 179B	199.605	135.601	197.903	347.317	355.403	373.091		0.00515487	0.0227156	0.00706784	0.327103	2.018
1455214_at	microphthalmia-associated transcription factor	Mitf	microphthalmia-associated transcription factor	130.169	122.207	109.34	278.577	259.586	191.768		0.00525783	0.0229763	0.00714895	0.329769	2.01797
1456489_at	RIKEN cDNA 2500001H09 gene	Pcf11	cleavage and polyadenylation factor subunit homolog (S. cerevisiae)	149.164	140.677	156.064	314.779	301.306	283.548		7.99721e-05	0.00265653	0.000826564	0.0436061	2.01755
1434243_s_at		Tomm70a	translocase of outer mitochondrial membrane 70 homolog A (yeast)	94.4937	76.8086	79.6441	166.154	172.992	166.921		0.000412824	0.00538832	0.00167655	0.111033	2.01663
1431004_at	lysyl oxidase-like 2	Loxl2	lysyl oxidase-like 2	137.846	140.963	144.692	284.328	288.091	281.018		1.52121e-06	0.000864951	0.000269125	0.00255242	2.01519
1452436_at	lysyl oxidase-like 2	Loxl2	lysyl oxidase-like 2	64.4485	52.9897	66.9383	127.468	120.871	123.111		0.000678819	0.00697355	0.00216978	0.140992	2.01463
1459757_x_at	Transcribed locus	Cnot10	CCR4-NOT transcription complex, subunit 10	34.4875	28.061	38.5757	68.3219	72.933	62.3509		0.00242806	0.0141236	0.00439447	0.24847	2.01342
1416730_at	RNA terminal phosphate cyclase-like 1	Rcl1	RNA terminal phosphate cyclase-like 1	205.414	190.071	183.355	389.886	368.409	406.844		9.26021e-05	0.00282497	0.000878972	0.0473503	2.01289
1428490_at	core 1 UDP-galactose:N-acetylgalactosamine-alpha-R beta 1,3-galactosyltransferase	C1galt1	core 1 synthase, glycoprotein-N-acetylgalactosamine 3-beta-galactosyltransferase, 1	60.3201	41.6794	64.1572	120.713	108.852	104.836		0.00715082	0.0281783	0.00876753	0.365136	2.01256
1427737_a_at	RIKEN cDNA 1200011M11 gene	1200011M11Rik	RIKEN cDNA 1200011M11 gene	54.7611	40.592	47.9502	84.1293	116.729	87.3379		0.00674206	0.0271278	0.00844065	0.357741	2.01109
1416890_at	RIKEN cDNA 5730436H21 gene	Wdr74	WD repeat domain 74	101.429	82.1004	76.5742	180.121	172.966	169.968		0.00121562	0.00956668	0.00297662	0.183913	2.01095
1449628_s_at	START domain containing 7	Stard7	START domain containing 7	440.834	531.353	424.345	871.23	1019.6	914.387		0.00111181	0.00913942	0.00284368	0.175982	2.0087
1424211_at	RIKEN cDNA 5730438N18 gene	Slc25a33	solute carrier family 25, member 33	68.7553	50.2415	53.9381	110.41	111.939	125.016		0.00236493	0.0138896	0.00432167	0.246105	2.00865
1438495_at	topoisomerase (DNA) I	Top1	topoisomerase (DNA) I	13.5248	11.1923	13.304	29.2576	22.9617	24.087		0.00191212	0.0123198	0.00383323	0.224448	2.00695
1434832_at	forkhead box O3	Foxo3	forkhead box O3	184.942	194.216	182.352	369.124	418.523	339.21		0.000411231	0.00538723	0.00167621	0.110555	2.00683
1455728_at	phosphatase and tensin homolog	Pten	phosphatase and tensin homolog	94.3338	110.971	87.477	188.921	179.93	218.644		0.00157973	0.0110636	0.00344237	0.206567	2.00659
1426994_at	pleckstrin homology domain containing, family E (with leucine rich repeats) member 1	Phlpp1	PH domain and leucine rich repeat protein phosphatase 1	47.7643	35.1559	46.0242	77.3461	95.5113	85.787		0.00356022	0.0178011	0.00553872	0.288729	2.00586
1455329_at				20.4366	16.8756	18.5468	36.9077	41.2761	33.7998		0.000964713	0.00838517	0.002609	0.166554	2.00475
1434051_s_at		Hspa12a	heat shock protein 12A	19.4456	14.3001	19.9629	40.7526	30.0629	36.8567		0.00745762	0.0288828	0.00898672	0.37146	2.00475
1420890_at	holocytochrome c synthetase	Hccs	holocytochrome c synthetase	261.829	205.424	296.625	504.569	508.031	518.319		0.00283751	0.0154762	0.00481532	0.26488	2.00414
1454846_at	expressed sequence AW544865	Utp15	UTP15, U3 small nucleolar ribonucleoprotein, homolog (yeast)	65.0562	59.868	75.9185	113.584	158.4	130.447		0.00437888	0.0203353	0.00632722	0.310619	2.00371
1426489_s_at	bifunctional apoptosis regulator	Bfar	bifunctional apoptosis regulator	292.461	289.172	253.335	595.251	548.343	529.32		0.00027204	0.0043457	0.00135214	0.0907519	2.00357
1424175_at	thyrotroph embryonic factor	Tef	thyrotroph embryonic factor	312.288	236.429	307.668	567.594	563.608	584.554		0.00151857	0.0108584	0.00337852	0.202286	2.00349
1437334_x_at	poly(A)-specific ribonuclease (deadenylation nuclease)	Parn	poly(A)-specific ribonuclease (deadenylation nuclease)	143.542	165.05	156.996	321.917	324.504	285.413		0.000284363	0.00444183	0.00138205	0.092741	2.00141
1444585_at	RIKEN cDNA 4933429I20 gene	Adc	arginine decarboxylase	29.3131	27.3655	32.1481	56.1974	54.8072	66.7252		0.00086911	0.00794246	0.00247125	0.158459	2.00086
1451370_at	CDNA clone MGC:36291 IMAGE:4236075, complete cds	Ccdc107	coiled-coil domain containing 107	138.146	106.26	134.86	269.394	240.905	247.379		0.00150989	0.0108237	0.00336773	0.201732	1.99775
1423854_a_at	RAS-like, family 11, member B	Rasl11b	RAS-like, family 11, member B	52.2663	59.1108	44.694	96.0081	101.863	113.9		0.00185936	0.0121519	0.00378101	0.221281	1.99763
1454969_at	RIKEN cDNA E130115E03 gene	Lypd6	LY6/PLAUR domain containing 6	6.38729	12.3536	10.1681	18.0138	20.7407	18.9761		0.00930701	0.0335335	0.0104338	0.39847	1.99698
1455916_at	expressed sequence AI931714	Prmt10	protein arginine methyltransferase 10 (putative)	71.1435	76.4794	85.8518	140.898	171.733	153.521		0.000951408	0.00833054	0.002592	0.165363	1.99659
1432080_s_at	MYST histone acetyltransferase 1	Myst1	MYST histone acetyltransferase 1	49.8072	46.986	60.1976	96.1436	106.527	110.709		0.00126302	0.0097878	0.00304542	0.186684	1.99616
1424216_a_at	poly (A) polymerase alpha	Papola	poly (A) polymerase alpha	346.695	233.192	286.842	607.516	594.674	527.527		0.00461043	0.0209455	0.00651708	0.317455	1.99568
1427689_a_at	TNFAIP3 interacting protein 1	Tnip1	TNFAIP3 interacting protein 1	194.14	189.957	231.242	386.179	451.034	390.138		0.000979852	0.00843748	0.00262527	0.168143	1.9946
1440037_at	Pre B-cell leukemia transcription factor 1	Pbx1	pre B-cell leukemia transcription factor 1	14.9463	20.5575	13.1176	30.7671	34.803	31.2954		0.00706638	0.0279384	0.00869289	0.363978	1.99224
1427160_at	RIKEN cDNA 2500001H09 gene	Pcf11	cleavage and polyadenylation factor subunit homolog (S. cerevisiae)	35.69	28.9448	42.7724	72.8799	77.0427	64.0198		0.00509192	0.0225036	0.00700188	0.326174	1.99188
1455966_s_at	RIKEN cDNA 5730530J16 gene	Nudt21	nudix (nucleoside diphosphate linked moiety X)-type motif 21	65.3873	41.9016	58.9816	114.268	114.397	102.45		0.00719216	0.028276	0.00879791	0.365995	1.99142
1457571_at	zinc finger protein 68	Zfp68	zinc finger protein 68	30.4306	22.6813	34.0137	60.069	52.7468	60.4491		0.00374302	0.0183831	0.00571979	0.293832	1.98868
1438530_at	tissue factor pathway inhibitor	Tfpi	tissue factor pathway inhibitor	156.933	152.777	148.832	270.236	315.526	325.659		0.000330034	0.00478865	0.00148996	0.099901	1.98765
1441578_at		Ccdc86	coiled-coil domain containing 86	13.8659	12.5064	15.7472	31.3678	25.056	27.2668		0.00182581	0.012038	0.00374556	0.219301	1.98698
1459151_x_at	interferon-induced protein 35	Ifi35	interferon-induced protein 35	76.0018	95.1254	82.2435	154.368	178.552	170.491		0.000929309	0.00821492	0.00255603	0.163618	1.98685
1435099_at	UTP14, U3 small nucleolar ribonucleoprotein, homolog A (yeast)	Utp14a	UTP14, U3 small nucleolar ribonucleoprotein, homolog A (yeast)	150.069	162.64	138.558	296.308	326.73	273.239		0.000587812	0.0065099	0.00202552	0.130741	1.98614
1460384_a_at	AT rich interactive domain 4B (Rbp1 like)	Arid4b	AT rich interactive domain 4B (RBP1-like)	76.9663	56.3526	73.3008	131.485	149.313	129.527		0.00290708	0.0157003	0.00488505	0.267482	1.9859
1438855_x_at		Tnfaip2	tumor necrosis factor, alpha-induced protein 2	1023.38	925.902	902.41	1954.43	1932.42	1774.27		0.000151156	0.00346992	0.00107965	0.0630415	1.98518
1455584_at	stromal cell derived factor 4	Sdf4	stromal cell derived factor 4	218.103	226.897	240.493	478.256	454.104	428.406		8.7397e-05	0.00275311	0.000856614	0.0459963	1.98509
1452708_a_at	Luc7 homolog (S. cerevisiae)-like	Luc7l	Luc7 homolog (S. cerevisiae)-like	79.6549	63.8151	57.0425	151.464	119.296	127.224		0.0047114	0.0212239	0.00660371	0.320122	1.98483
1421857_at	a disintegrin and metalloproteinase domain 17	Adam17	a disintegrin and metallopeptidase domain 17	100.74	102.398	82.9467	178.197	195.758	193.737		0.000737856	0.00729635	0.00227022	0.146471	1.98435
1424280_at	motile sperm domain containing 1	Mospd1	motile sperm domain containing 1	303.893	300.558	278.063	588.754	594.766	566.903		2.65098e-05	0.00184881	0.000575248	0.0205725	1.98345
1433546_at	glucosamine (N-acetyl)-6-sulfatase	Gns	glucosamine (N-acetyl)-6-sulfatase	598.713	559.242	661.982	1148.31	1274	1185.17		0.000289718	0.0044922	0.00139772	0.0933768	1.9822
1424384_a_at	zinc and ring finger 1	Znrf1	zinc and ring finger 1	72.3878	63.734	75.5049	147.082	135.259	137.119		0.00027654	0.00439009	0.00136595	0.0913084	1.98207
1454797_at	cDNA sequence BC039161	Tmem55b	transmembrane protein 55b	291.829	282.592	320.077	614.393	574.689	583.014		8.68057e-05	0.00274562	0.000854284	0.0457572	1.98111
1448050_s_at		Map4k4	mitogen-activated protein kinase kinase kinase kinase 4	177.985	178.72	230.476	368.887	390.369	403.624		0.00151695	0.0108579	0.00337838	0.202128	1.98045
1436758_at	histone deacetylase 4	Hdac4	histone deacetylase 4	84.3024	92.3601	90.8929	182.26	161.603	185.79		0.000194382	0.00373472	0.00116204	0.0754683	1.9796
1452180_at	PHD finger protein 17	Phf17	PHD finger protein 17	27.9823	25.0723	34.707	56.1387	64.1855	53.3933		0.00333501	0.0170931	0.00531843	0.281729	1.97942
1437725_x_at	RIKEN cDNA 2410018G23 gene	Tm2d2	TM2 domain containing 2	86.7782	67.5055	90.6281	160.019	176.475	148.121		0.00279127	0.0153482	0.00477551	0.262747	1.97873
1452629_at	scaffold attachment factor B2	Safb2	scaffold attachment factor B2	35.9766	41.6068	45.3687	83.9425	90.5492	68.7603		0.00307226	0.0162311	0.00505021	0.273391	1.97843
1434002_at	checkpoint supressor 1	Foxn3	forkhead box N3	187.609	159.369	167.783	312.012	359.821	346.052		0.00044505	0.00557068	0.00173329	0.115726	1.9774
1459882_at	ASF1 anti-silencing function 1 homolog A (S. cerevisiae)	Asf1a	ASF1 anti-silencing function 1 homolog A (S. cerevisiae)	9.66875	10.931	9.76664	23.5477	15.5558	20.9247		0.00668412	0.0269743	0.0083929	0.35665	1.97679
1452099_at	expressed sequence AA408296	AA408296	expressed sequence AA408296	79.0672	62.095	68.8626	126.878	153.1	135.145		0.00155768	0.0109919	0.00342006	0.204902	1.97654
1424289_at	cDNA sequence BC010311	Osgin2	oxidative stress induced growth inhibitor family member 2	103.501	70.8205	115.79	180.019	194.74	198.595		0.00985948	0.0347604	0.0108155	0.407236	1.97632
1438012_at	protein phosphatase 1 (formerly 2C)-like	Ppm1l	protein phosphatase 1 (formerly 2C)-like	21.9122	29.5595	32.788	57.1363	56.9823	52.3562		0.00502324	0.0222646	0.0069275	0.325247	1.97573
1450957_a_at	sequestosome 1	Sqstm1	sequestosome 1	664.744	745.505	691.591	1342.96	1505.42	1301		0.000258146	0.00425064	0.00132256	0.0880455	1.97417
1452060_a_at	LIM motif-containing protein kinase 2	Limk2	LIM motif-containing protein kinase 2	55.1926	62.6142	53.0278	124.914	113.063	99.2307		0.00124226	0.0096842	0.00301318	0.185656	1.97389
1434244_x_at	HpaII tiny fragments locus 9c	Trmt2a	TRM2 tRNA methyltransferase 2 homolog A (S. cerevisiae)	83.5744	67.055	87.2677	164.78	135.739	168.992		0.0031119	0.016361	0.00509063	0.27457	1.97358
1418901_at		Cebpb	CCAAT/enhancer binding protein (C/EBP), beta	1487.21	1634.96	1724.75	3147.57	3099.75	3318.01		0.00014285	0.00340649	0.00105991	0.0608112	1.97349
1429100_at	RIKEN cDNA 2010109K11 gene	2010109K11Rik	RIKEN cDNA 2010109K11 gene	65.6362	67.7228	83.992	142.139	149.109	137.292		0.00108081	0.00899192	0.00279779	0.174001	1.97165
1450264_a_at	choline kinase alpha	Chka	choline kinase alpha	28.0202	27.9769	29.4968	50.8483	54.4857	63.2123		0.000531449	0.00618664	0.00192494	0.124463	1.97144
1434017_at	DNA segment, Chr 6, ERATO Doi 365, expressed	Znrf2	zinc and ring finger 2	77.0577	61.6396	69.6527	132.022	145.262	133.433		0.000666876	0.00693361	0.00215735	0.139322	1.97128
1460737_at	immunoglobulin (CD79A) binding protein 1	Igbp1	immunoglobulin (CD79A) binding protein 1	245.104	165.957	200.456	408.543	384.625	411.852		0.00382756	0.0186908	0.00581552	0.295549	1.97054
1443794_x_at	expressed sequence AI326906	Noc4l	nucleolar complex associated 4 homolog (S. cerevisiae)	63.3545	41.2308	49.8316	110.636	85.9956	107.638		0.00962431	0.0341953	0.0106397	0.40423	1.97044
1457161_at	RIKEN cDNA 9530029O12 gene	9530029O12Rik	RIKEN cDNA 9530029O12 gene	12.422	15.7885	11.6136	27.3471	24.0037	27.0949		0.00946535	0.033862	0.010536	0.40151	1.9698
1456120_at	RIKEN cDNA 3110001I20 gene	Secisbp2l	SECIS binding protein 2-like	199.733	177.308	202.807	400.573	377.881	363.599		0.000183563	0.00367024	0.00114198	0.0725212	1.96957
1439189_at	RIKEN cDNA D630023B12 gene	Fnip2	folliculin interacting protein 2	189.947	150.256	179.234	329.322	354.379	339.296		0.000754619	0.00736555	0.00229175	0.148298	1.96943
1445625_at	Transcribed locus			23.2798	16.9927	20.1352	43.9779	34.735	40.1793		0.00395476	0.0190918	0.00594029	0.298922	1.96816
1428529_at	RIKEN cDNA 2810026P18 gene	2810026P18Rik	RIKEN cDNA 2810026P18 gene	343.761	278.125	308.062	647.598	566.81	615.193		0.000721885	0.00722084	0.00224672	0.144802	1.96742
1446071_at	six transmembrane epithelial antigen of prostate 2	Steap2	six transmembrane epithelial antigen of prostate 2	84.2774	85.0501	81.4129	150.169	171.1	171.939		0.000128813	0.00323292	0.00100591	0.057706	1.96701
1428651_at	RIKEN cDNA 1110046J11 gene	Klhl24	kelch-like 24 (Drosophila)	192.424	166.636	152.65	383.574	297.789	324.389		0.00255422	0.0145095	0.00451455	0.254397	1.96547
1435228_at	cDNA sequence BC023829	BC023829 : LOC100045774	cDNA sequence BC023829 : similar to family with sequence similarity 11, member A	661.038	749.818	609.371	1297.74	1332.67	1339.83		0.000373471	0.00510158	0.00158733	0.106105	1.96524
1436898_at	splicing factor proline/glutamine rich (polypyrimidine tract binding protein associated)			72.9433	90.2479	81.6676	125.525	162.137	193.542		0.00900735	0.0328434	0.0102191	0.394057	1.96523
1434166_at	RIKEN cDNA 9330151L19 gene	9330151L19Rik	RIKEN cDNA 9330151L19 gene	20.2189	17.2783	15.3225	29.1338	40.7471	33.8884		0.00592791	0.0250135	0.00778283	0.341354	1.9646
1456257_at	RIKEN cDNA C130065N10 gene	Fam126b	family with sequence similarity 126, member B	65.0021	47.4904	71.0236	119.506	117.225	123.703		0.00500031	0.0222066	0.00690947	0.32462	1.96404
1426798_a_at	protein phosphatase 1, regulatory (inhibitor) subunit 15b	Ppp1r15b	protein phosphatase 1, regulatory (inhibitor) subunit 15b	671.089	553.366	512.948	1187.06	1118.37	1106.34		0.00119962	0.00948591	0.00295149	0.183043	1.96372
1456383_at	RIKEN cDNA 2410005K20 gene	Rsl1d1	ribosomal L1 domain containing 1	357.532	388.35	379.466	712.009	752.137	745.389		2.28308e-05	0.00175616	0.000546419	0.0188189	1.96342
1417294_at	aldo-keto reductase family 7, member A5 (aflatoxin aldehyde reductase)	Akr7a5	aldo-keto reductase family 7, member A5 (aflatoxin aldehyde reductase)	200.153	203.938	216.899	409.347	398.886	410.905		1.30725e-05	0.00147074	0.000457612	0.0126799	1.96322
1423651_at	HESB like domain containing 2	Isca1	iron-sulfur cluster assembly 1 homolog (S. cerevisiae)	352.909	378.315	319.828	650.965	734.416	677.998		0.00035986	0.00501162	0.00155934	0.104036	1.96316
1455723_at	DNA segment, Chr 1, ERATO Doi 448, expressed	D1Ertd448e	DNA segment, Chr 1, ERATO Doi 448, expressed	59.5647	47.9279	63.3447	112.293	114.328	108.711		0.00136715	0.0102705	0.00319561	0.192621	1.96288
1423622_a_at	cyclin L1	Ccnl1	cyclin L1	292.462	288.686	291.386	594.678	538.029	579.959		2.432e-05	0.00179421	0.00055826	0.0196161	1.96286
1440368_at	Transcribed locus, moderately similar to NP_795929.1 RIKEN cDNA 8030475D13 gene [Mus musculus]			17.9852	15.9217	21.081	36.7581	38.4359	32.7019		0.00199139	0.0126166	0.00392559	0.227923	1.96217
1437023_at	hypothetical protein C530015C18	Zfp12	zinc finger protein 12	42.9336	49.2892	48.3016	93.1536	85.2632	97.3041		0.000312567	0.00466542	0.00145162	0.0971164	1.96208
1435433_at	centaurin, gamma 2	Agap1	ArfGAP with GTPase domain, ankyrin repeat and PH domain 1	34.4374	44.0843	32.6238	77.667	77.5724	62.7373		0.00438238	0.0203464	0.00633066	0.310697	1.96118
1424111_at	insulin-like growth factor 2 receptor	Igf2r	insulin-like growth factor 2 receptor	95.5459	92.1287	95.2841	181.207	192.575	180.965		9.02723e-06	0.00135744	0.00042236	0.00964987	1.96052
1422433_s_at		Idh1	isocitrate dehydrogenase 1 (NADP+), soluble	1441.04	2057.88	1580.91	2947.56	3642.38	3366.04		0.00525663	0.0229763	0.00714895	0.32953	1.9599
1455300_at	RIKEN cDNA E130014J05 gene	Tet2	tet oncogene family member 2	80.5833	68.477	88.0909	158.893	165.161	140.541		0.00157193	0.0110344	0.00343331	0.206092	1.95907
1435580_at	RIKEN cDNA C230081A13 gene	C230081A13Rik	RIKEN cDNA C230081A13 gene	178.956	232.796	216.557	380.149	426.338	424.151		0.00146548	0.0106786	0.00332258	0.198561	1.95865
1433746_at	WD repeat domain 3	Wdr3	WD repeat domain 3	233.96	214.427	236.857	472.215	456.641	412.909		0.000193214	0.00373472	0.00116204	0.0749104	1.95809
1439010_at	RIKEN cDNA D330037H05 gene	Larp4	La ribonucleoprotein domain family, member 4	352.364	249.268	361.644	561.78	700.508	623.864		0.00739277	0.0287295	0.00893901	0.370213	1.95806
1438429_at	RIKEN cDNA 2610319H10 gene	2610319H10Rik	RIKEN cDNA 2610319H10 gene	25.6249	19.7243	20.7947	38.963	43.5071	46.9413		0.00219942	0.0132599	0.00412574	0.239797	1.95651
1428979_at	metal response element binding transcription factor 1	Mtf1	metal response element binding transcription factor 1	59.3234	61.2902	66.3866	126.762	119.319	119.785		6.47014e-05	0.00239764	0.000746012	0.0391451	1.9565
1416081_at	MAD homolog 1 (Drosophila)	Smad1	MAD homolog 1 (Drosophila)	104.586	135.239	121.546	225.517	216.432	264.967		0.00225317	0.0134458	0.0041836	0.242246	1.95621
1448204_at	salvador homolog 1 (Drosophila)	LOC100048168 : Sav1	similar to WW45 protein : salvador homolog 1 (Drosophila)	442.079	403.325	537.546	925.516	910.703	868.939		0.00145084	0.0106187	0.00330394	0.19769	1.95608
1421170_a_at	phospholipase C, beta 1	Plcb1	phospholipase C, beta 1	17.7182	12.2789	12.4786	24.0358	27.054	31.9817		0.00956373	0.0340732	0.0106017	0.403141	1.95575
1423841_at	RIKEN cDNA 1110064N10 gene	Brix1	BRX1, biogenesis of ribosomes, homolog (S. cerevisiae)	64.8929	58.3454	69.2242	116.352	123.272	136.738		0.000614877	0.0066633	0.00207325	0.133681	1.95551
1423375_at	RIKEN cDNA 1700023B02 gene	Cir1	corepressor interacting with RBPJ, 1	92.3402	93.4313	99.1166	206.824	173.905	176.349		0.000364946	0.00503426	0.00156638	0.105071	1.95543
1453286_at	plexin A2	Plxna2	plexin A2	211.128	309.745	198.721	458.691	446.702	501.692		0.00858697	0.0318013	0.0098948	0.388104	1.95539
1453198_at	zinc finger protein 422, related sequence 1	Gm4455	predicted gene 4455	76.0444	52.8339	80.1776	147.891	127.324	133.386		0.00777484	0.029746	0.00925532	0.375865	1.9545
1428376_at	RIKEN cDNA 4932415G12 gene	4932415G12Rik	RIKEN cDNA 4932415G12 gene	51.0301	37.0997	50.1508	94.1327	88.3772	87.5061		0.00304995	0.0161319	0.00501937	0.273082	1.95267
1425422_a_at	poly(A)-specific ribonuclease (deadenylation nuclease)	Parn	poly(A)-specific ribonuclease (deadenylation nuclease)	76.3053	67.3703	70.3568	136.59	146.688	134.632		0.000119822	0.00311936	0.000970571	0.0555558	1.95255
1438568_at	MAS-related GPR, member E	Mrgpre	MAS-related GPR, member E	68.3632	71.7795	89.6821	144.309	144.498	159.564		0.00169235	0.0115283	0.00358698	0.212341	1.95093
1424771_at	hypothetical protein E130307C13	H2afj	H2A histone family, member J	222.8	162.341	197.242	414.909	379.717	340.938		0.00341079	0.017373	0.0054055	0.28345	1.94986
1449629_s_at	Transcribed locus			41.4043	35.5562	47.6144	77.7619	84.7046	80.3536		0.00155801	0.0109919	0.00342006	0.205061	1.94919
1435935_at		2410131K14Rik	RIKEN cDNA 2410131K14 gene	17.9852	10.7312	19.7937	33.2362	31.1279	30.1317		0.00217997	0.0132192	0.00411309	0.23829	1.94796
1429532_at	zinc finger, CW-type with coiled-coil domain 1	Morc2a	microrchidia 2A	188.286	164.474	186.329	344.465	365.859	339.645		0.00016841	0.00357123	0.00111117	0.0683792	1.94767
1454921_at	gene model 561, (NCBI)	Gm561	predicted gene 561	192.066	154.664	154.043	339.74	321.261	314.221		0.000928788	0.00821492	0.00255603	0.163458	1.94743
1429883_at	actin-like 6A	Actl6a	actin-like 6A	22.4322	22.7033	24.3686	39.1276	50.7185	45.4945		0.00114204	0.00927652	0.00288634	0.178202	1.94723
1417329_at	solute carrier family 23 (nucleobase transporters), member 2	Slc23a2	solute carrier family 23 (nucleobase transporters), member 2	344.312	358.035	339.83	602.818	661.115	763.787		0.000725783	0.00722813	0.00224899	0.145359	1.94566
1415851_a_at	inosine 5'-phosphate dehydrogenase 2	Impdh2	inosine 5'-phosphate dehydrogenase 2	706.19	838.309	611.448	1493.91	1358.32	1339.12		0.00232012	0.0137215	0.00426937	0.24429	1.94409
1417740_at	cell division cycle 37 homolog (S. cerevisiae)-like 1	Cdc37l1	cell division cycle 37 homolog (S. cerevisiae)-like 1	109.008	110.639	116.072	205.586	214.444	232.545		8.37241e-05	0.00271063	0.000843397	0.0447214	1.94381
1455450_at	Protein tyrosine phosphatase, non-receptor type 3	Ptpn3	protein tyrosine phosphatase, non-receptor type 3	68.4055	55.2271	62.9217	132.163	117.463	112.916		0.0010419	0.00877251	0.00272952	0.171944	1.94336
1428834_at	dual specificity phosphatase 4	Dusp4	dual specificity phosphatase 4	50.083	64.5675	50.4561	102.72	102.79	115.044		0.00186484	0.0121747	0.00378808	0.221518	1.94149
1427881_at	RIKEN cDNA 4930588M11 gene	Dnttip2	deoxynucleotidyltransferase, terminal, interacting protein 2	189.617	152.777	234.331	394.933	360.765	363.091		0.00594325	0.0250598	0.00779723	0.341587	1.9399
1438467_at	macrophage galactose N-acetyl-galactosamine specific lectin 2	Mgl2	macrophage galactose N-acetyl-galactosamine specific lectin 2	153.468	115.174	112.588	250.507	222.831	265.725		0.00397438	0.0191424	0.00595604	0.299552	1.93863
1421089_a_at	PIN2/TRF1-interacting protein	2610028A01Rik	RIKEN cDNA 2610028A01 gene	47.5363	36.2825	34.7276	76.2274	77.3451	76.2137		0.00239812	0.0140301	0.0043654	0.247047	1.93836
1417158_at	cDNA sequence BC003332	Zxdc	ZXD family zinc finger C	33.1556	23.0678	31.0733	60.9234	48.7947	59.3977		0.00713907	0.0281708	0.00876517	0.364663	1.93725
1426690_a_at	sterol regulatory element binding factor 1	Srebf1	sterol regulatory element binding transcription factor 1	383.817	271.261	316.419	680.695	640.981	560.01		0.00448557	0.020615	0.00641425	0.313842	1.93689
1426939_at	RIKEN cDNA 2310007F12 gene	Tsr2	TSR2, 20S rRNA accumulation, homolog (S. cerevisiae)	83.7605	54.6373	71.4613	133.985	146.126	126.349		0.00686931	0.0274155	0.00853017	0.360636	1.93682
1430286_s_at	protein phosphatase 1, regulatory (inhibitor) subunit 14c	Gm14057 : Ppp1r14c	Ppp1r14c pseudogene : protein phosphatase 1, regulatory (inhibitor) subunit 14c	29.5719	30.758	27.3556	56.6412	64.1914	48.9121		0.00157449	0.0110418	0.00343559	0.20625	1.93584
1429410_at	RIKEN cDNA 1810057B09 gene	Eny2	enhancer of yellow 2 homolog (Drosophila)	97.0143	72.4248	116.127	169.517	187.289	195.778		0.00931107	0.0335335	0.0104338	0.398867	1.93505
1428380_at	RIKEN cDNA 0610007C21 gene	0610007C21Rik	RIKEN cDNA 0610007C21 gene	923.984	630.692	710.012	1521.36	1449.84	1410.78		0.00426232	0.0200103	0.00622611	0.307161	1.93491
1424380_at	cDNA sequence BC026744	Vps37b	vacuolar protein sorting 37B (yeast)	24.8115	31.9252	35.8651	60.4236	54.2813	64.3384		0.00501803	0.0222473	0.00692213	0.32517	1.93348
1430554_at	leucine-rich repeats and immunoglobulin-like domains 3	Lrig3	leucine-rich repeats and immunoglobulin-like domains 3	125.421	85.9211	133.36	218.857	217.649	229.497		0.00813745	0.0307372	0.00956369	0.380648	1.93211
1437290_at	RIKEN cDNA 1110001C20 gene	Impad1	inositol monophosphatase domain containing 1	426.126	302.552	465.065	809.648	767.364	729.182		0.00745126	0.0288809	0.00898613	0.371144	1.9319
1426290_at	RIKEN cDNA 1500031M22 gene	Dimt1	DIM1 dimethyladenosine transferase 1-like (S. cerevisiae)	118.518	81.2106	100.849	200.516	192.371	187.776		0.00382156	0.0186666	0.00580802	0.295472	1.93183
1437119_at	Endoplasmic reticulum (ER) to nucleus signalling 1	Ern1	endoplasmic reticulum (ER) to nucleus signalling 1	154.646	139.733	148.14	303.609	280.448	270.464		0.000127914	0.00322802	0.00100438	0.057467	1.93104
1452333_at	SWI/SNF related, matrix associated, actin dependent regulator of chromatin, subfamily a, member 2	Smarca2	SWI/SNF related, matrix associated, actin dependent regulator of chromatin, subfamily a, member 2	40.1781	41.0696	42.7424	89.6866	73.3703	76.3643		0.0005146	0.00605246	0.00188319	0.123195	1.93097
1438369_x_at	RIKEN cDNA 2610318K02 gene	Tmem85	transmembrane protein 85	238.734	195.686	248.043	472.459	471.617	373.557		0.00358227	0.0178721	0.0055608	0.289357	1.9307
1418072_at	histone 1, H2bc	Hist1h2bc	histone cluster 1, H2bc	656.876	467.808	580.388	1191.3	1027.84	1071.9		0.00357946	0.0178651	0.00555862	0.289199	1.93015
1424161_at	DEAD (Asp-Glu-Ala-Asp) box polypeptide 27	Ddx27	DEAD (Asp-Glu-Ala-Asp) box polypeptide 27	83.4754	63.0726	82.4198	157.645	144.334	139.947		0.00248024	0.014295	0.00444782	0.25068	1.93008
1437748_at	fucosyltransferase 11	Fut11	fucosyltransferase 11	161.532	130.551	171.029	276.297	300.526	316.391		0.00191166	0.0123198	0.00383323	0.224369	1.92872
1416751_a_at	DEAD (Asp-Glu-Ala-Asp) box polypeptide 20	Ddx20	DEAD (Asp-Glu-Ala-Asp) box polypeptide 20	66.6903	77.6403	68.2996	142.854	151.699	115.469		0.00238555	0.0139791	0.00434951	0.246654	1.92833
1435103_x_at	phenylalanine-tRNA synthetase-like, beta subunit	Farsb	phenylalanyl-tRNA synthetase, beta subunit	550.056	412.229	420.013	934.579	894.805	835.437		0.0025429	0.0144809	0.00450564	0.253764	1.92782
1426875_s_at	neoplastic progression 3	Srxn1	sulfiredoxin 1 homolog (S. cerevisiae)	104.575	120.469	106.78	204.036	209.648	225.737		0.00025158	0.00420716	0.00130904	0.0866922	1.92699
1428542_at	RIKEN cDNA 2010003J03 gene	Eif1ad	eukaryotic translation initiation factor 1A domain containing	184.848	133.403	170.95	359.837	297.454	285.125		0.00559448	0.0239284	0.00744519	0.336877	1.92644
1424522_at	RIKEN cDNA B130016L12 gene	Heatr1	HEAT repeat containing 1	104.898	93.7095	95.0084	178.291	202.627	184.707		0.000230197	0.00399279	0.00124233	0.0835902	1.92641
1429940_at	hyperparathyroidism 2 homolog (human)	Cdc73	cell division cycle 73, Paf1/RNA polymerase II complex component, homolog (S. cerevisiae)	103.796	71.5669	105.181	178.543	176.515	185.089		0.00618596	0.0256444	0.00797913	0.347381	1.92536
1452096_s_at	RIKEN cDNA D230025D16 gene	D230025D16Rik	RIKEN cDNA D230025D16 gene	110.383	173.98	123.818	274.077	262.014	249.545		0.0084344	0.03144	0.00978237	0.38562	1.92472
1428592_s_at	ubiquitin specific protease 38	Usp38	ubiquitin specific peptidase 38	125.573	95.1372	120.952	221.75	220.576	215.07		0.00163592	0.0113048	0.00351743	0.209334	1.92411
1434106_at	EPM2A (laforin) interacting protein 1	Epm2aip1	EPM2A (laforin) interacting protein 1	151.463	160.252	155.551	272.123	336.554	290.358		0.000558146	0.00633924	0.00197242	0.127563	1.92403
1455606_at		N4bp1	NEDD4 binding protein 1	38.8757	40.0434	58.1488	94.9148	81.1793	87.5087		0.00816861	0.0307876	0.00957938	0.381431	1.92315
1448201_at	secreted frizzled-related sequence protein 2	Sfrp2	secreted frizzled-related protein 2	574.484	560.265	607.69	1056.95	1021.45	1272.25		0.000849589	0.00785481	0.00244398	0.156633	1.92297
1417527_at	adaptor-related protein complex 3, mu 2 subunit	Ap3m2	adaptor-related protein complex 3, mu 2 subunit	40.3721	46.8794	42.378	74.4853	93.5353	81.2229		0.00121758	0.0095738	0.00297884	0.184072	1.92274
1424607_a_at	similar to hypothetical protein MGC37588	Cwc22 : Gm14702 : Gm2100 : Gm2870 : Gm2968 : Gm3322 : Gm3697 : Gm4296 : Gm4354 : LOC100047648	CWC22 spliceosome-associated protein homolog (S. cerevisiae) : predicted gene 14702 : predicted gene 2100 : predicted gene 2870 : predicted gene 2968 : predicted gene 3322 : predicted gene 3697 : predicted gene 4296 : predicted gene 4354 : hypothetical protein LOC100047648	38.8905	47.709	40.1391	77.8064	74.7142	91.1461		0.00173617	0.0117215	0.00364709	0.214236	1.92259
1451277_at	zinc binding alcohol dehydrogenase, domain containing 2	Zadh2	zinc binding alcohol dehydrogenase, domain containing 2	332.183	321.231	326.085	598.049	686.711	598.418		0.000156761	0.00347626	0.00108162	0.0651133	1.92259
1436173_at	Similar to Rho-GTPase-activating protein 7 (Rho-type GTPase-activating protein 7) (Deleted in liver cancer 1 protein homolog) (Dlc-1) (StAR-related lipid transfer protein 12) (StARD12) (START doma ...	Dlc1	deleted in liver cancer 1	147.8	164.008	174.704	375.957	311.13	248.085		0.00777697	0.029746	0.00925532	0.376023	1.9222
1428836_at	RIKEN cDNA 2300009A05 gene	2300009A05Rik	RIKEN cDNA 2300009A05 gene	54.5557	57.9148	50.0287	109.043	99.1054	104.142		0.00020736	0.00384024	0.00119487	0.078255	1.9218
1429164_at	RIKEN cDNA C330007D15 gene	Prss36	protease, serine, 36	29.6722	31.4571	30.0202	48.3838	63.0493	63.6996		0.00215186	0.0131433	0.00408947	0.236627	1.92138
1431125_a_at	threonyl-tRNA synthetase-like 1	Tars2	threonyl-tRNA synthetase 2, mitochondrial (putative)	67.9398	48.2862	66.8402	118.601	122.135	111.003		0.00442797	0.0204536	0.00636403	0.312272	1.92137
1460050_x_at		Mettl13	Methyltransferase like 13	28.177	32.7933	28.8881	59.5865	60.9078	52.1062		0.000648366	0.00681908	0.00212172	0.137735	1.92081
1448315_a_at	pyrroline-5-carboxylate reductase family, member 2	Pycr2	pyrroline-5-carboxylate reductase family, member 2	161.992	164.665	175.817	336.099	316.44	312.534		4.14609e-05	0.00211227	0.000657221	0.0283846	1.92064
1424826_s_at	metastasis suppressor 1	Mtss1	metastasis suppressor 1	150.86	133.002	120.742	230.755	259.676	286.426		0.00190217	0.0122904	0.0038241	0.223815	1.92004
1420000_s_at	immunoglobulin (CD79A) binding protein 1	Igbp1	immunoglobulin (CD79A) binding protein 1	751.282	697.512	649.303	1398.79	1331.41	1297.57		0.000162193	0.00350953	0.00109197	0.0669459	1.91973
1448420_a_at	F-box and leucine-rich repeat protein 12	Fbxl12	F-box and leucine-rich repeat protein 12	43.4545	38.3	47.9673	92.5533	80.5718	75.7583		0.00176971	0.0118456	0.00368568	0.215896	1.91859
1433655_at	Ring finger protein 141	Rnf141	ring finger protein 141	97.5076	109.854	93.5561	176.655	182.048	218.602		0.00138614	0.0103393	0.00321701	0.193969	1.91848
1418040_at	RIKEN cDNA 4432406C05 gene	Tmem186	transmembrane protein 186	19.5798	15.5045	18.8864	31.4456	37.1692	34.9102		0.0017044	0.0115801	0.0036031	0.212894	1.91817
1448270_at	DEAD (Asp-Glu-Ala-Asp) box polypeptide 21	Ddx21	DEAD (Asp-Glu-Ala-Asp) box polypeptide 21	200.983	129.42	175.934	360.962	311.57	298.209		0.00960737	0.0341485	0.0106251	0.404079	1.91718
1449659_s_at	RIKEN cDNA 9630025B04 gene	Mphosph9	M-phase phosphoprotein 9	18.0064	19.0283	15.0692	41.4141	30.2288	28.2418		0.00951942	0.0339952	0.0105774	0.402203	1.91703
1452856_at	RIKEN cDNA 1110034C16 gene	Crebzf	CREB/ATF bZIP transcription factor	111.559	83.8864	104.193	208.594	189.428	176.034		0.00270643	0.0150224	0.00467415	0.260312	1.91583
1424033_at	splicing factor, arginine/serine-rich 7	Sfrs7	splicing factor, arginine/serine-rich 7	205.745	175.135	180.306	303.708	400.916	370.374		0.00257438	0.0145831	0.00453744	0.255106	1.91559
1416597_at	hepatoma-derived growth factor, related protein 2	Hdgfrp2	hepatoma-derived growth factor, related protein 2	65.1543	42.7324	55.1354	103.576	95.2715	113.399		0.00751526	0.0290257	0.00903119	0.372471	1.91536
1449847_a_at	procollagen, type IV, alpha 3 (Goodpasture antigen) binding protein	Col4a3bp	collagen, type IV, alpha 3 (Goodpasture antigen) binding protein	25.4465	23.2939	21.5295	35.673	51.1857	47.6918		0.00604771	0.0253422	0.00788509	0.343694	1.91477
1418187_at	receptor (calcitonin) activity modifying protein 2	Ramp2	receptor (calcitonin) activity modifying protein 2	81.3286	85.7457	113.71	167.316	172.542	197.711		0.00476475	0.0214219	0.00666531	0.320737	1.91453
1451302_at	RIKEN cDNA 1110012L19 gene	1110012L19Rik	RIKEN cDNA 1110012L19 gene	372.53	314.98	312.717	685.377	616.577	612.791		0.000654113	0.0068597	0.00213436	0.138131	1.91431
1428728_at	DEAD (Asp-Glu-Ala-Asp) box polypeptide 51	Ddx51	DEAD (Asp-Glu-Ala-Asp) box polypeptide 51	52.1538	48.8436	47.5082	97.1614	91.4837	95.333		3.89155e-05	0.00209147	0.00065075	0.0268699	1.91224
1452984_at	RIKEN cDNA 5730405I09 gene	LOC100044842	similar to cyclin fold protein 1	96.8281	90.5287	99.7594	188.638	194.131	166.029		0.000321377	0.00471871	0.0014682	0.0986283	1.91141
1428798_s_at	RIKEN cDNA 0610039J04 gene	Setd6	SET domain containing 6	45.8066	42.3053	51.7428	88.2693	86.4395	92.6047		0.000465749	0.00573751	0.00178519	0.117632	1.91137
1438095_x_at		Noc4l	Nucleolar complex associated 4 homolog (S. cerevisiae)	58.1469	45.2246	60.2816	104.957	110.014	97.8109		0.00247899	0.014295	0.00444782	0.250601	1.91125
1436549_a_at	Heterogeneous nuclear ribonucleoprotein A1	Hnrnpa1	heterogeneous nuclear ribonucleoprotein A1	224.543	209.714	260.45	432.287	450.143	445.269		0.000559157	0.00634676	0.00197476	0.127642	1.91116
1455323_at	RB-associated KRAB repressor	Rbak	RB-associated KRAB repressor	88.069	73.7699	82.2475	157.23	152.99	156.244		0.000239632	0.00409567	0.00127434	0.0847827	1.91106
1433147_at	caldesmon 1	Cald1	caldesmon 1	66.5812	66.5096	44.3125	114.781	106.154	118.017		0.00884369	0.0324745	0.0101042	0.391339	1.91063
1418290_a_at	enhancer of zeste homolog 1 (Drosophila)	Ezh1	enhancer of zeste homolog 1 (Drosophila)	92.2461	105.151	119.026	210.526	211.046	182.968		0.00174058	0.0117384	0.00365234	0.214393	1.91055
1426490_at	bifunctional apoptosis regulator	Bfar	bifunctional apoptosis regulator	304.188	194.505	248.519	456.401	468.303	502.784		0.00746841	0.0289184	0.0089978	0.371535	1.91042
1433818_at	1-acylglycerol-3-phosphate O-acyltransferase 3	Agpat3	1-acylglycerol-3-phosphate O-acyltransferase 3	7.63613	8.72527	6.37875	13.0064	13.2687	17.1356		0.00701382	0.0278092	0.00865268	0.362964	1.90899
1454955_at	importin 7	Ipo7	importin 7	751.243	723.495	607.029	1205.64	1391.26	1375.98		0.00127112	0.00981072	0.00305255	0.187399	1.90842
1433694_at	phosphodiesterase 3B, cGMP-inhibited	Pde3b	phosphodiesterase 3B, cGMP-inhibited	554.991	461.818	431.188	939.459	877.061	946.471		0.0011892	0.00942968	0.00293399	0.182489	1.90815
1437926_at	RIKEN cDNA E430012M05 gene	Xpnpep3	X-prolyl aminopeptidase (aminopeptidase P) 3, putative	121.07	126.632	141.634	251.425	242.862	248.591		0.00017043	0.00357123	0.00111117	0.0690166	1.90807
1419671_a_at	interleukin 17 receptor C	Il17rc	interleukin 17 receptor C	56.3545	70.4669	77.605	122.31	146.536	121.178		0.00452953	0.0207385	0.00645266	0.315019	1.90789
1441331_at	RIKEN cDNA A230061C15 gene	A230061C15Rik	RIKEN cDNA A230061C15 gene	3.57783	6.89218	4.71933	10.4417	8.75675	9.77411		0.00611897	0.0255121	0.00793793	0.345417	1.90742
1452250_a_at	procollagen, type VI, alpha 2	Col6a2	collagen, type VI, alpha 2	656.842	739.951	967.509	1502.01	1389.34	1617.16		0.00585727	0.0248099	0.00771947	0.34003	1.90691
1454982_at	ADP-ribosylation factor guanine nucleotide-exchange factor 2 (brefeldin A-inhibited)	Arfgef2	ADP-ribosylation factor guanine nucleotide-exchange factor 2 (brefeldin A-inhibited)	149.217	136.787	150.703	294.997	270.413	267.28		0.000123216	0.00316335	0.000984259	0.0563521	1.90675
1456646_at	Gene model 142, (NCBI)	Pex10	peroxisomal biogenesis factor 10	34.4315	28.3989	33.2395	69.6585	59.4783	53.861		0.0025444	0.0144809	0.00450564	0.253923	1.90484
1456477_at	cyclin T1	Ccnt1	cyclin T1	226.967	265.406	208.766	439.641	461.682	434.233		0.000874875	0.00798313	0.0024839	0.158696	1.90484
1456216_at	Casein kinase 1, alpha 1			34.7462	25.5292	26.7482	54.3065	49.9508	61.5017		0.00458072	0.0208668	0.0064926	0.316591	1.90476
1429749_at	RIKEN cDNA 9330180L21 gene	Sfmbt1	Scm-like with four mbt domains 1	56.2645	42.2012	48.8044	93.9464	91.6923	94.8541		0.0014689	0.010689	0.00332581	0.198719	1.90461
1416915_at	mutS homolog 6 (E. coli)	Msh6	mutS homolog 6 (E. coli)	104.82	78.8673	89.0095	180.482	159.203	178.994		0.00212657	0.0130455	0.00405903	0.235681	1.90203
1422553_at	phosphatase and tensin homolog	Pten	phosphatase and tensin homolog	408.947	288.533	346.647	665.316	692.29	628.027		0.0033764	0.0172566	0.0053693	0.282509	1.90172
1456663_x_at	RIKEN cDNA 2410018G23 gene	Tm2d2	TM2 domain containing 2	276.533	200.683	274.224	407.537	548.155	473.298		0.00892747	0.0326569	0.010161	0.392817	1.90167
1434514_at	RNA binding motif protein 15	Rbm15	RNA binding motif protein 15	89.5041	73.972	94.7524	165.913	174.652	150.479		0.0017287	0.0116928	0.00363815	0.21384	1.90159
1449121_at	FUS interacting protein (serine-arginine rich) 1	Sfrs13a	splicing factor, arginine/serine-rich 13A	103.84	74.3733	94.0388	152.873	193.966	170.69		0.00580794	0.0246438	0.00766777	0.339414	1.90092
1434714_at	RIKEN cDNA 1300013B24 gene	Ero1lb	ERO1-like beta (S. cerevisiae)	23.921	33.4053	24.0054	45.1069	52.1895	57.2998		0.00764896	0.0293923	0.00914526	0.374326	1.90081
1449211_at	bisphosphate 3'-nucleotidase 1	Bpnt1	bisphosphate 3'-nucleotidase 1	113.02	78.82	109.514	203.8	181.221	187.669		0.00558265	0.0238891	0.00743295	0.336723	1.90039
1454841_at	RIKEN cDNA 4921511H13 gene	Urb1	URB1 ribosome biogenesis 1 homolog (S. cerevisiae)	25.423	18.9528	23.9008	43.9074	43.4446	42.2679		0.00197414	0.0125549	0.00390638	0.227372	1.89845
1415803_at	chemokine (C-X3-C motif) ligand 1	Cx3cl1	chemokine (C-X3-C motif) ligand 1	36.404	33.0333	47.9885	74.8145	71.9039	76.1629		0.00446603	0.0205668	0.00639924	0.313212	1.89806
1435474_at	TAF5 RNA polymerase II, TATA box binding protein (TBP)-associated factor	Taf5	TAF5 RNA polymerase II, TATA box binding protein (TBP)-associated factor	54.5622	49.9804	56.0865	109.348	93.3117	102.114		0.00037404	0.00510551	0.00158855	0.106184	1.89737
1423951_at	RIKEN cDNA 1110025I09 gene	Tm2d3	TM2 domain containing 3	54.5132	55.3556	41.3089	95.8806	101.554	89.0851		0.00321489	0.016705	0.00519767	0.277874	1.89525
1428615_at	purinergic receptor (family A group 5)	Lpar6	lysophosphatidic acid receptor 6	44.5922	55.0979	43.7628	89.3916	96.8087	85.6146		0.00143517	0.0105421	0.00328013	0.196979	1.8948
1425007_at	zinc finger protein 566	Zfp566	zinc finger protein 566	18.8056	18.9547	13.8647	29.959	33.4604	34.3792		0.00212555	0.0130436	0.00405845	0.235602	1.89441
1454075_s_at	nudix (nucleoside diphosphate linked moiety X)-type motif 13	Nudt13	nudix (nucleoside diphosphate linked moiety X)-type motif 13	42.7984	39.8084	42.4812	79.2762	75.0108	82.6139		6.08152e-05	0.00235987	0.000734262	0.037232	1.89387
1452020_a_at	Cd27 binding protein (Hindu God of destruction)	Siva1	SIVA1, apoptosis-inducing factor	414.305	285.698	310.594	635.761	620.43	657.559		0.0046191	0.0209692	0.00652445	0.317691	1.89368
1424632_a_at	REV3-like, catalytic subunit of DNA polymerase zeta RAD54 like (S. cerevisiae)	Rev3l	REV3-like, catalytic subunit of DNA polymerase zeta RAD54 like (S. cerevisiae)	426.79	449.701	390.047	826.295	800.366	771.145		0.000156564	0.00347626	0.00108162	0.0649538	1.8932
1449445_x_at	microfibrillar-associated protein 1	Mfap1a	microfibrillar-associated protein 1A	424.107	363.073	402.238	746.457	783.891	721.376		0.00024318	0.00413907	0.00128785	0.08518	1.89313
1450973_s_at	Mitogen activated protein kinase binding protein 1	Mapkbp1	mitogen-activated protein kinase binding protein 1	68.2067	50.1961	69.3666	117.768	119.974	117.595		0.00353159	0.0177202	0.00551354	0.287624	1.89241
1452213_at	testis expressed gene 2	Tex2	testis expressed gene 2	84.0452	76.9324	87.6172	153.118	157.959	159.365		9.16026e-05	0.00282337	0.000878477	0.0469518	1.8924
1428919_at	Fgfr1 oncogene partner	Fgfr1op	Fgfr1 oncogene partner	43.2602	37.3993	46.1168	90.991	74.5636	74.3481		0.00220774	0.0132969	0.00413725	0.240032	1.89233
1434130_at	lipoma HMGIC fusion partner-like 2	Lhfpl2	lipoma HMGIC fusion partner-like 2	59.6728	48.6514	63.6354	105.899	109.92	109.436		0.00140931	0.0104322	0.00324592	0.195474	1.89146
1434966_at	splicing factor, arginine/serine-rich 8	Sfrs8	splicing factor, arginine/serine-rich 8	33.5822	42.0536	27.0626	62.0143	63.7609	68.284		0.00750949	0.0290158	0.00902809	0.372314	1.8896
1427066_a_at	RIKEN cDNA 4933439F18 gene	4933439F18Rik	RIKEN cDNA 4933439F18 gene	124.169	127.797	109.02	221.64	253.368	206.514		0.00120601	0.0095116	0.00295948	0.183519	1.88795
1423041_a_at	basic leucine zipper and W2 domains 1	Bzw1	basic leucine zipper and W2 domains 1	740.333	764.459	757.584	1484.46	1450.27	1336.22		4.4695e-05	0.00218089	0.000678572	0.0296597	1.88782
1428390_at	WD repeat domain 43	Wdr43	WD repeat domain 43	239.446	197.019	232.757	435.73	453.122	374.205		0.00165957	0.01141	0.00355015	0.210361	1.88735
1419431_at	epiregulin	Ereg	epiregulin	42.0434	34.4428	32.6741	73.6822	67.7161	64.5624		0.00174376	0.0117554	0.00365761	0.214551	1.88677
1436387_at	RIKEN cDNA C330006P03 gene	C330006P03Rik : Homer1	RIKEN cDNA C330006P03 gene : homer homolog 1 (Drosophila)	16.5198	11.1709	15.6571	26.3393	28.1773	27.268		0.00637251	0.026132	0.00813083	0.351127	1.88671
1434884_at	Metadherin	Mtdh	metadherin	256.253	181.561	225.582	441.111	399.87	410.109		0.00356718	0.0178212	0.00554497	0.288965	1.88589
1437304_at	Casitas B-lineage lymphoma b	Cblb	Casitas B-lineage lymphoma b	57.4074	59.1929	63.2629	109.598	115.131	114.442		4.09707e-05	0.00211179	0.000657072	0.0281455	1.88571
1418635_at	ets variant gene 3	Etv3	ets variant gene 3	62.1386	46.4971	64.6062	108.396	103.483	114.804		0.00397884	0.0191424	0.00595604	0.299869	1.8857
1421859_at		Adam17	a disintegrin and metallopeptidase domain 17	444.575	645.521	455.756	951.515	1016.45	946.653		0.00611607	0.0255117	0.00793782	0.345258	1.88545
1435829_at	RIKEN cDNA B930008K04 gene	Zmat1	zinc finger, matrin type 1	37.0723	30.3514	27.06	61.5053	64.5738	51.8955		0.00491711	0.0219534	0.00683068	0.322902	1.88366
1448732_at	cathepsin B	Ctsb	cathepsin B	764.88	856.571	962.818	1426.61	1758.36	1681.66		0.00232869	0.0137433	0.00427615	0.244924	1.88317
1433574_at	cell division cycle 37 homolog (S. cerevisiae)-like 1	Cdc37l1	cell division cycle 37 homolog (S. cerevisiae)-like 1	72.5649	75.7722	73.6948	136.921	148.941	132.193		7.34525e-05	0.00251689	0.000783116	0.0423325	1.88286
1435524_at	RIKEN cDNA 2010109N14 gene	Snhg8	small nucleolar RNA host gene 8	727.745	797.429	632.877	1461.12	1368.22	1233.76		0.00159201	0.0111153	0.00345847	0.2072	1.88276
1427200_at	zinc finger, RAN-binding domain containing 1	Zranb1	zinc finger, RAN-binding domain containing 1	100.99	71.8232	88.4641	151.664	182.002	157.879		0.00492085	0.0219595	0.00683259	0.32306	1.88132
1433871_at	R3H domain (binds single-stranded nucleic acids)	R3hdm1	R3H domain 1 (binds single-stranded nucleic acids)	396.074	315.568	384.642	694.025	674.069	693.849		0.000904207	0.0080925	0.00251794	0.161794	1.88085
1416419_s_at	gamma-aminobutyric acid (GABA(A)) receptor-associated protein-like 1	Gabarapl1	gamma-aminobutyric acid (GABA) A receptor-associated protein-like 1	566.123	586.712	449.152	967.251	1035.95	1006.96		0.00177645	0.0118789	0.00369604	0.216292	1.87901
1423432_at	pleckstrin homology domain interacting protein	Phip	pleckstrin homology domain interacting protein	149.579	99.9597	143.75	251.219	239.826	247.673		0.00744867	0.0288789	0.0089855	0.371065	1.87831
1455261_at	Luc7 homolog (S. cerevisiae)-like	Luc7l	Luc7 homolog (S. cerevisiae)-like	33.1323	43.5133	44.3431	72.9627	82.4783	71.7425		0.00359445	0.0179001	0.0055695	0.28983	1.87773
1424533_a_at	RIKEN cDNA 3110023B02 gene	Ccdc137	coiled-coil domain containing 137	35.4416	30.6585	35.3355	64.5631	63.1344	62.7368		0.000202037	0.00380544	0.00118404	0.0769808	1.87739
1449040_a_at	selenophosphate synthetase 2	Sephs2	selenophosphate synthetase 2	113.796	80.6362	112.652	210.023	185.556	180.388		0.00643112	0.0263131	0.00818716	0.351898	1.8756
1428608_at	myosin light chain, regulatory B	Myl12b	myosin, light chain 12B, regulatory	566.071	518.381	593.137	1062.24	1063.42	1020.67		0.00011209	0.00304853	0.000948534	0.0533254	1.87551
1417516_at	DNA-damage inducible transcript 3	Ddit3	DNA-damage inducible transcript 3	494.934	441.737	449.504	902.814	871.162	825.618		0.000137206	0.00332617	0.00103492	0.0596968	1.87537
1448208_at	MAD homolog 1 (Drosophila)	Smad1	MAD homolog 1 (Drosophila)	478.622	416.139	490.451	779.24	971.956	846.387		0.00159366	0.0111226	0.00346073	0.207279	1.87523
1423170_at	TAF7 RNA polymerase II, TATA box binding protein (TBP)-associated factor	Taf7	TAF7 RNA polymerase II, TATA box binding protein (TBP)-associated factor	37.1627	42.9937	33.2144	73.816	68.4083	70.3183		0.00124599	0.00970911	0.00302094	0.185735	1.87476
1452005_at	dihydrolipoamide S-acetyltransferase (E2 component of pyruvate dehydrogenase complex)	Dlat	dihydrolipoamide S-acetyltransferase (E2 component of pyruvate dehydrogenase complex)	57.4737	40.7998	56.969	108.651	84.761	97.5618		0.00896846	0.0327541	0.0101913	0.393437	1.87432
1424192_at	RIKEN cDNA 1500011H22 gene	1500011H22Rik	RIKEN cDNA 1500011H22 gene	138.2	112.061	138.893	248.584	238.722	241.916		0.000911447	0.00812875	0.00252921	0.162349	1.87387
1416083_at	zinc finger, A20 domain containing 2	Zfand5	zinc finger, AN1-type domain 5	915.477	1137.57	951.336	1828.88	1926.93	1873.9		0.000769886	0.0074511	0.00231837	0.149648	1.87383
1450668_s_at	heat shock protein 1 (chaperonin 10)	Hspe1	heat shock protein 1 (chaperonin 10)	978.087	1143.13	964.875	2084.5	1871.19	1817.28		0.000790059	0.00757141	0.0023558	0.151075	1.87064
1415985_at	splicing factor 3b, subunit 3	Sf3b3	splicing factor 3b, subunit 3	203.288	160.109	239.27	359.197	410.045	358.128		0.00695801	0.0276482	0.00860258	0.362191	1.87064
1453257_at	1-acylglycerol-3-phosphate O-acyltransferase 5 (lysophosphatidic acid acyltransferase, epsilon)	Agpat5	1-acylglycerol-3-phosphate O-acyltransferase 5 (lysophosphatidic acid acyltransferase, epsilon)	186.895	176.598	186.346	335.185	339.015	354.134		1.48611e-05	0.00153374	0.000477214	0.0140354	1.87025
1417097_at		Mecr	mitochondrial trans-2-enoyl-CoA reductase	38.9697	31.834	36.6825	67.7206	69.5458	63.6337		0.000658622	0.0068886	0.00214335	0.138448	1.86908
1449746_s_at	GLI pathogenesis-related 1 (glioma)	Glipr1	GLI pathogenesis-related 1 (glioma)	18.9873	14.5717	15.9257	25.8742	31.5846	34.9908		0.00613999	0.0255703	0.00795604	0.345806	1.86825
1429714_at	similar to Sulfatase modifying factor 2 precursor (C-alpha-formyglycine-generating enzyme 2)	LOC100047675 : Sumf2	similar to sulfatase modifying factor 2 : sulfatase modifying factor 2	67.2655	42.9251	51.6984	110.15	98.5761	93.5995		0.0100005	0.0351266	0.0109294	0.408768	1.86748
1454829_at	RUN domain containing 1	Rundc1	RUN domain containing 1	42.907	50.1899	52.4805	94.7314	89.9194	87.1726		0.000671714	0.00693707	0.00215843	0.140198	1.86721
1440715_s_at	DNA segment, Chr 11, ERATO Doi 497, expressed	Cdkn2aipnl	CDKN2A interacting protein N-terminal like	71.3482	55.2106	71.7688	113.615	123.363	133.314		0.00302219	0.0160346	0.00498909	0.272137	1.86707
1439454_x_at	RIKEN cDNA 2410018G23 gene	Tm2d2	TM2 domain containing 2	863.45	554.39	739.555	1275.62	1419.18	1333.15		0.00868386	0.0320623	0.00997599	0.389257	1.86704
1456082_x_at	chaperonin subunit 4 (delta)	Cct4	chaperonin containing Tcp1, subunit 4 (delta)	84.4327	88.1591	98.6621	181.464	162.6	161.992		0.000466454	0.00573842	0.00178548	0.117791	1.86562
1436856_x_at	threonyl-tRNA synthetase-like 1	Tars2	threonyl-tRNA synthetase 2, mitochondrial (putative)	47.0295	39.4479	41.8633	86.1299	81.7428	71.5293		0.00118491	0.00941953	0.00293083	0.182012	1.86536
1437077_at	Expressed sequence AW495713	Dcun1d2	DCN1, defective in cullin neddylation 1, domain containing 2 (S. cerevisiae)	115.647	90.8642	99.3274	184.584	191.213	194.669		0.000957129	0.00836052	0.00260133	0.165759	1.86525
1428169_at	APG16 autophagy 16-like (S. cerevisiae)	Atg16l1	autophagy-related 16-like 1 (yeast)	88.0389	75.6754	83.4372	151.648	160.336	149		0.000226784	0.00398294	0.00123927	0.0825545	1.86519
1441051_at		Trim27	tripartite motif-containing 27	11.5151	12.8108	13.5579	21.8219	25.2793	23.5394		0.00062124	0.0066915	0.00208202	0.134396	1.86466
1428797_at	RIKEN cDNA 0610039J04 gene	Setd6	SET domain containing 6	58.561	56.7073	49.535	94.4911	96.4262	116.341		0.00176516	0.0118426	0.00368476	0.215579	1.86439
1429191_at	DEAH (Asp-Glu-Ala-His) box polypeptide 33	Dhx33	DEAH (Asp-Glu-Ala-His) box polypeptide 33	109.841	81.6589	115.189	193.305	181.946	196.528		0.00453077	0.020739	0.00645282	0.315098	1.86436
1421012_at	signal recognition particle receptor, B subunit	Srprb	signal recognition particle receptor, B subunit	116.6	82.0186	117.191	206.29	206.543	175.736		0.0081598	0.0307876	0.00957938	0.381036	1.86368
1454243_at	RIKEN cDNA 2210420N10 gene	Ick	intestinal cell kinase	11.6557	10.8792	15.6487	20.3408	24.3064	26.5109		0.00983935	0.0347311	0.0108064	0.406766	1.86358
1460243_at	serine palmitoyltransferase, long chain base subunit 2	Sptlc2	serine palmitoyltransferase, long chain base subunit 2	249.045	212.81	175.913	375.198	406.082	407.029		0.00371491	0.0182796	0.00568758	0.293286	1.86323
1436443_a_at	KDEL (Lys-Asp-Glu-Leu) containing 1	Kdelc1	KDEL (Lys-Asp-Glu-Leu) containing 1	722.649	899.446	675.906	1423.28	1437.82	1418.52		0.00188548	0.0122217	0.00380271	0.223104	1.86232
1426404_a_at	ring finger protein 11	Rnf11	ring finger protein 11	758.19	681.872	657.686	1244.55	1310.76	1351.33		0.000219886	0.00394559	0.00122765	0.0808024	1.8623
1423701_at	Coenzyme A synthase	Coasy	Coenzyme A synthase	110.015	72.3737	97.0332	186.75	156.65	176.949		0.00921784	0.0333304	0.0103706	0.397313	1.86224
1457712_at	Chromodomain helicase DNA binding protein 8	Chd8	chromodomain helicase DNA binding protein 8	16.6243	14.0563	14.1819	27.0111	31.5809	24.948		0.00215292	0.013145	0.00408999	0.236786	1.86214
1435719_at	Origin recognition complex, subunit 3-like (S. cerevisiae)	AI448984	expressed sequence AI448984	16.3866	13.8479	14.4435	27.7138	27.8776	27.5751		0.000249925	0.00418973	0.00130361	0.0864536	1.86146
1433957_at	RIKEN cDNA C030048B08 gene	C030048B08Rik	RIKEN cDNA C030048B08 gene	47.8342	36.8148	38.693	70.3479	88.1193	71.1194		0.00461009	0.0209455	0.00651708	0.317296	1.86138
1436448_a_at	prostaglandin-endoperoxide synthase 1	Ptgs1	prostaglandin-endoperoxide synthase 1	1518.6	1362.91	1291.6	2711.05	2542.78	2513.88		0.000301659	0.00457771	0.00142433	0.0955256	1.86137
1416530_a_at	purine-nucleoside phosphorylase	LOC100045567 : Pnp	similar to purine nucleoside phosphorylase : purine-nucleoside phosphorylase	1224.33	1606.58	1115.77	2378.49	2427.77	2534.3		0.00468359	0.0211613	0.00658422	0.319178	1.85993
1434329_s_at	adiponectin receptor 2	Adipor2	adiponectin receptor 2	264.607	253.871	292.901	487.496	487.184	534.217		0.000288999	0.00449047	0.00139718	0.0932974	1.85967
1423827_s_at	expressed sequence AI326906	Noc4l	nucleolar complex associated 4 homolog (S. cerevisiae)	54.7913	80.3519	60.0102	124.662	120.473	117.717		0.00557908	0.0238794	0.00742993	0.336645	1.85932
1428213_at	RIKEN cDNA 2410003A14 gene	Nsmce4a	non-SMC element 4 homolog A (S. cerevisiae)	306.803	292.414	244.07	586.191	433.493	547.916		0.00582786	0.0247117	0.00768891	0.339724	1.85892
1452719_at	leukocyte receptor cluster (LRC) member 4	Zdhhc24	zinc finger, DHHC domain containing 24	61.1121	41.6589	58.4953	104.624	96.6472	98.2381		0.00687474	0.0274218	0.00853214	0.360793	1.85723
1448534_at	protein tyrosine phosphatase, non-receptor type substrate 1	Sirpa	signal-regulatory protein alpha	21.8118	32.0697	25.6071	44.4137	52.8641	50.3467		0.0069648	0.0276691	0.00860909	0.362268	1.85718
1426916_at	secernin 3	Scrn3	secernin 3	173.48	220.251	162.861	375.723	293.151	364.183		0.00673866	0.0271201	0.00843826	0.357663	1.85604
1415948_at	cellular repressor of E1A-stimulated genes 1	Creg1	cellular repressor of E1A-stimulated genes 1	195.735	155.105	196.093	362.741	314.736	337.302		0.00210871	0.0130017	0.0040454	0.234492	1.8554
1415911_at	imprinted and ancient	Impact	imprinted and ancient	306.633	344.797	246.162	547.859	562.322	555.065		0.00317726	0.0165883	0.00516136	0.276615	1.85524
1426379_at	eukaryotic translation initiation factor 4B	Eif4b	eukaryotic translation initiation factor 4B	181.148	194.981	183.187	330.787	351.253	355.234		4.16261e-05	0.00211227	0.000657221	0.0285441	1.85454
1439845_at	Transcribed locus	Hp1bp3	heterochromatin protein 1, binding protein 3	23.8122	36.0795	26.1461	54.0132	51.9989	53.4585		0.00743096	0.0288243	0.00896851	0.370834	1.8535
1418388_s_at	RIKEN cDNA 4930548G07 gene	Mphosph8	M-phase phosphoprotein 8	331.106	292.382	299.173	597.692	548.576	563.337		0.000175807	0.00361413	0.00112452	0.0705301	1.85291
1445589_at	Solute carrier family 23 (nucleobase transporters), member 2			17.1473	17.849	17.5346	29.3425	34.672	33.2968		0.000285078	0.00444854	0.00138414	0.0929002	1.85246
1434115_at	cadherin 13	Cdh13	cadherin 13	279.465	318.01	293.013	541.29	547.413	557.961		9.1612e-05	0.00282337	0.000878477	0.0470316	1.84917
1417064_at	jagunal homolog 1 (Drosophila)	Jagn1	jagunal homolog 1 (Drosophila)	352.854	309.736	289.783	616.107	564.996	579.682		0.000618585	0.00668358	0.00207956	0.134078	1.84884
1434125_at	expressed sequence AW544865	Utp15	UTP15, U3 small nucleolar ribonucleoprotein, homolog (yeast)	44.5072	46.9135	50.2793	92.888	82.7648	86.2891		0.000229555	0.00398925	0.00124123	0.0834309	1.84857
1451466_at	DNA segment, Chr 16, ERATO Doi 472, expressed	D16Ertd472e	DNA segment, Chr 16, ERATO Doi 472, expressed	168.903	187.175	167.492	334.89	333.264	299.655		0.000270405	0.00434468	0.00135182	0.089875	1.84848
1441685_at		Prosc	proline synthetase co-transcribed	11.9813	12.937	12.2384	19.1023	24.8711	24.6446		0.00246772	0.0142495	0.00443365	0.250287	1.84672
1426417_at	RIKEN cDNA 2310034L04 gene	Yipf4	Yip1 domain family, member 4	26.3472	32.0009	32.6773	48.7327	58.0686	61.2924		0.00325305	0.0167961	0.005226	0.279692	1.84667
1420999_at	CCR4-NOT transcription complex, subunit 4	Cnot4	CCR4-NOT transcription complex, subunit 4	54.6758	57.1607	61.4489	91.2321	120.149	108.526		0.00223445	0.0134045	0.00417073	0.240978	1.84613
1428341_at	zinc finger protein 655	Zfp655	zinc finger protein 655	214.379	195.926	241.525	418.035	412.975	372.178		0.000972003	0.00841369	0.00261787	0.167268	1.84586
1440381_at	RIKEN cDNA 2410085M17 gene	2410085M17Rik : Riok2	RIKEN cDNA 2410085M17 gene : RIO kinase 2 (yeast)	39.5634	36.6066	45.9722	81.925	75.03	68.3876		0.00192735	0.0123567	0.0038447	0.225559	1.84492
1433887_at	DnaJ (Hsp40) homolog, subfamily C, member 3	Dnajc3	DnaJ (Hsp40) homolog, subfamily C, member 3	501.299	425.518	503.084	889.292	925.874	822.089		0.00071505	0.00718803	0.00223652	0.144087	1.84436
1440205_at	Zinc finger, MYND domain containing 19	Zmynd19	zinc finger, MYND domain containing 19	30.6607	23.6417	28.2785	51.8073	49.6581	50.8		0.00136306	0.0102503	0.00318932	0.192384	1.84383
1427208_at	zinc finger protein 451	Zfp451	zinc finger protein 451	132.48	128.041	134.4	225.01	251.402	251.446		0.000104395	0.00294366	0.000915905	0.051414	1.84305
1454704_at	scavenger receptor class B, member 2	Scarb2	scavenger receptor class B, member 2	711.663	816.569	617.805	1335.2	1342.66	1276.9		0.00167099	0.0114558	0.00356439	0.210994	1.84283
1452148_at		Lrpap1	low density lipoprotein receptor-related protein associated protein 1	136.498	95.5851	120.766	212.714	210.354	226.939		0.00440604	0.0204041	0.00634863	0.311484	1.84216
1426752_at	PHD finger protein 17	Phf17	PHD finger protein 17	111.569	92.4514	107.233	204.206	190.939	178.171		0.000911832	0.00812875	0.00252921	0.162429	1.84196
1457758_at	RIKEN cDNA 1810057B09 gene	Eny2	enhancer of yellow 2 homolog (Drosophila)	37.0463	41.4482	55.8818	74.784	83.4051	89.1899		0.00940865	0.0337392	0.0104978	0.400498	1.84094
1452159_at	RIKEN cDNA 2310001A20 gene	2310001A20Rik	RIKEN cDNA 2310001A20 gene	211.703	188.003	193.631	300.035	407.224	385.009		0.0038739	0.0188364	0.00586083	0.296805	1.84089
1426831_at	S-adenosylhomocysteine hydrolase-like 1	Ahcyl1	S-adenosylhomocysteine hydrolase-like 1	684.062	718.609	633.264	1111.54	1408.96	1222.62		0.00149088	0.0107702	0.00335108	0.200225	1.83853
1419508_at	receptor (TNFRSF)-interacting serine-threonine kinase 1	Ripk1	receptor (TNFRSF)-interacting serine-threonine kinase 1	92.0213	66.274	88.6821	147.592	166.379	140.074		0.00595143	0.0250637	0.00779843	0.341982	1.83841
1434123_at	Fucosyltransferase 11	Fut11	fucosyltransferase 11	159.584	146.732	140.44	272.395	266.618	282.172		0.000118643	0.00311629	0.000969615	0.0549979	1.83811
1428546_at	synaptotagmin binding, cytoplasmic RNA interacting protein	Syncrip	synaptotagmin binding, cytoplasmic RNA interacting protein	241.876	184.413	232.086	421.215	394.673	393.193		0.00214875	0.0131417	0.00408896	0.236389	1.83646
1450935_at	excision repair cross-complementing rodent repair deficiency,complementation group 5	Ercc5	excision repair cross-complementing rodent repair deficiency, complementation group 5	115.625	111.485	102.485	205.558	195.95	203.388		9.4338e-05	0.00284657	0.000885693	0.0480676	1.83527
1436790_a_at	SRY-box containing gene 11	Sox11	SRY-box containing gene 11	54.5107	38.9183	54.5774	92.5135	93.2786	85.8312		0.00587802	0.0248722	0.00773885	0.340419	1.83521
1460676_at	RIKEN cDNA 1300006C06 gene	Josd1	Josephin domain containing 1	389.869	336.468	353.199	697.546	625.409	658.053		0.000344432	0.00491601	0.00152959	0.10149	1.83505
1422484_at	cytochrome c, somatic	Cycs	cytochrome c, somatic	586.273	406.378	502.571	948.803	883.519	911.263		0.00466006	0.0210867	0.00656102	0.31871	1.8349
1423757_x_at	insulin-like growth factor binding protein 4	Igfbp4	insulin-like growth factor binding protein 4	57.9698	55.8006	82.3383	116.591	127.703	115.532		0.00826541	0.0309889	0.00964202	0.383462	1.83483
1449338_at	DNA segment, Chr 10, ERATO Doi 641, expressed	Anapc16	anaphase promoting complex subunit 16	826.857	1039.22	798	1612.98	1672.75	1600.58		0.00185895	0.0121519	0.00378101	0.221121	1.83414
1436229_at	CDNA sequence BC049806	Fam126b	family with sequence similarity 126, member B	57.7314	57.4536	64.7668	104.815	108.609	116.362		0.000260001	0.00425807	0.00132488	0.0885234	1.83264
1416085_s_at	zinc finger, A20 domain containing 2	Zfand5	zinc finger, AN1-type domain 5	1727.31	2208.78	1710.43	3626.11	3549.63	3168.75		0.00283863	0.0154776	0.00481578	0.264959	1.83201
1451177_at	DnaJ (Hsp40) homolog, subfamily B, member 4	Dnajb4	DnaJ (Hsp40) homolog, subfamily B, member 4	744.584	889.86	699.119	1410.49	1577.02	1287.28		0.0028523	0.0155276	0.00483133	0.265352	1.83187
1451052_at	RIKEN cDNA 2610019N19 gene	Cog8 : Pdf	component of oligomeric golgi complex 8 : peptide deformylase (mitochondrial)	241.209	157.341	212.452	386.88	364.4	367.948		0.00835923	0.0312184	0.00971344	0.384935	1.83179
1454606_at	RIKEN cDNA 4933426M11 gene	4933426M11Rik	RIKEN cDNA 4933426M11 gene	117.413	138.691	157.276	244.145	254.922	257.991		0.00208895	0.0129324	0.00402385	0.233544	1.83138
1441989_at	BCL2/adenovirus E1B 19kDa-interacting protein 1, NIP2	Bnip2	BCL2/adenovirus E1B interacting protein 2	65.3635	73.4606	55.0305	110.792	127.755	116.473		0.00286835	0.0155442	0.00483649	0.266462	1.83138
1415984_at	acetyl-Coenzyme A dehydrogenase, medium chain	Acadm	acyl-Coenzyme A dehydrogenase, medium chain	553.562	662.581	513.96	1016.98	1056.68	1094.42		0.00146355	0.0106722	0.0033206	0.198402	1.83115
1448864_at	SNF related kinase	Snrk	SNF related kinase	171.892	169.099	135.642	286.127	283.626	302.988		0.00152206	0.0108731	0.00338311	0.202524	1.83106
1424682_at	DNA segment, Chr 5, ERATO Doi 708, expressed	Gpn3	GPN-loop GTPase 3	126.56	132.259	118.254	220.933	250.558	218.799		0.000376285	0.00511697	0.00159212	0.106582	1.83066
1425788_a_at	enoyl Coenzyme A hydratase domain containing 2	Echdc2	enoyl Coenzyme A hydratase domain containing 2	29.9798	24.9541	21.1077	39.608	51.1472	48.4083		0.00885669	0.0325	0.0101122	0.391572	1.8301
1426832_at	RIKEN cDNA 6330505F04 gene	Ddx26b	DEAD/H (Asp-Glu-Ala-Asp/His) box polypeptide 26B	32.2065	23.4564	33.03	54.3226	57.5365	50.3031		0.00628356	0.0259129	0.00806266	0.349172	1.82836
1420850_at	Crn, crooked neck-like 1 (Drosophila)	Crnkl1	Crn, crooked neck-like 1 (Drosophila)	271.187	203.6	251.339	444.502	449.299	433.512		0.00211848	0.0130234	0.00405217	0.235126	1.82794
1455434_a_at	kinectin 1	Ktn1	kinectin 1	491.888	405.232	453.643	828.406	859.696	780.778		0.000647451	0.0068134	0.00211995	0.137655	1.82777
1417469_at		Nit1	nitrilase 1	14.883	15.8485	15.8386	26.9926	27.5201	30.5912		0.000167404	0.00355832	0.00110715	0.0682201	1.82744
1460694_s_at	supervillin	Svil	supervillin	393.912	402.729	383.232	678.721	746.136	731.153		4.79175e-05	0.00222413	0.000692025	0.031254	1.82732
1456094_at	ubiquitin specific protease 36	Usp36	ubiquitin specific peptidase 36	49.7687	42.7151	66.6274	99.2071	99.7784	91.715		0.00966983	0.0343067	0.0106743	0.404768	1.82703
1417555_at	ATPase family, AAA domain containing 1	Atad1	ATPase family, AAA domain containing 1	38.9514	31.3772	36.566	69.4098	69.8543	56.0102		0.00342667	0.0174255	0.00542183	0.283922	1.82679
1423134_at	cDNA sequence BC003324	Rilpl2	Rab interacting lysosomal protein-like 2	330.145	350.235	301.286	602.875	553.838	635.79		0.0005334	0.00619303	0.00192693	0.124782	1.82598
1416874_a_at	RIKEN cDNA 5730511K23 gene	Paf1	Paf1, RNA polymerase II associated factor, homolog (S. cerevisiae)	52.9707	47.8493	46.1481	96.3292	86.6509	85.2681		0.000432911	0.00551806	0.00171692	0.113577	1.82521
1455006_at	RIKEN cDNA 2310016M24 gene	2310016M24Rik	RIKEN cDNA 2310016M24 gene	901.48	829.459	706.898	1614.94	1404.6	1429.04		0.00195602	0.0124701	0.00388	0.226822	1.82481
1434846_at	RIKEN cDNA 1700065A05 gene	Dennd4c	DENN/MADD domain containing 4C	140.998	114.331	146.509	277.204	235.28	220.506		0.0042449	0.0199679	0.00621291	0.30669	1.82409
1451727_at	DNA segment, Chr 11, ERATO Doi 730, expressed	Slu7	SLU7 splicing factor homolog (S. cerevisiae)	212.563	171.429	235.206	432.812	335.016	361.569		0.00738535	0.0287221	0.00893672	0.369897	1.82397
1449444_a_at	microfibrillar-associated protein 1	LOC100048499 : Mfap1a : Mfap1b	similar to microfibrillar-associated protein 1A : microfibrillar-associated protein 1A : microfibrillar-associated protein 1B	436.141	336.806	375.913	671.753	707.985	715.209		0.00143442	0.0105409	0.00327975	0.196899	1.8235
1431066_at	fucosyltransferase 11	Fut11	fucosyltransferase 11	78.2263	68.3996	90.3814	147.345	153.399	131.071		0.00292751	0.0157498	0.00490047	0.26851	1.82194
1454639_x_at	ribosomal protein L41	Rpl41	ribosomal protein L41	37.6911	43.499	41.0285	77.9886	65.6192	78.9242		0.00119639	0.00946446	0.00294482	0.182964	1.82077
1435574_at	Transcribed locus			39.4564	30.3683	29.8848	52.5472	62.86	66.0201		0.00609737	0.0254628	0.00792262	0.344868	1.81956
1452964_at	RIKEN cDNA 4932702F08 gene	Ttll11	tubulin tyrosine ligase-like family, member 11	35.9171	29.0233	26.3687	54.3785	59.0701	52.649		0.00342372	0.0174153	0.00541868	0.283844	1.81907
1438969_x_at	DEAH (Asp-Glu-Ala-His) box polypeptide 30	Dhx30	DEAH (Asp-Glu-Ala-His) box polypeptide 30	233.633	148.499	198.43	360.385	348.404	347.075		0.00985749	0.0347604	0.0108155	0.407157	1.81869
1450401_at	nuclear receptor coactivator 6 interacting protein	Tgs1	trimethylguanosine synthase homolog (S. cerevisiae)	115.255	93.336	115.011	196.323	187.611	204.363		0.00125573	0.0097599	0.00303674	0.186209	1.81796
1460409_at	carnitine palmitoyltransferase 1a, liver	Cpt1a	carnitine palmitoyltransferase 1a, liver	282.134	290.32	326.848	594.275	533.291	505.743		0.000803053	0.00761811	0.00237033	0.152664	1.8162
1428348_at	zinc finger protein 336	Gzf1	GDNF-inducible zinc finger protein 1	105.949	94.269	80.1405	159.208	172.861	176.969		0.00229688	0.013653	0.00424805	0.243184	1.81567
1424458_at	jumonji domain containing 2C	Kdm4c	lysine (K)-specific demethylase 4C	71.5511	66.9638	84.4952	124.493	144.351	135.668		0.00182235	0.0120267	0.00374204	0.218984	1.81387
1448288_at	nuclear factor I/B	Nfib	nuclear factor I/B	153.312	128.552	159.281	231.891	259.187	308.654		0.00507328	0.0224321	0.00697963	0.326023	1.81286
1435446_a_at	choline phosphotransferase 1	Chpt1	choline phosphotransferase 1	331.736	316.197	323.749	574.591	601.877	585.049		6.65842e-06	0.00120803	0.000375873	0.00797547	1.81285
1447775_x_at	zinc finger protein 622	Zfp622	zinc finger protein 622	76.5746	63.8893	58.0298	140.07	109.686	110.05		0.00658801	0.026712	0.00831128	0.354939	1.81268
1453604_a_at	Hbs1-like (S. cerevisiae)	Hbs1l	Hbs1-like (S. cerevisiae)	21.7553	20.844	17.2171	37.2217	38.7101	32.4193		0.00267045	0.0149116	0.00463967	0.258653	1.81139
1454665_at	interferon regulatory factor 2 binding protein 2	Irf2bp2	interferon regulatory factor 2 binding protein 2	111.231	108.678	113.192	197.001	213.47	192.849		5.69889e-05	0.00231972	0.000721767	0.035638	1.81122
1416958_at	nuclear receptor subfamily 1, group D, member 2	Nr1d2	nuclear receptor subfamily 1, group D, member 2	609.669	529.178	573.587	939.726	1091.04	1070.48		0.000678813	0.00697355	0.00216978	0.140912	1.81102
1423857_at	mitochondrial ribosomal protein L30	Mrpl30	mitochondrial ribosomal protein L30	1010.13	864.629	1002.22	1702.41	1827.11	1680.56		0.000469449	0.00575193	0.00178968	0.118268	1.81096
1433502_s_at	expressed sequence AW550801	Tsr1	TSR1, 20S rRNA accumulation, homolog (yeast)	113.113	116.774	109.323	200.515	215.548	198.164		5.26347e-05	0.00229008	0.000712546	0.0332465	1.81076
1433476_at	expressed sequence C78339	C78339	expressed sequence C78339	433.624	382.612	384.808	739.701	708.303	726.202		0.000153692	0.00346992	0.00107965	0.0639977	1.81026
1452678_a_at	cysteine conjugate-beta lyase 1	Ccbl1	cysteine conjugate-beta lyase 1	14.6741	17.2794	20.1538	31.0152	32.8592	30.4411		0.00312464	0.0163841	0.00509782	0.275442	1.81002
1429774_a_at	RIKEN cDNA 3830405G04 gene	Fam175a	family with sequence similarity 175, member A	31.0348	28.3969	25.6845	51.3906	44.7978	57.8569		0.00301445	0.0160186	0.00498411	0.271821	1.80983
1428620_at	endosulfine alpha	Ensa	endosulfine alpha	373.205	363.855	349.047	643.844	659.133	662.35		1.00222e-05	0.00139754	0.000434836	0.0102877	1.80952
1423289_a_at	RIKEN cDNA 1810029B16 gene	1810029B16Rik	RIKEN cDNA 1810029B16 gene	75.133	58.2743	57.4089	122.353	101.442	121.369		0.00499486	0.0221933	0.00690532	0.324462	1.80888
1420618_at	cytoplasmic polyadenylation element binding protein 4	Cpeb4	cytoplasmic polyadenylation element binding protein 4	290.258	240.283	300.114	411.802	545.843	543.484		0.00715746	0.0281822	0.00876873	0.365452	1.80716
1449001_at	isovaleryl coenzyme A dehydrogenase	Ivd	isovaleryl coenzyme A dehydrogenase	18.9586	22.6876	22.0998	38.879	37.6139	38.6958		0.000474972	0.00578935	0.00180132	0.118824	1.807
1455312_at	polyhomeotic-like 3 (Drosophila)	Phc3	polyhomeotic-like 3 (Drosophila)	225.158	223.134	209.591	396.78	403.08	388.796		1.83595e-05	0.0016094	0.000500757	0.0165071	1.80679
1439234_a_at	RIKEN cDNA 2410018G23 gene	Tm2d2	TM2 domain containing 2	283.712	219.639	236.991	478.423	370.944	487.633		0.00714863	0.0281783	0.00876753	0.364898	1.80592
1453567_s_at	RIKEN cDNA 2810441K11 gene	Tmem216	transmembrane protein 216	65.7344	49.2032	55.687	94.3719	105.965	107.51		0.00311597	0.0163679	0.0050928	0.274807	1.80423
1454996_at	hydroxysteroid dehydrogenase like 1	Hsdl1	hydroxysteroid dehydrogenase like 1	62.7846	51.7142	65.3148	105.503	118.884	99.6915		0.00264794	0.0148552	0.00462212	0.257466	1.8023
1436357_at	Transcribed locus, strongly similar to NP_077754.2 leucine aminopeptidase 3 [Mus musculus]	Gm10374	predicted gene 10374	19.1463	25.636	20.6058	41.9825	34.7713	41.0808		0.00499464	0.0221933	0.00690532	0.324383	1.80208
1419370_a_at	microfibrillar-associated protein 1	Mfap1a	microfibrillar-associated protein 1A	251.644	190.967	252.802	405.926	447.649	398.891		0.00391358	0.0189636	0.00590042	0.297744	1.80104
1424126_at	aminolevulinic acid synthase 1	Alas1	aminolevulinic acid synthase 1	143.869	122.354	170.357	251.761	259.454	274.633		0.00381386	0.0186491	0.00580256	0.295156	1.80001
1435450_at	Copine III	Cpne3	copine III	272.201	288.224	248.103	469.122	520.861	465.094		0.00049267	0.00590134	0.00183617	0.12097	1.79966
1426718_at	RIKEN cDNA 2610528A15 gene	Skiv2l2	superkiller viralicidic activity 2-like 2 (S. cerevisiae)	162.014	142.22	177.206	274.368	307.137	284.777		0.00120292	0.00949551	0.00295447	0.18336	1.79935
1452266_at	RIKEN cDNA 5830482G23 gene	Las1l	LAS1-like (S. cerevisiae)	80.2027	85.9135	77.2424	168.539	133.525	135.783		0.00199874	0.0126206	0.00392683	0.228877	1.79918
1416345_at	translocase of inner mitochondrial membrane 8 homolog a (yeast)	Timm8a1	translocase of inner mitochondrial membrane 8 homolog a1 (yeast)	178.809	157.239	153.897	295.855	287.083	297.353		0.000257236	0.00424998	0.00132236	0.087647	1.79672
1451773_s_at	polymerase (RNA) III (DNA directed) polypeptide F	Polr3f	polymerase (RNA) III (DNA directed) polypeptide F	40.2163	31.6265	42.2085	66.1344	74.0155	64.6645		0.00387863	0.0188407	0.00586217	0.297042	1.79581
1451039_at	RIKEN cDNA 2610027L16 gene	2610027L16Rik	RIKEN cDNA 2610027L16 gene	125.002	105.804	131.36	223.752	208.353	218.214		0.00101499	0.00863385	0.00268637	0.170201	1.79564
1426440_at	dehydrogenase/reductase (SDR family) member 7	Dhrs7	dehydrogenase/reductase (SDR family) member 7	629.655	623.775	543.128	1119.28	1070.55	1034.92		0.000375957	0.00511697	0.00159212	0.106423	1.79496
1437065_at	RIKEN cDNA 7330412A13 gene	Zbtb20	zinc finger and BTB domain containing 20	151.199	135.953	158.374	255.209	257.731	286.478		0.000557237	0.00633683	0.00197167	0.127404	1.79432
1448390_a_at	dehydrogenase/reductase (SDR family) member 3	Dhrs3	dehydrogenase/reductase (SDR family) member 3	135.944	105.235	158.673	253.462	217.977	245.744		0.00967668	0.0343144	0.0106767	0.405005	1.79362
1435104_at	RIKEN cDNA D130004H04 gene	Zdhhc21	zinc finger, DHHC domain containing 21	64.0459	80.0333	65.7232	121.459	122.536	132.305		0.00145576	0.0106461	0.00331248	0.197847	1.7936
1435770_at	DNA segment, Chr 2, Brigham & Women's Genetics 1356 expressed	Tmx4	thioredoxin-related transmembrane protein 4	30.0308	27.0781	35.6034	57.7676	56.0359	52.4505		0.00224106	0.0134148	0.00417394	0.241374	1.79322
1435333_at		Ndufaf4	NADH dehydrogenase (ubiquinone) 1 alpha subcomplex, assembly factor 4	63.8471	50.4293	59.798	107.026	109.071	96.0109		0.00190135	0.0122896	0.00382383	0.223735	1.79296
1456204_at	RIKEN cDNA 2010107H07 gene	2010107H07Rik	RIKEN cDNA 2010107H07 gene	147.793	99.0513	129.434	232.618	219.82	221.911		0.00741447	0.0287892	0.00895761	0.370522	1.79216
1424469_a_at	cleavage and polyadenylation specific factor 4	Cpsf4	cleavage and polyadenylation specific factor 4	91.7415	90.7502	79.4335	160.654	160.503	148.135		0.000399997	0.00529304	0.0016469	0.109523	1.7917
1456630_x_at	Son cell proliferation protein	Son	Son DNA binding protein	66.6835	47.665	57.556	108.618	112.335	86.9366		0.00969837	0.0343779	0.0106965	0.405154	1.79105
1419630_a_at	tripartite motif protein 11	Trim11	tripartite motif-containing 11	57.7756	53.0835	59.7279	101.828	105.002	98.4191		0.0001263	0.00320954	0.000998631	0.0570688	1.7894
1417129_a_at	myeloid ecotropic viral integration site-related gene 1	Meis2	Meis homeobox 2	89.0451	107.888	90.7821	188.966	180.026	145.686		0.00449996	0.0206499	0.00642509	0.314314	1.78885
1437047_at	expressed sequence AW060232	Zfp664	zinc finger protein 664	29.6614	29.9064	31.9009	65.9893	53.8134	43.8021		0.00921716	0.0333304	0.0103706	0.397234	1.78864
1457302_at	Solute carrier family 20, member 2	Slc20a2	Solute carrier family 20, member 2	10.0651	10.218	9.05426	16.7205	15.8269	19.9236		0.00187093	0.0121882	0.00379228	0.221994	1.78854
1415940_at	expressed sequence AA407930	Zfand2a	zinc finger, AN1-type domain 2A	257.208	192.562	218.28	415.797	388.075	390.846		0.00246179	0.0142333	0.00442861	0.249971	1.78837
1436627_at	hypothetical gene supported by AK048221	D17Ertd663e	DNA segment, Chr 17, ERATO Doi 663, expressed	11.3044	9.58555	12.4436	18.6477	21.0466	19.8917		0.00296163	0.0158724	0.00493861	0.269531	1.78757
1448325_at	myeloid differentiation primary response gene 116	Ppp1r15a	protein phosphatase 1, regulatory (inhibitor) subunit 15A	125.512	139.587	127.855	223.415	219.021	259.969		0.000792304	0.00757141	0.0023558	0.151552	1.7875
1438420_at	RNA-binding region (RNP1, RRM) containing 2	Rbm39	RNA binding motif protein 39	258.055	247.683	256.756	466.307	459.156	437.456		1.50618e-05	0.0015396	0.000479038	0.0141949	1.78745
1428248_at	nuclear transcription factor, X-box binding 1	Nfx1	nuclear transcription factor, X-box binding 1	145.024	138.137	178.121	254.692	288.26	281.511		0.0025022	0.0143575	0.00446724	0.251867	1.78733
1439404_x_at	zinc finger protein, autosomal	Zfa : Zfx	zinc finger protein, autosomal : zinc finger protein X-linked	12.4853	11.2473	14.5515	23.1771	20.0185	25.2275		0.00447121	0.0205732	0.00640125	0.313449	1.78724
1425357_a_at	gremlin 1	Grem1	gremlin 1	123.77	87.797	88.9273	184.893	167.309	184.659		0.0072054	0.0283036	0.0088065	0.366308	1.78659
1417265_s_at	DNA segment, Chr 5, ERATO Doi 33, expressed	Coq5	coenzyme Q5 homolog, methyltransferase (yeast)	72.0168	58.4044	56.6592	114.913	117.375	101.943		0.00258714	0.0146363	0.00455402	0.255419	1.78656
1430053_a_at	RIKEN cDNA 2810409H07 gene	Ola1	Obg-like ATPase 1	460.15	321.39	403.984	723.818	716.165	677.72		0.00523786	0.0229369	0.00713669	0.32914	1.7863
1415947_at	cellular repressor of E1A-stimulated genes 1	Creg1	cellular repressor of E1A-stimulated genes 1	327.454	331.742	283.207	604.337	555.621	522.969		0.000909756	0.00812218	0.00252717	0.16219	1.78578
1421528_a_at	surfeit gene 5	Med22	mediator complex subunit 22	81.7753	95.6655	75.7034	162.608	159.058	130.359		0.00414957	0.0196721	0.00612086	0.304339	1.78565
1419442_at	matrilin 2	Matn2	matrilin 2	628.581	459.373	656.559	1017.49	1060.64	1035.19		0.00640214	0.0262358	0.00816311	0.351352	1.78464
1416362_a_at	FK506 binding protein 4	Fkbp4	FK506 binding protein 4	119.497	103.013	99.258	197.889	183.365	192.906		0.000672771	0.00694332	0.00216037	0.140357	1.78439
1437289_at	RIKEN cDNA 1110001C20 gene	Impad1	inositol monophosphatase domain containing 1	807.041	674.135	774.565	1399.02	1331.34	1294.73		0.000593327	0.00654278	0.00203575	0.131377	1.78438
1442145_at	gene model 542, (NCBI)	Atp13a3	ATPase type 13A3	92.5078	98.2625	76.4372	155.666	160.927	160.069		0.00157029	0.0110321	0.00343259	0.205853	1.78387
1428364_at	sodium channel modifier 1	Scnm1	sodium channel modifier 1	93.9825	79.15	96.4309	174.17	166.974	139.54		0.00328314	0.0168938	0.00525642	0.280636	1.7832
1435874_at	protein kinase, AMP-activated, beta 2 non-catalytic subunit	Prkab2	protein kinase, AMP-activated, beta 2 non-catalytic subunit	136.763	165.049	163.783	278.084	280.439	271.566		0.000726032	0.00722813	0.00224899	0.145439	1.78286
1455751_at	DNA segment, Chr 10, ERATO Doi 516, expressed	Cand1	cullin associated and neddylation disassociated 1	19.1208	19.6444	23.4435	36.9676	37.145	36.5955		0.000821878	0.00770848	0.00239845	0.154331	1.77962
1417191_at	DnaJ (Hsp40) homolog, subfamily B, member 9	Dnajb9	DnaJ (Hsp40) homolog, subfamily B, member 9	664.032	597.079	636.991	1135.88	1190.59	1050.9		0.000271107	0.00434468	0.00135182	0.0902737	1.77934
1440636_at	16 days embryo head cDNA, RIKEN full-length enriched library, clone:C130096I01 product:unknown EST, full insert sequence			32.4028	24.0002	26.8751	51.0936	49.1399	47.8815		0.00286817	0.0155442	0.00483649	0.266382	1.77856
1419829_a_at	Transcribed locus	Gab2	growth factor receptor bound protein 2-associated protein 2	63.63	69.4838	61.8088	114.376	120.412	111.866		0.00015418	0.00346992	0.00107965	0.0642368	1.77842
1438520_at	RIKEN cDNA C330005L02 gene	Slc25a36	solute carrier family 25, member 36	17.9503	14.2825	15.5475	32.3825	25.2251	27.318		0.00445724	0.0205367	0.00638988	0.313057	1.77742
1452059_at	solute carrier family 35, member F5	Slc35f5	solute carrier family 35, member F5	504.228	465.359	433.764	793.522	837.301	860.531		0.000315157	0.00467458	0.00145447	0.0976737	1.77529
1416856_at	RIKEN cDNA 3230401D17 gene	3230401D17Rik	RIKEN cDNA 3230401D17 gene	417.809	302.264	385.421	649.629	660.486	651.191		0.00393294	0.0190136	0.00591596	0.298453	1.77414
1434480_at	RIKEN cDNA 4930402E16 gene	4930402E16Rik	RIKEN cDNA 4930402E16 gene	110.758	84.9266	98.6037	177.286	176.568	168.212		0.00181946	0.0120207	0.00374018	0.218905	1.774
1425767_a_at	sine oculis-related homeobox 4 homolog (Drosophila)	Six4	sine oculis-related homeobox 4 homolog (Drosophila)	101.273	73.3412	95.4412	170.355	167.601	141.054		0.00755789	0.0291285	0.00906318	0.37325	1.77375
1448364_at	cyclin G2	Ccng2	cyclin G2	45.3001	41.8329	34.8043	63.6026	75.7894	76.8819		0.00436707	0.0203012	0.0063166	0.310305	1.77365
1429116_at	solute carrier family 17 (anion/sugar transporter), member 5	Slc17a5	solute carrier family 17 (anion/sugar transporter), member 5	137.129	161.655	114.866	246.188	242.209	245.122		0.00413698	0.0196335	0.00610885	0.303946	1.77328
1427882_at	RIKEN cDNA 4930588M11 gene	Dnttip2	deoxynucleotidyltransferase, terminal, interacting protein 2	143.638	128.097	128.116	237.99	261.635	208.663		0.00169229	0.0115283	0.00358698	0.212261	1.77138
1438218_at	zinc finger and BTB domain containing 24	Zbtb24	zinc finger and BTB domain containing 24	100.185	83.2435	102.872	165.194	175.261	166.58		0.00113659	0.0092474	0.00287728	0.177805	1.77099
1431734_a_at	DnaJ (Hsp40) homolog, subfamily B, member 4	Dnajb4	DnaJ (Hsp40) homolog, subfamily B, member 4	167.666	139.743	119.809	220.409	266.028	270.09		0.00789722	0.0300732	0.00935712	0.377644	1.77082
1434405_at	RIKEN cDNA A730024A03 gene	Fnip1	folliculin interacting protein 1	260.364	196.578	260.359	441.853	420.813	406.876		0.00391362	0.0189636	0.00590042	0.297824	1.76989
1450970_at	glutamate oxaloacetate transaminase 1, soluble	Got1	glutamate oxaloacetate transaminase 1, soluble	300.358	293.74	277.198	465.239	529.918	546.818		0.000490591	0.00590002	0.00183576	0.120174	1.76975
1450893_a_at	ubiquitin-associated protein 1	Ubap1	ubiquitin-associated protein 1	206.383	166.836	199.041	351.306	300.063	360.73		0.00282059	0.0154385	0.00480359	0.263851	1.7686
1435498_at	ADP-ribosylation factor interacting protein 2	Arfip2	ADP-ribosylation factor interacting protein 2	73.5717	63.5416	68.8772	128.428	119.505	116.363		0.000379594	0.00514261	0.00160009	0.106979	1.76851
1429762_a_at	RIKEN cDNA 2700023J09 gene	Bbs5	Bardet-Biedl syndrome 5 (human)	79.3988	63.1291	66.8847	128.602	116.583	125.119		0.00155065	0.0109911	0.00341981	0.204107	1.76829
1455643_s_at		Tsr1	TSR1, 20S rRNA accumulation, homolog (yeast)	337.342	326.152	321.556	602.4	569.644	568.482		1.78906e-05	0.0016094	0.000500757	0.0161084	1.76694
1433530_at	RIKEN cDNA 2210411K19 gene	Rpl41	ribosomal protein L41	26.1636	23.8359	32.515	49.4896	48.8023	47.5005		0.00338828	0.017293	0.00538063	0.282902	1.76687
1429066_at	RIKEN cDNA 4930565B19 gene	4930565B19Rik	RIKEN cDNA 4930565B19 gene	37.3817	54.4478	42.8346	77.9389	77.3176	82.5856		0.00656008	0.026643	0.00828982	0.354473	1.76619
1424164_at	mitochondrial ribosomal protein L50	Mrpl50	mitochondrial ribosomal protein L50	173.568	122.106	147.545	245.199	270.73	266.472		0.00553946	0.0237377	0.00738586	0.336264	1.76527
1443108_at	RIKEN cDNA 6530409C15 gene			17.8435	14.6113	16.0837	32.1871	28.1391	25.357		0.00324478	0.0167647	0.00521624	0.279456	1.76526
1417778_at	zinc finger protein 35	Zfp35	zinc finger protein 35	95.8269	95.0097	78.6475	140.349	161.795	173.498		0.00317843	0.0165897	0.00516178	0.276694	1.76501
1447930_at	cDNA sequence BC065123	Baz1a	bromodomain adjacent to zinc finger domain 1A	163.339	143.844	165.294	286.237	278.278	268.895		0.000289957	0.0044922	0.00139772	0.0935363	1.76392
1451649_a_at	RIKEN cDNA 2410118I19 gene	Wdr75	WD repeat domain 75	260.338	239.892	218.003	405.172	406.919	454.124		0.000859007	0.00790573	0.00245982	0.157346	1.76296
1455102_at	RIKEN cDNA D330037H05 gene	Larp4	La ribonucleoprotein domain family, member 4	71.7405	52.9206	68.3507	111.935	114.735	113.306		0.00371815	0.0182842	0.00568904	0.293524	1.76142
1427194_a_at	excision repaiross-complementing rodent repair deficiency, complementation group 8	Ercc8	excision repaiross-complementing rodent repair deficiency, complementation group 8	27.532	19.6739	20.1318	41.0669	36.1372	41.3685		0.00789595	0.0300732	0.00935712	0.377565	1.76086
1452688_at	PRP39 pre-mRNA processing factor 39 homolog (yeast)	Prpf39	PRP39 pre-mRNA processing factor 39 homolog (yeast)	53.3054	45.1315	46.9623	87.1377	84.9369	83.7132		0.000387248	0.00518731	0.001614	0.107933	1.75921
1418154_at	cDNA sequence BC004022	N4bp1	NEDD4 binding protein 1	161.352	150.153	191.171	279.83	288.759	314.127		0.00204083	0.0127573	0.00396935	0.231252	1.75604
1437626_at	zinc finger protein 36, C3H type-like 2	Zfp36l2	zinc finger protein 36, C3H type-like 2	806.346	926.271	746.362	1387.76	1505.57	1459.75		0.00110228	0.00910844	0.00283404	0.175108	1.756
1426536_at	NMDA receptor-regulated gene 2	Narg2	NMDA receptor-regulated gene 2	94.886	105.386	106.673	184.587	170.875	183.453		0.000227028	0.00398338	0.00123941	0.0826342	1.75574
1436767_at	LUC7-like 2 (S. cerevisiae)	Luc7l2	LUC7-like 2 (S. cerevisiae)	48.9285	61.9212	68.1321	94.5952	99.3669	119.809		0.0097377	0.0344836	0.0107294	0.405536	1.75309
1428654_at	RIKEN cDNA 1200016B10 gene	1200016B10Rik	RIKEN cDNA 1200016B10 gene	71.1872	70.9664	71.9641	118.25	134.081	123.023		0.000115066	0.0030834	0.000959381	0.0541219	1.75303
1460005_at	expressed sequence AF013969	Bod1l	biorientation of chromosomes in cell division 1-like	108.32	83.2821	123.975	171.105	184.659	197.423		0.0098532	0.0347604	0.0108155	0.40692	1.75293
1436537_at	zinc finger protein 629	Zfp629	zinc finger protein 629	42.5436	40.0831	51.1496	82.4465	71.2918	80.7547		0.00281798	0.0154385	0.00480359	0.263613	1.75287
1430697_at	Alport syndrome, mental retardation, midface hypoplasia and elliptocytosis chromosomal region gene 1 homolog (human)	Ammecr1	Alport syndrome, mental retardation, midface hypoplasia and elliptocytosis chromosomal region gene 1 homolog (human)	302.815	291.689	333.099	572.444	515.403	537.441		0.000356025	0.00497533	0.00154805	0.103719	1.75214
1425419_a_at	v-raf-1 leukemia viral oncogene 1	Raf1	v-raf-leukemia viral oncogene 1	369.056	301.685	389.675	546.407	676.902	634.433		0.00497939	0.02215	0.00689186	0.32407	1.7519
1437598_at	RIKEN cDNA 7330412A13 gene			465.514	359.503	461.01	735.392	750.264	765.761		0.00267079	0.0149116	0.00463967	0.258732	1.75068
1442072_at	RIKEN cDNA C230081A13 gene	C230081A13Rik	RIKEN cDNA C230081A13 gene	19.7889	19.942	15.9779	31.7504	30.9212	34.8354		0.00225408	0.0134469	0.00418392	0.242325	1.7503
1438178_x_at	ATPase family, AAA domain containing 3A	Atad3a	ATPase family, AAA domain containing 3A	381.34	293.251	330.633	560.131	570.537	628.254		0.00254431	0.0144809	0.00450564	0.253843	1.74978
1450685_at	cAMP-regulated phosphoprotein 19	Arpp19	cAMP-regulated phosphoprotein 19	220.1	181.495	232.542	362.352	367.581	379.575		0.00178514	0.0119195	0.00370868	0.216607	1.74963
1434054_at	v-maf musculoaponeurotic fibrosarcoma oncogene family, protein G (avian)	Mafg	v-maf musculoaponeurotic fibrosarcoma oncogene family, protein G (avian)	152.239	138.223	169.748	275.358	259.488	270.208		0.000812013	0.00766402	0.00238462	0.153378	1.74932
1428890_at	fem-1 homolog c (C.elegans)	Fem1c	fem-1 homolog c (C.elegans)	201.965	202.006	214.97	359.48	370.533	352.6		2.47477e-05	0.00179962	0.00055994	0.0198552	1.74914
1435299_at	hypothetical protein C230069N13	Cdk7	cyclin-dependent kinase 7	113.057	104.404	100.09	175.549	192.317	187.515		0.000238171	0.00407972	0.00126938	0.0846238	1.74895
1452749_at	PAP associated domain containing 1	Mtpap	mitochondrial poly(A) polymerase	233.194	199.088	241.769	390.685	416.503	371.581		0.00118667	0.00942035	0.00293109	0.182331	1.74878
1424379_at	carbonic anhydrase 11	Car11	carbonic anhydrase 11	22.142	17.1752	19.6127	34.6905	32.6171	35.7289		0.00195908	0.0124765	0.00388199	0.22706	1.74846
1426488_at	bifunctional apoptosis regulator	Bfar	bifunctional apoptosis regulator	155.811	170.089	145.879	283.798	264.157	276.685		0.000339309	0.00486121	0.00151254	0.101173	1.74794
1416130_at	prion protein	Prnp	prion protein	834.431	904.837	678.822	1311.72	1447.38	1467.44		0.00366075	0.0181097	0.00563472	0.291795	1.74788
1447631_at	MYST histone acetyltransferase 2	Myst2	MYST histone acetyltransferase 2	10.3138	9.61669	12.2061	21.0056	18.7371	16.3939		0.00519188	0.0228325	0.0071042	0.327724	1.74681
1434158_at	GDP-mannose 4, 6-dehydratase	Gmds	GDP-mannose 4, 6-dehydratase	136.941	123.628	136.965	241.658	206.69	245.901		0.00102273	0.00868747	0.00270306	0.170437	1.74639
1435745_at	RIKEN cDNA 5031439G07 gene	5031439G07Rik	RIKEN cDNA 5031439G07 gene	253.988	252.432	324.242	521.259	470.723	458.096		0.00352681	0.0177119	0.00551096	0.287467	1.74569
1451145_s_at	RIKEN cDNA 0610039A15 gene	Tmem111	transmembrane protein 111	1233.13	1518.58	1180.73	2228.88	2445.89	2189.76		0.00269941	0.0149972	0.00466629	0.260076	1.74562
1421950_at	prefoldin 2	Pfdn2	prefoldin 2	419.037	441.191	312.039	651.373	716	678.398		0.00700043	0.0277803	0.00864369	0.362651	1.74514
1453689_at	Fanconi anemia, complementation group E	Fance	Fanconi anemia, complementation group E	27.4114	22.0946	29.5506	45.4309	45.2107	47.2578		0.000730403	0.00725256	0.00225659	0.145836	1.74431
1435377_at	RIKEN cDNA 2410002O22 gene	2410002O22Rik	RIKEN cDNA 2410002O22 gene	159.793	109.779	129.567	242.648	237.577	215.565		0.00780209	0.0298045	0.00927351	0.376491	1.74323
1442676_at	monoamine oxidase A	Maoa	monoamine oxidase A	285.433	321.757	333.123	450.6	633.012	555.421		0.00745742	0.0288828	0.00898672	0.371381	1.74307
1423159_at		Dld	dihydrolipoamide dehydrogenase	335.942	246.501	276.957	484.646	504.815	507.262		0.00353298	0.0177202	0.00551354	0.287783	1.74159
1426945_at	RAN binding protein 5	Ipo5	importin 5	261.653	220.594	256.53	400.441	454.564	431.564		0.00103995	0.00876418	0.00272692	0.171785	1.74148
1426746_at	RIKEN cDNA 1810026J23 gene	1810026J23Rik	RIKEN cDNA 1810026J23 gene	140.326	143.34	133.935	256.986	230.64	239.568		0.000122011	0.00314446	0.000978383	0.0562729	1.74136
1452702_at	chloride channel 7	Clcn7	chloride channel 7	115.96	104.716	147.823	225.365	224.276	191.743		0.00816628	0.0307876	0.00957938	0.381273	1.74053
1451364_at	RIKEN cDNA 2010003I19 gene	Polr3gl	polymerase (RNA) III (DNA directed) polypeptide G like	121.861	98.0991	145.021	196.087	219.267	219.885		0.00901373	0.0328493	0.0102209	0.394214	1.74047
1428126_a_at	RIKEN cDNA 4921506J03 gene	4921506J03Rik	RIKEN cDNA 4921506J03 gene	258.577	249.119	242.975	396.029	462.813	447.058		0.000400998	0.00530134	0.00164948	0.109603	1.73964
1436706_at	transmembrane protein 32	Mmgt1	membrane magnesium transporter 1	63.737	42.6156	51.5496	87.0202	96.362	91.2281		0.00917588	0.0332315	0.0103398	0.396694	1.73912
1423201_at	nuclear receptor co-repressor 1	Ncor1	nuclear receptor co-repressor 1	991.736	836.457	953.868	1643.55	1660.81	1533.75		0.000632091	0.00671719	0.00209002	0.136067	1.73904
1419917_s_at	transmembrane emp24 protein transport domain containing 7	Tmed7	transmembrane emp24 protein transport domain containing 7	1007.24	695.884	873.636	1422.37	1619.37	1438.72		0.00817443	0.0307876	0.00957938	0.381668	1.7388
1436164_at	solute carrier family 30 (zinc transporter), member 1	Slc30a1	solute carrier family 30 (zinc transporter), member 1	129.669	134.395	125.329	217.299	233.896	225.686		4.64147e-05	0.002205	0.000686074	0.0305366	1.7383
1426780_at	DNA segment, Chr 14, ERATO Doi 436, expressed	D14Ertd436e	DNA segment, Chr 14, ERATO Doi 436, expressed	69.14	75.0942	74.8866	128.441	132.5	119.505		0.000174075	0.00359917	0.00111986	0.0701319	1.73624
1434341_x_at	RIKEN cDNA 1110020P15 gene	Gm6293 : Uqcr10	predicted pseudogene 6293 : ubiquinol-cytochrome c reductase, complex III subunit X	434.458	352.364	386.957	744.865	609.473	683.313		0.00276864	0.0152767	0.00475325	0.2618	1.73597
1424489_a_at	tRNA isopentenyltransferase 1	Trit1	tRNA isopentenyltransferase 1	85.2807	72.2397	77.823	138.233	142.956	127.29		0.000728687	0.0072411	0.00225303	0.145757	1.73567
1419029_at	ERO1-like (S. cerevisiae)	Ero1l	ERO1-like (S. cerevisiae)	322.018	245.105	295.717	480.138	542.832	474.352		0.00369865	0.0182441	0.00567653	0.292575	1.73534
1435485_at	RIKEN cDNA C230096C10 gene	C230096C10Rik	RIKEN cDNA C230096C10 gene	122.928	106.362	142.542	204.08	221.584	219.168		0.00323848	0.0167515	0.00521215	0.27914	1.7342
1418107_at	transcription elongation factor A (SII), 2	Tcea2	transcription elongation factor A (SII), 2	25.2529	19.6674	26.0825	43.9981	42.5885	36.4852		0.00858289	0.0317927	0.00989211	0.388026	1.73334
1417088_at	zinc finger protein 346	Zfp346	zinc finger protein 346	163.969	120.615	127.744	244.282	225.659	244.527		0.00468584	0.0211613	0.00658422	0.319336	1.73276
1423390_at	seven in absentia 1A	Siah1a	seven in absentia 1A	411.723	509.885	349.325	733.703	761.298	706.767		0.00733712	0.0286294	0.00890787	0.368722	1.7324
1421998_at	torsin family 3, member A	Tor3a	torsin family 3, member A	161.106	114.434	165.222	262.49	253.532	247.428		0.0093096	0.0335335	0.0104338	0.398708	1.73211
1423709_s_at	phenylalanine-tRNA synthetase-like, beta subunit	Farsb	phenylalanyl-tRNA synthetase, beta subunit	369.214	422.272	301.872	592.547	637.262	663.094		0.00564619	0.0240817	0.00749288	0.337811	1.73128
1434894_at	RIKEN cDNA 3110050K21 gene	Zc3h13	zinc finger CCCH type containing 13	62.7061	50.9113	43.6919	88.6572	91.5133	92.132		0.00604413	0.0253394	0.00788421	0.343536	1.731
1448882_at	RIKEN cDNA 0610009E20 gene	Tmem93	transmembrane protein 93	221.578	244.419	216.697	380.243	402.383	398.679		0.000178043	0.00362384	0.00112754	0.0710876	1.73036
1433669_at	A kinase (PRKA) anchor protein 8	Akap8	A kinase (PRKA) anchor protein 8	77.6253	80.9472	94.9997	137.883	144.839	155.902		0.00150168	0.0107911	0.0033576	0.201337	1.72978
1455420_at	RAD23b homolog (S. cerevisiae)	Rad23b	RAD23b homolog (S. cerevisiae)	55.3627	44.1627	62.0806	98.8696	94.0014	86.5952		0.006585	0.026712	0.00831128	0.35486	1.72931
1435369_at	expressed sequence C78212	Fastkd5	FAST kinase domains 5	99.52	94.2124	91.4286	162.022	167.607	163.453		3.38606e-05	0.00201399	0.000626641	0.024319	1.72913
1448778_at	splicing factor, arginine/serine-rich 4 (SRp75)	Sfrs4	splicing factor, arginine/serine-rich 4 (SRp75)	223.377	243.934	271.267	448.69	418.848	409.092		0.000929136	0.00821492	0.00255603	0.163538	1.7285
1426435_at	RIKEN cDNA 2810439K08 gene	Tmem135	transmembrane protein 135	74.6737	68.9983	66.9302	104.641	124.368	134.954		0.00267723	0.0149233	0.00464329	0.259208	1.7282
1437630_at	DNA segment, Chr 16, Brigham & Women's Genetics 1547 expressed	Lsg1	large subunit GTPase 1 homolog (S. cerevisiae)	94.0956	73.2843	87.0042	135.056	151.337	153.15		0.00279882	0.0153758	0.00478409	0.262983	1.72787
1455715_at	16 days neonate thymus cDNA, RIKEN full-length enriched library, clone:A130096B22 product:hypothetical protein, full insert sequence	LOC100038746	hypothetical LOC100038746	27.8628	25.7549	27.1515	38.315	47.2278	54.0081		0.0063291	0.026042	0.00810283	0.349949	1.72777
1451439_at	cDNA sequence BC027231	BC027231	cDNA sequence BC027231	44.1452	37.4974	50.6043	82.4387	73.6643	72.3652		0.00448198	0.0206057	0.00641133	0.313684	1.72759
1433587_at	RGM domain family, member B	Rgmb	RGM domain family, member B	29.1811	23.965	24.3638	49.094	41.4427	43.3625		0.00247493	0.0142866	0.00444519	0.250364	1.72751
1455237_at	ubiquitin specific protease 36	Usp36	ubiquitin specific peptidase 36	69.5029	56.6024	69.0354	113.392	119.012	104.703		0.00203642	0.0127416	0.00396449	0.231094	1.72751
1458284_at	polypyrimidine tract binding protein 1	Ptbp1	polypyrimidine tract binding protein 1	35.3424	50.9669	39.1119	70.5423	75.1594	70.9626		0.00732675	0.0286294	0.00890787	0.368168	1.72749
1442372_at	Transcribed locus			24.0938	23.9989	21.9597	44.0896	38.3473	38.5602		0.000570859	0.00641448	0.00199583	0.128834	1.72724
1457276_at	SNF1-like kinase 2	Sik2	salt inducible kinase 2	24.4097	35.2932	27.7459	50.6238	49.4635	50.9006		0.00676612	0.0271764	0.00845578	0.358369	1.72658
1416268_at	E26 avian leukemia oncogene 2, 3' domain	Ets2	E26 avian leukemia oncogene 2, 3' domain	212.707	236.256	187.766	370.207	386.63	341.717		0.00191698	0.0123236	0.00383443	0.224845	1.72531
1434069_at	cDNA sequence BC067047	Prex1	phosphatidylinositol-3,4,5-trisphosphate-dependent Rac exchange factor 1	106.498	102.115	97.6862	172.874	167.966	187.473		0.000190551	0.00371605	0.00115623	0.0743531	1.72482
1448102_a_at	RIKEN cDNA 2700038L12 gene	Wdr61	WD repeat domain 61	951.891	762.035	791.361	1506.55	1371.78	1441.16		0.00175193	0.0117826	0.00366608	0.215026	1.72415
1454712_at	mitochondrial carrier triple repeat 1	Mcart1	mitochondrial carrier triple repeat 1	168.121	162.421	177.574	279.621	296.325	299.959		8.68293e-05	0.00274562	0.000854284	0.045837	1.72383
1434702_at	RIKEN cDNA 2600009E05 gene	Ddrgk1	DDRGK domain containing 1	296.584	241.944	242.155	447.283	439.515	458.914		0.00134247	0.0101649	0.00316276	0.191116	1.72376
1456699_s_at	RIKEN cDNA A730098D12 gene	Ythdc1	YTH domain containing 1	355.9	257.67	367.379	584.504	559.104	545.843		0.00847504	0.0315215	0.00980775	0.386479	1.72226
1448919_at	RIKEN cDNA 1110055L24 gene	Cd302	CD302 antigen	157.955	126.203	167.458	259.167	265.364	253.161		0.00322865	0.016727	0.00520452	0.278746	1.72202
1433766_at	RIKEN cDNA C330023M02 gene	Naa25	N(alpha)-acetyltransferase 25, NatB auxiliary subunit	179.556	153.816	175.892	285.269	309.428	282.104		0.000650802	0.00683285	0.002126	0.137973	1.7217
1454116_a_at	RIKEN cDNA 2410017I18 gene	Mterfd1	MTERF domain containing 1	571.382	451.544	562.383	967.39	884.58	875.979		0.00264862	0.0148552	0.00462212	0.257546	1.72077
1460355_at	RIKEN cDNA D030060M11 gene	Bud13	BUD13 homolog (yeast)	27.3435	33.9145	29.1849	52.447	56.323	46.8293		0.00285559	0.0155276	0.00483133	0.26551	1.72041
1416488_at	cyclin G2	Ccng2	cyclin G2	376.803	382.618	310.808	695.764	604.534	540.178		0.00548107	0.0235987	0.00734259	0.334695	1.7197
1435362_at	forkhead box J3	Foxj3	forkhead box J3	386.129	491.978	374.596	716.666	719.241	717.474		0.00311706	0.0163679	0.0050928	0.275046	1.71899
1441388_at	Adult male hippocampus cDNA, RIKEN full-length enriched library, clone:C630020O05 product:unknown EST, full insert sequence	Mbd2	Methyl-CpG binding domain protein 2	163.647	125.561	169.456	258.827	240.326	289.217		0.00734637	0.0286532	0.00891528	0.368878	1.71884
1423303_at	PAX interacting (with transcription-activation domain) protein 1	Paxip1	PAX interacting (with transcription-activation domain) protein 1	59.4504	56.0165	55.6876	106.031	91.386	96.639		0.000359575	0.00501162	0.00155934	0.103957	1.71807
1448343_a_at	neighbor of Brca1 gene 1	Nbr1	neighbor of Brca1 gene 1	721.553	742.944	654.405	1230.71	1240.4	1163.81		0.000236425	0.00406208	0.00126389	0.0843852	1.71548
1418124_at	RIKEN cDNA 2610318K02 gene	Tmem85	transmembrane protein 85	742.93	880.049	761.575	1416.97	1357.72	1314.65		0.000688799	0.00703228	0.00218805	0.141865	1.71493
1456339_at	RIKEN cDNA 2810410D24 gene	2810410D24Rik	RIKEN cDNA 2810410D24 gene	27.0647	20.5561	24.1946	45.053	36.0788	41.9917		0.00634823	0.0260677	0.00811083	0.350659	1.71445
1436462_at	RIKEN cDNA 3100002L24 gene	Gm14326 : Gm14399	predicted gene 14326 : predicted gene 14399	18.907	23.4212	22.9953	36.4169	36.0642	39.4919		0.00187045	0.0121882	0.00379228	0.221834	1.71413
1422486_a_at	MAD homolog 4 (Drosophila)	Smad4	MAD homolog 4 (Drosophila)	1010.27	1305.49	886.071	1843.22	1931.66	1712.24		0.00985489	0.0347604	0.0108155	0.406999	1.71374
1450735_at	RIKEN cDNA 1810003N24 gene	Pno1	partner of NOB1 homolog (S. cerevisiae)	258.266	232.359	203.55	386.634	423.815	378.507		0.00216492	0.0131741	0.00409906	0.237578	1.71276
1419177_at	DNA segment, Chr 8, ERATO Doi 531, expressed	Vps37a	vacuolar protein sorting 37A (yeast)	172.879	182.936	192.936	339.604	301.007	299.188		0.000496153	0.00592745	0.00184429	0.121288	1.71262
1417873_at	RIKEN cDNA 2310058A11 gene	Pwp1	PWP1 homolog (S. cerevisiae)	287.291	243.783	248.801	468.323	436.324	430.374		0.000739466	0.00730037	0.00227147	0.146709	1.71184
1452175_at	RIKEN cDNA 1810026J23 gene	1810026J23Rik	RIKEN cDNA 1810026J23 gene	31.5853	31.8243	24.2579	51.3118	52.7137	46.0343		0.00524748	0.0229625	0.00714464	0.329375	1.71169
1448947_at	RIKEN cDNA 0610039J04 gene	2810004N23Rik	RIKEN cDNA 2810004N23 gene	120.572	99.0055	102.181	182.473	186.321	181.659		0.00092956	0.00821492	0.00255603	0.163697	1.71076
1419097_a_at	stomatin	Stom	stomatin	153.666	160.064	147.468	248.888	268.842	271.091		0.000118717	0.00311629	0.000969615	0.0551574	1.71037
1420497_a_at	CCAAT/enhancer binding protein zeta	Cebpz	CCAAT/enhancer binding protein zeta	295.991	246.582	311.986	506.249	490.601	464.719		0.00201196	0.0126516	0.00393648	0.229908	1.71032
1428488_at	phosphatidylinositol glycan, class K	Pigk	phosphatidylinositol glycan anchor biosynthesis, class K	353.579	281.129	323.077	516.93	537.156	583.969		0.00205454	0.0128146	0.0039872	0.231804	1.71025
1426631_at	RIKEN cDNA C330017I15 gene	LOC100047009 : Pus7	hypothetical protein LOC100047009 : pseudouridylate synthase 7 homolog (S. cerevisiae)	236.745	226.374	204.125	390.96	383.077	367.118		0.000350223	0.00493978	0.00153698	0.102764	1.71025
1448897_at	makorin, ring finger protein, 2	Mkrn2	makorin, ring finger protein, 2	80.5511	79.2387	76.769	127.197	143.013	134.27		0.000128215	0.00323113	0.00100535	0.0575467	1.70985
1426829_at	retinoid X receptor interacting protein 110	Uimc1	ubiquitin interaction motif containing 1	216.621	225.142	209.477	380.027	394.38	339.084		0.000433067	0.00551806	0.00171692	0.113657	1.7098
1454863_at	RIKEN cDNA 3010027A04 gene	Ankrd11	ankyrin repeat domain 11	71.1255	72.4823	80.6679	114.994	125.858	142.55		0.00191623	0.0123236	0.00383443	0.224606	1.70951
1451680_at	neoplastic progression 3	Srxn1	sulfiredoxin 1 homolog (S. cerevisiae)	32.4597	31.1609	39.5026	57.4762	60.3911	58.4128		0.00191902	0.0123293	0.00383618	0.225084	1.70941
1418503_at	heat shock protein, A	Hspa9	heat shock protein 9	803.442	617.857	738.641	1298.29	1252.17	1141.62		0.00332677	0.0170736	0.00531235	0.281334	1.70935
1426625_at	zinc finger protein 623	Zfp623	zinc finger protein 623	171.596	179.102	168.737	296.663	283.879	307.216		5.00909e-05	0.00225663	0.000702139	0.0318913	1.70908
1428496_at	SECIS binding protein 2	Secisbp2	SECIS binding protein 2	77.3808	62.3143	61.3301	115.421	118.31	109.704		0.00229397	0.0136501	0.00424716	0.242866	1.70841
1417233_at	coiled-coil-helix-coiled-coil-helix domain containing 4	Chchd4	coiled-coil-helix-coiled-coil-helix domain containing 4	105.04	120.995	86.512	173.695	181.955	178.077		0.00517328	0.0227692	0.0070845	0.327493	1.70767
1432394_a_at	apoptosis antagonizing transcription factor	Aatf	apoptosis antagonizing transcription factor	166.21	127.712	137.412	238.741	249.824	247.848		0.00246649	0.0142495	0.00443365	0.250128	1.70729
1428588_a_at	RIKEN cDNA 2810443J12 gene	Mrpl41	mitochondrial ribosomal protein L41	494.951	408.312	449.108	800.148	749.167	755.732		0.000828562	0.00774694	0.00241042	0.154727	1.70445
1429296_at	RAB10, member RAS oncogene family	Rab10	RAB10, member RAS oncogene family	1287.9	1368	1440.49	2166.69	2517.62	2295.31		0.000612117	0.00664131	0.00206641	0.133523	1.70385
1429775_a_at	transmembrane 7 superfamily member 1	Gpr137b : Gpr137b-ps : LOC100044979	G protein-coupled receptor 137B : G protein-coupled receptor 137B, pseudogene : similar to Gpr137b protein	97.2564	78.478	85.8763	146.264	173.076	126.387		0.00864367	0.0319528	0.00994192	0.388796	1.70378
1421002_at	angiopoietin-like 2	Angptl2	angiopoietin-like 2	420.546	332.738	346.386	602.391	645.882	624.473		0.00201468	0.0126568	0.00393808	0.230147	1.70301
1435203_at	Mannosidase 2, alpha 2	Man2a2	mannosidase 2, alpha 2	175.616	224.567	179.646	344.219	333.562	309.562		0.00313265	0.0164166	0.00510795	0.275598	1.70282
1437414_at	zinc finger protein 217	Zfp217	zinc finger protein 217	106.308	100.328	94.1456	191.211	162.918	157.943		0.00153406	0.010916	0.00339646	0.203317	1.70247
1450058_at	aspartate-beta-hydroxylase	Asph	aspartate-beta-hydroxylase	117.734	132.425	107.872	196.18	205.486	207.852		0.000988583	0.00849022	0.00264168	0.168538	1.70241
1417673_at	growth factor receptor bound protein 14	Grb14	growth factor receptor bound protein 14	406.048	364.748	335.696	650.941	599.005	631.563		0.000896243	0.0080529	0.00250562	0.161159	1.70043
1422461_at	ATPase family, AAA domain containing 3A	Atad3a	ATPase family, AAA domain containing 3A	83.8749	87.0133	88.5319	141.113	149.174	150.504		3.26483e-05	0.00198356	0.000617174	0.0238409	1.69914
1455049_at	immunoglobulin superfamily, member 3	Igsf3	immunoglobulin superfamily, member 3	266.174	328.133	257.13	454.898	502.887	488.532		0.00282594	0.0154455	0.00480577	0.264327	1.69868
1439027_at	RIKEN cDNA C330023M02 gene	Naa25	N(alpha)-acetyltransferase 25, NatB auxiliary subunit	175.998	186.237	170.043	314.166	287.352	302.453		0.000138809	0.00334718	0.00104146	0.060095	1.69831
1434953_at	RIKEN cDNA 4633402D15 gene	Ccdc93	coiled-coil domain containing 93	170.397	154.573	140.336	276.771	263.35	249.928		0.00109955	0.00909795	0.00283078	0.17495	1.69792
1417077_at	B-cell receptor-associated protein 29	Bcap29	B-cell receptor-associated protein 29	270.026	222.886	273.744	456.297	424.727	420.079		0.00171151	0.0116154	0.00361408	0.21313	1.69711
1426474_at	ATP synthase mitochondrial F1 complex assembly factor 2	Atpaf2	ATP synthase mitochondrial F1 complex assembly factor 2	48.1912	43.8348	44.4529	73.9392	73.2271	84.4159		0.000639863	0.00676484	0.00210484	0.137021	1.69684
1431510_s_at	RIKEN cDNA 2010110K16 gene	Cmc1	COX assembly mitochondrial protein homolog (S. cerevisiae)	422.312	304.676	404.877	655.202	601.685	662.982		0.0073592	0.0286737	0.00892166	0.369191	1.6962
1415715_at	RIKEN cDNA 2410015J15 gene	Tmem129	transmembrane protein 129	199.586	174.586	195.44	342.001	308.314	315.256		0.00053405	0.00619303	0.00192693	0.124941	1.69514
1451254_at	inhibitor of kappa light polypeptide enhancer in B-cells, kinase complex-associated protein	Ikbkap	inhibitor of kappa light polypeptide enhancer in B-cells, kinase complex-associated protein	292.431	334.97	288.882	507.986	548.041	495.72		0.000716253	0.00719614	0.00223904	0.144167	1.69352
1426533_at	nucleolar protein 5A	Nop56	NOP56 ribonucleoprotein homolog (yeast)	293.244	280.122	233.732	443.064	477.524	446.234		0.00192343	0.0123445	0.00384093	0.225321	1.6935
1422664_at	RAB10, member RAS oncogene family	Rab10	RAB10, member RAS oncogene family	545.397	484.174	511.546	905.833	886.967	816.508		0.000354156	0.00496445	0.00154466	0.103401	1.69313
1426563_at	zinc finger protein 553	Zfp553	zinc finger protein 553	15.6506	17.3577	17.031	34.249	24.2522	26.2169		0.00913043	0.0330933	0.0102968	0.396395	1.69303
1453804_a_at	origin recognition complex, subunit 4-like (S. cerevisiae)	Orc4l	origin recognition complex, subunit 4-like (S. cerevisiae)	231.31	169.036	204.54	358.959	324.892	340.215		0.00505826	0.022393	0.00696744	0.325631	1.69299
1448391_at	RAB9, member RAS oncogene family	Rab9	RAB9, member RAS oncogene family	706.542	587.049	674.958	1155.46	1167.83	1008.5		0.00195527	0.0124697	0.00387988	0.226743	1.69251
1456396_at	Transcribed locus, weakly similar to NP_076356.1 RIKEN cDNA 8030498B09 gene [Mus musculus]			132.338	144.24	115.372	221.241	241.461	200.503		0.00333603	0.0170935	0.00531854	0.281809	1.69207
1417584_at	solute carrier family 11 (proton-coupled divalent metal ion transporters), member 2	Slc11a2	solute carrier family 11 (proton-coupled divalent metal ion transporters), member 2	45.9165	48.1144	47.3909	82.4943	82.9892	73.5391		0.000231296	0.00400421	0.00124589	0.0837493	1.69014
1452887_at	TNF receptor-associated factor 3 interacting protein 1	Traf3ip1	TRAF3 interacting protein 1	39.2769	38.4392	33.1223	56.1346	72.5272	58.6232		0.00550743	0.0236604	0.0073618	0.335401	1.68971
1443955_at	RIKEN cDNA 4933434E20 gene	4933434E20Rik	RIKEN cDNA 4933434E20 gene	31.8245	30.0278	33.9822	55.5394	60.4848	45.8947		0.0043171	0.0201891	0.00628173	0.308413	1.68957
1433869_at	cDNA sequence BC003332	Zxdc	ZXD family zinc finger C	61.7778	70.3197	75.0478	109.024	112.754	128.174		0.00224558	0.013416	0.00417433	0.24193	1.68941
1459928_at	Mblk1-related protein-2	Lcor	ligand dependent nuclear receptor corepressor	22.4478	23.1587	18.5334	39.2996	36.7848	32.2098		0.00446861	0.0205732	0.00640125	0.313291	1.6884
1418835_at	pleckstrin homology-like domain, family A, member 1	Phlda1	pleckstrin homology-like domain, family A, member 1	760.644	853.168	969.038	1473.93	1409.59	1476.6		0.00179506	0.0119506	0.00371837	0.217241	1.68811
1436067_at	zinc finger and BTB domain containing 10	Zbtb10	zinc finger and BTB domain containing 10	86.3362	62.9842	79.7399	114.535	141.964	130.148		0.00958603	0.0341193	0.010616	0.40353	1.68797
1434548_at	tumor differentially expressed 1	Serinc3	serine incorporator 3	248.57	280.223	238.93	420.689	439.981	435.173		0.000455462	0.00564187	0.00175544	0.116918	1.68791
1434896_at	zinc finger protein 422, related sequence 1	Zfp422-rs1	zinc finger protein 422, related sequence 1	260.714	204.959	218.16	388.406	390.721	374.872		0.0019573	0.012473	0.0038809	0.226901	1.68755
1415881_at	growth hormone inducible transmembrane protein	Ghitm	growth hormone inducible transmembrane protein	981.587	874.814	927.849	1620.8	1525.33	1551.37		0.000157974	0.0034766	0.00108172	0.0658308	1.68717
1452808_at	RNA, U transporter 1	Snupn	snurportin 1	61.3996	44.3236	54.51	90.7887	87.1698	92.3372		0.00534621	0.0232178	0.0072241	0.331724	1.68689
1448427_at	NADH dehydrogenase (ubiquinone) 1 alpha subcomplex, 6 (B14)	Ndufa6	NADH dehydrogenase (ubiquinone) 1 alpha subcomplex, 6 (B14)	1244.54	1357.64	1139.47	2239.43	2113.86	1958.44		0.00119536	0.00946043	0.00294356	0.182885	1.68689
1449438_at	dolichol-phosphate (beta-D) mannosyltransferase 1	Adnp : Dpm1	activity-dependent neuroprotective protein : dolichol-phosphate (beta-D) mannosyltransferase 1	567.88	539.73	444.979	932.476	869.926	815.961		0.00326045	0.0168183	0.00523293	0.279928	1.68645
1435085_at	Hypothetical protein B230205M03	Crebl2	cAMP responsive element binding protein-like 2	31.7765	28.2992	35.2054	57.3005	55.5494	47.8006		0.00343114	0.0174336	0.00542435	0.284159	1.68607
1455778_at	zinc finger protein 192	Zfp192	zinc finger protein 192	113.53	113.098	114.134	179.624	181.094	213.713		0.000789709	0.00757141	0.0023558	0.150995	1.68573
1415790_at	cDNA sequence BC002236	Ublcp1	ubiquitin-like domain containing CTD phosphatase 1	94.9901	94.4702	81.278	166.871	152.966	136.34		0.00257332	0.0145816	0.00453699	0.255026	1.68493
1427162_a_at	RIKEN cDNA 2310011G17 gene	Elk4	ELK4, member of ETS oncogene family	439.002	551.347	395.893	783.037	800.236	750.561		0.00599565	0.0251884	0.00783722	0.34284	1.68357
1432384_a_at	RIKEN cDNA 1600013P15 gene	Mettl6	methyltransferase like 6	77.7366	79.7961	62.3202	134.623	118.781	116.67		0.00438542	0.0203519	0.00633237	0.310775	1.68327
1425678_a_at	SNF related kinase	Snrk	SNF related kinase	57.5225	62.7612	66.6688	97.0092	105.855	111.828		0.000942234	0.0082781	0.00257568	0.164809	1.68327
1423819_s_at	ADP-ribosylation factor-like 6 interacting protein 1	Arl6ip1	ADP-ribosylation factor-like 6 interacting protein 1	456.904	486.174	469.279	772.799	799.851	804.369		1.85752e-05	0.0016094	0.000500757	0.0167464	1.68302
1431181_a_at	Luc7 homolog (S. cerevisiae)-like	Luc7l	Luc7 homolog (S. cerevisiae)-like	43.3752	38.5025	37.4672	55.5648	67.1868	78.0485		0.00901619	0.0328493	0.0102209	0.394373	1.68252
1429302_at	casein kinase II, alpha 2, polypeptide	Csnk2a2	casein kinase 2, alpha prime polypeptide	136.683	131.613	133.332	235.31	223.724	216.668		3.96064e-05	0.00209488	0.00065181	0.0274281	1.68241
1439453_x_at	RIKEN cDNA 1500026D16 gene	Rnaseh2c	ribonuclease H2, subunit C	230.136	253.109	230.619	454.213	362.001	384.655		0.00230019	0.0136592	0.00425	0.243421	1.68221
1426679_at	RIKEN cDNA 3110006P09 gene	Zfp706	zinc finger protein 706	808.001	856.346	793.902	1392.9	1414.58	1326.69		6.45926e-05	0.00239764	0.000746012	0.0390653	1.68175
1439071_at	RIKEN cDNA 5430416N02 gene	5430416N02Rik	RIKEN cDNA 5430416N02 gene	52.7406	58.8687	50.9807	96.4567	88.4385	88.4841		0.000564321	0.00637356	0.0019831	0.128278	1.6814
1441063_at	Eukaryotic translation initiation factor 2C, 3	Eif2c3	eukaryotic translation initiation factor 2C, 3	133.232	101.709	112.122	169.924	197.802	215.773		0.00779072	0.0297861	0.00926778	0.376177	1.68125
1425364_a_at	solute carrier family 3 (activators of dibasic and neutral amino acid transport), member 2	Slc3a2	solute carrier family 3 (activators of dibasic and neutral amino acid transport), member 2	1181.66	1506.46	1279.73	2137.99	2357.64	2175.1		0.0025078	0.0143801	0.00447429	0.252024	1.6812
1415754_at	RIKEN cDNA 1810060D16 gene	Polr2f	polymerase (RNA) II (DNA directed) polypeptide F	633.556	597.62	536.392	1066.16	939.081	965.736		0.00111347	0.00913942	0.00284368	0.17622	1.68083
1416071_at	DEAD (Asp-Glu-Ala-Asp) box polypeptide 18	Ddx18	DEAD (Asp-Glu-Ala-Asp) box polypeptide 18	285.394	220.301	287.544	434.192	439.815	458.864		0.00412455	0.0196045	0.00609984	0.303553	1.68029
1416370_at	zinc finger proliferation 1	Zscan21	zinc finger and SCAN domain containing 21	78.2809	56.0092	73.4191	109.215	117.111	122.403		0.00810288	0.0306384	0.00953296	0.380264	1.67893
1448689_at	related RAS viral (r-ras) oncogene homolog 2	Rras2	related RAS viral (r-ras) oncogene homolog 2	773.694	947.26	770.966	1343.52	1478.88	1361.26		0.00217412	0.0132036	0.00410824	0.238053	1.67889
1436323_at	RIKEN cDNA 2810001A02 gene	2810001A02Rik	RIKEN cDNA 2810001A02 gene	80.9285	76.3148	59.562	124.98	126.071	112.938		0.00635803	0.0260962	0.00811968	0.350814	1.67887
1450072_at	ash1 (absent, small, or homeotic)-like (Drosophila)	Ash1l	ash1 (absent, small, or homeotic)-like (Drosophila)	161.769	133.274	155.338	236.625	265.905	253.494		0.00157039	0.0110321	0.00343259	0.205933	1.67863
1415713_a_at	DEAD (Asp-Glu-Ala-Asp) box polypeptide 24	Ddx24	DEAD (Asp-Glu-Ala-Asp) box polypeptide 24	152.47	166.601	166.734	300.751	239.461	275.07		0.00210129	0.0129713	0.00403594	0.234177	1.6782
1421033_a_at	transcription elongation regulator 1 (CA150)	Tcerg1	transcription elongation regulator 1 (CA150)	96.4235	69.582	68.0093	136.402	127.095	129.122		0.00988685	0.0348172	0.0108332	0.407702	1.67775
1451144_at	RIKEN cDNA 1110064N10 gene	Brix1	BRX1, biogenesis of ribosomes, homolog (S. cerevisiae)	443.01	382.77	354.825	653.466	683.286	643.769		0.00151804	0.0108584	0.00337852	0.202207	1.67755
1428539_at	RIKEN cDNA 2610207I05 gene	Smg1	SMG1 homolog, phosphatidylinositol 3-kinase-related kinase (C. elegans)	155.43	149.485	182.474	240.598	283.422	292.383		0.00386493	0.018803	0.00585044	0.296569	1.67506
1429080_at	M-phase phosphoprotein 10 (U3 small nucleolar ribonucleoprotein)	Mphosph10	M-phase phosphoprotein 10 (U3 small nucleolar ribonucleoprotein)	192.801	197.674	188.51	344.988	321.528	302.887		0.000211856	0.00388493	0.00120877	0.078971	1.67432
1451733_at	glucosaminyl (N-acetyl) transferase 2, I-branching enzyme	Gcnt2	glucosaminyl (N-acetyl) transferase 2, I-branching enzyme	40.6335	31.969	43.5001	57.8176	70.0546	66.401		0.00898149	0.0327867	0.0102014	0.39359	1.67329
1429800_at	RIKEN cDNA 9130221H12 gene	9130221H12Rik : Zfp526	RIKEN cDNA 9130221H12 gene : zinc finger protein 526	84.5189	79.4724	93.7489	150.888	144.617	135.573		0.000848059	0.00785181	0.00244305	0.156394	1.67253
1435875_at	protein kinase, AMP-activated, beta 2 non-catalytic subunit	Prkab2	protein kinase, AMP-activated, beta 2 non-catalytic subunit	107.583	122.676	131.931	191.998	203.694	209.849		0.00136843	0.0102705	0.00319561	0.1927	1.67188
1428565_at		Unkl	unkempt-like (Drosophila)	92.2484	80.0414	86.4353	155.061	131.504	145.856		0.00125326	0.00974903	0.00303336	0.18605	1.67135
1442164_at	basic leucine zipper nuclear factor 1	Blzf1	basic leucine zipper nuclear factor 1	21.4825	17.7725	22.6462	31.901	40.1216	31.4112		0.0090313	0.0328649	0.0102257	0.394844	1.67095
1426776_at	Wiskott-Aldrich syndrome-like (human)	Wasl	Wiskott-Aldrich syndrome-like (human)	324.464	299.578	293.179	504.695	521.897	506.022		9.50564e-05	0.00285357	0.000887874	0.0483066	1.67093
1456541_x_at	ATPase family, AAA domain containing 3A	Atad3a	ATPase family, AAA domain containing 3A	161.105	165.726	128.32	260.029	249.995	250.482		0.00317315	0.0165763	0.00515763	0.276457	1.67089
1417737_at	mitochondrial ribosomal protein S31	Mrps31	mitochondrial ribosomal protein S31	148.26	136.691	118.349	222.847	244.446	206.488		0.00327623	0.0168631	0.00524685	0.280559	1.67067
1423191_at	formin binding protein 4	Fnbp4	formin binding protein 4	38.8517	51.8006	42.7711	67.3376	85.1892	70.3529		0.00978943	0.0345929	0.0107634	0.40639	1.67047
1447875_x_at	EST AA407452	Zfp800	zinc finger protein 800	19.2565	18.4738	20.9803	27.9864	36.5908	33.4939		0.00433325	0.0202226	0.00629214	0.309044	1.67041
1435029_at	RIKEN cDNA B230120H23 gene	B230120H23Rik	RIKEN cDNA B230120H23 gene	271.08	227.049	285.893	425.018	448.418	436.03		0.00192031	0.0123332	0.00383741	0.225163	1.67019
1419914_s_at	DNA segment, Chr 10, ERATO Doi 438, expressed	Nus1	nuclear undecaprenyl pyrophosphate synthase 1 homolog (S. cerevisiae)	606.058	507.165	603.597	959.213	936.194	966.676		0.000984895	0.00846488	0.0026338	0.168459	1.66708
1424645_at	trinucleotide repeat containing 6C	Tnrc6c	trinucleotide repeat containing 6C	171.556	163.968	168.385	289.306	255.357	295.337		0.000422189	0.00545576	0.00169753	0.112146	1.66697
1433801_at	RIKEN cDNA 9930012K11 gene	9930012K11Rik	RIKEN cDNA 9930012K11 gene	48.1043	54.093	50.6564	75.9204	82.94	95.8476		0.00261402	0.0147345	0.00458455	0.256285	1.66635
1452725_a_at	Ribonuclease H2, large subunit	Rnaseh2a	ribonuclease H2, large subunit	139.893	118.796	125.839	219.283	217.011	204.377		0.000624887	0.0067028	0.00208554	0.135033	1.66612
1416418_at	gamma-aminobutyric acid (GABA(A)) receptor-associated protein-like 1	Gabarapl1	gamma-aminobutyric acid (GABA) A receptor-associated protein-like 1	269.596	247.073	223.14	396.027	463.513	372.449		0.00392445	0.0189984	0.00591125	0.298058	1.66528
1416703_at	mitogen activated protein kinase 14	Mapk14	mitogen-activated protein kinase 14	303.895	342.853	339.45	581.293	535.656	525.077		0.000504079	0.00598174	0.00186118	0.122082	1.66501
1415773_at	nucleolin	Ncl	nucleolin	800.649	638.741	822.485	1185.35	1366.25	1210.46		0.00498504	0.0221659	0.00689679	0.324227	1.66325
1457272_at	Transcribed locus			187.921	216.568	218.061	337.135	353.96	344.327		0.000537052	0.00621212	0.00193287	0.125259	1.6632
1436165_at	LUC7-like 2 (S. cerevisiae)	Luc7l2	LUC7-like 2 (S. cerevisiae)	110.472	142.259	150.85	228.716	224.393	217.96		0.00587118	0.0248491	0.00773164	0.340343	1.66278
1419103_a_at	abhydrolase domain containing 6	Abhd6	abhydrolase domain containing 6	72.7397	84.4923	73.6105	132.612	132.691	118.41		0.00113977	0.00926219	0.00288188	0.178123	1.66223
1417425_at	Prkr interacting protein 1 (IL11 inducible)	Prkrip1	Prkr interacting protein 1 (IL11 inducible)	192.631	152.522	164.028	306.671	270.067	269.342		0.00326107	0.0168183	0.00523293	0.280008	1.66165
1419353_at	dolichol-phosphate (beta-D) mannosyltransferase 1	Dpm1	dolichol-phosphate (beta-D) mannosyltransferase 1	17.9158	17.0235	15.3914	25.7981	26.1277	31.673		0.0032198	0.0167117	0.00519975	0.278191	1.66099
1452798_s_at	mitogen activated protein kinase 1 interacting protein 1	Mapk1ip1	mitogen-activated protein kinase 1 interacting protein 1	53.4222	47.4932	46.6758	88.8942	77.4689	78.7767		0.00111589	0.0091458	0.00284566	0.176618	1.66094
1424637_s_at	RIKEN cDNA 2610204L23 gene	Ccdc47	coiled-coil domain containing 47	861.256	909.686	928.707	1586.97	1507.31	1389.61		0.00034686	0.00492905	0.00153365	0.101968	1.66091
1437203_at		Cbll1	Casitas B-lineage lymphoma-like 1	160.8	123.643	132.801	241.452	229.193	222.306		0.00333992	0.0171086	0.00532324	0.281887	1.66078
1419273_at	expressed sequence C80913	C80913	expressed sequence C80913	313.776	281.348	313.278	527.653	499.97	480.512		0.000356897	0.00498368	0.00155064	0.103798	1.66021
1426011_a_at	gametogenetin binding protein 2	Ggnbp2	gametogenetin binding protein 2	408.19	425.791	420.874	663.816	738.899	680.543		0.000129207	0.00323373	0.00100616	0.0579451	1.66016
1434461_at	RIKEN cDNA 2610041B18 gene	Zfp715	zinc finger protein 715	137.39	94.5176	115	191.226	193.267	191.299		0.00867592	0.0320454	0.00997075	0.389101	1.65979
1419909_at	RIKEN cDNA 9630025B04 gene	Mphosph9	M-phase phosphoprotein 9	46.237	40.6554	38.0197	69.0766	72.6186	65.5751		0.00139805	0.0103784	0.00322918	0.194921	1.65933
1448641_at	mbt domain containing 1	Mbtd1	mbt domain containing 1	139.282	122.888	136.141	230.391	212.177	218.341		0.000366793	0.00505208	0.00157193	0.10523	1.65928
1448300_at	microsomal glutathione S-transferase 3	Mgst3	microsomal glutathione S-transferase 3	651.003	774.716	614.933	1044.91	1130.55	1209.28		0.00331576	0.017028	0.00529817	0.28118	1.65866
1460391_at	RIKEN cDNA 2810409H07 gene	Ola1	Obg-like ATPase 1	45.0753	57.6338	50.5146	86.6949	82.3307	85.1175		0.00215057	0.0131433	0.00408947	0.236468	1.65864
1424193_at	PWP2 (periodic tryptophan protein) homolog, yeast	Pwp2	PWP2 periodic tryptophan protein homolog (yeast)	74.8546	62.9807	57.7108	101.671	110.055	112.598		0.00344763	0.017491	0.00544223	0.284551	1.65855
1437342_x_at	pituitary tumor-transforming 1 interacting protein	Pttg1ip	pituitary tumor-transforming 1 interacting protein	1421.93	1045.07	1294.72	2230.64	2075.53	1932.26		0.00690204	0.0274847	0.00855171	0.361419	1.6584
1452596_at	polymerase (RNA) II (DNA directed) polypeptide K	Polr2k	polymerase (RNA) II (DNA directed) polypeptide K	1448.39	1263.01	1587.07	2553.21	2328.19	2244.71		0.0026788	0.0149237	0.00464341	0.259367	1.65782
1452594_at	dual specificity phosphatase 11 (RNA/RNP complex 1-interacting)	Dusp11	dual specificity phosphatase 11 (RNA/RNP complex 1-interacting)	269.135	206.47	243.764	431.14	399.302	361.967		0.00531239	0.0231316	0.00719728	0.330941	1.65757
1444290_at	six transmembrane epithelial antigen of prostate 2	Steap2	six transmembrane epithelial antigen of prostate 2	14.159	11.6347	14.5519	25.4106	19.7144	21.7242		0.00783117	0.0298843	0.00929833	0.376876	1.65692
1415723_at	eukaryotic translation initiation factor 5	Eif5	eukaryotic translation initiation factor 5	710.641	793.802	689.411	1190.6	1248.71	1194.4		0.000372175	0.00510131	0.00158724	0.105706	1.65632
1435786_at	kelch-like 12 (Drosophila)	Klhl12	kelch-like 12 (Drosophila)	96.0956	92.8276	94.9766	145.47	159.609	164.867		0.000205959	0.00383565	0.00119344	0.0778566	1.65532
1455829_at	ubiquitin specific protease 14	Usp14	ubiquitin specific peptidase 14	129.928	102.419	129.27	198.805	208.865	190.774		0.00353875	0.0177327	0.00551744	0.2881	1.65491
1448009_at	UDP-glucose ceramide glucosyltransferase-like 1	Uggt1	UDP-glucose glycoprotein glucosyltransferase 1	117.49	142.137	144.24	218.909	208.056	241.072		0.00304977	0.0161319	0.00501937	0.273002	1.6541
1416009_at	transmembrane 4 superfamily member 8	Tspan3	tetraspanin 3	672.389	707.401	591.998	1059.57	1172.62	1028.88		0.00158897	0.0110984	0.0034532	0.207121	1.65387
1448657_a_at	DnaJ (Hsp40) homolog, subfamily B, member 10	Dnajb2	DnaJ (Hsp40) homolog, subfamily B, member 2	145.839	145.874	164.267	252.181	246.158	255.689		0.000254253	0.00422092	0.00131331	0.0873292	1.65364
1427680_a_at	nuclear factor I/B	Nfib	nuclear factor I/B	129.368	98.547	134.851	186.885	219.046	193.736		0.0096241	0.0341953	0.0106397	0.404151	1.65304
1434242_at	ubiquitin specific protease 37	Usp37	ubiquitin specific peptidase 37	43.0067	33.817	42.349	60.3283	66.931	69.6913		0.00466931	0.0211181	0.00657078	0.318865	1.65265
1448646_at	WD repeat domain 12	Wdr12	WD repeat domain 12	92.2475	80.086	72.3914	129.062	140.279	135.035		0.0024196	0.0140969	0.00438617	0.248075	1.65237
1451076_s_at	dendritic cell protein GA17	Eif3m	eukaryotic translation initiation factor 3, subunit M	697.648	653.421	559.697	1107.89	1050.37	998.703		0.00215363	0.013145	0.00408999	0.236866	1.6522
1448944_at	neuropilin 1	Nrp1	neuropilin 1	562.15	516.815	514.381	834.428	886.86	910.205		0.000203428	0.00381621	0.00118739	0.0772195	1.65155
1422678_at	diacylglycerol O-acyltransferase 2	Dgat2	diacylglycerol O-acyltransferase 2	63.9092	68.5264	64.4981	99.7137	106.708	118.783		0.000840809	0.00781733	0.00243232	0.155759	1.65134
1435967_s_at	3-hydroxyisobutyrate dehydrogenase	Hibadh	3-hydroxyisobutyrate dehydrogenase	434.191	484.883	434.674	764.618	765.482	705.339		0.000384863	0.00518249	0.0016125	0.107536	1.6513
1455336_at	RIKEN cDNA 9030625G08 gene	Thap2	THAP domain containing, apoptosis associated protein 2	229.863	254.506	223.042	368.553	436.962	362.583		0.00224219	0.0134148	0.00417394	0.241453	1.65123
1421205_at	ataxia telangiectasia mutated homolog (human)	Atm	ataxia telangiectasia mutated homolog (human)	43.7315	38.2201	39.5966	60.4692	70.6155	69.5601		0.00142282	0.0104938	0.00326508	0.196186	1.65074
1416999_at	sphingomyelin phosphodiesterase 2, neutral	Smpd2	sphingomyelin phosphodiesterase 2, neutral	85.796	109.589	100.5	166.259	160.371	161.675		0.00221632	0.0133397	0.00415057	0.240188	1.65032
1458364_s_at	interferon alpha responsive gene	Tor1aip1	torsin A interacting protein 1	217.239	238.008	311.532	434.514	418.454	412.248		0.0093934	0.0337172	0.0104909	0.400186	1.65004
1424399_at	uridine-cytidine kinase 1	Uck1	uridine-cytidine kinase 1	62.7121	69.857	67.5583	115.803	95.7914	118.466		0.00262796	0.0147899	0.00460179	0.256757	1.64925
1439535_at	Destrin			22.746	27.9236	22.5127	35.1297	40.7584	44.7388		0.00733529	0.0286294	0.00890787	0.368484	1.64831
1445260_at	Testis derived transcript 3	Dcun1d1	DCN1, defective in cullin neddylation 1, domain containing 1 (S. cerevisiae)	17.7416	12.5924	15.2291	25.7259	25.3365	23.9843		0.00742665	0.0288181	0.00896658	0.370756	1.64709
1450776_at	expressed sequence AU041707	Agpat6	1-acylglycerol-3-phosphate O-acyltransferase 6 (lysophosphatidic acid acyltransferase, zeta)	56.1963	57.7133	56.0321	90.3935	92.9596	96.5468		1.96288e-05	0.00163303	0.000508108	0.0173842	1.64703
1428332_at	RIKEN cDNA 1500004A08 gene	Pik3ip1	phosphoinositide-3-kinase interacting protein 1	83.1894	110.221	96.6024	145.743	157.535	174.313		0.00644811	0.0263648	0.00820326	0.35213	1.64679
1426670_at	agrin	Agrn	agrin	106.09	108.85	119.673	173.008	185.37	192.584		0.000492281	0.00590134	0.00183617	0.120811	1.64657
1442048_at		Rnf11	ring finger protein 11	61.9605	55.9608	59.3395	96.742	103.522	91.5722		0.000417476	0.0054141	0.00168457	0.111749	1.64637
1428226_at	RIKEN cDNA 1500001L15 gene	Ngdn	neuroguidin, EIF4E binding protein	181.811	174.794	150.669	279.34	281.494	274.264		0.000965094	0.00838517	0.002609	0.166633	1.64625
1452171_at	glutamate-rich WD repeat containing 1	Grwd1	glutamate-rich WD repeat containing 1	65.2149	64.1401	62.0976	93.596	101.671	119.849		0.00264335	0.0148552	0.00462212	0.256989	1.64592
1433528_at	general transcription factor II A, 2	Gtf2a2	general transcription factor II A, 2	616.93	496.786	536.6	924.089	878.826	911.89		0.00153069	0.0109006	0.00339165	0.203159	1.64502
1426830_a_at	S-adenosylhomocysteine hydrolase-like 1	Ahcyl1	S-adenosylhomocysteine hydrolase-like 1	1144.45	1443.81	1211.67	2053.6	2122.84	2069.05		0.00207413	0.0128926	0.00401146	0.232513	1.64358
1438016_at	cDNA sequence BC068171	Dkc1	dyskeratosis congenita 1, dyskerin homolog (human)	183.736	186.941	180.694	290.749	309.785	305.569		2.13096e-05	0.00170077	0.000529185	0.0181015	1.64336
1427413_a_at	CUG triplet repeat, RNA binding protein 1	Celf1	CUGBP, Elav-like family member 1	104.602	88.0914	93.5051	142.51	164.495	162.926		0.00191623	0.0123236	0.00383443	0.224686	1.64198
1429560_at	zinc finger protein 422, related sequence 1	Gm4455	predicted gene 4455	94.592	82.7777	73.6927	120.382	154.561	137.28		0.00828131	0.0310229	0.00965262	0.383774	1.64191
1428457_at		Ttpal	tocopherol (alpha) transfer protein-like	117.937	102.806	106.214	174.034	174.817	187.904		0.000503696	0.00598174	0.00186118	0.122003	1.64167
1450083_at	CCR4-NOT transcription complex, subunit 4	Cnot4	CCR4-NOT transcription complex, subunit 4	188.349	183.559	159.266	288.406	295.027	287.863		0.000704237	0.00711076	0.00221247	0.143454	1.64032
1423511_at	ASF1 anti-silencing function 1 homolog A (S. cerevisiae)	Asf1a	ASF1 anti-silencing function 1 homolog A (S. cerevisiae)	341.533	286.849	310.208	566.554	477.762	495.02		0.00240292	0.0140406	0.00436866	0.247285	1.64005
1417409_at	Jun oncogene	Jun	Jun oncogene	445.561	411.759	420.695	697.86	709.294	688.039		3.92825e-05	0.00209147	0.00065075	0.0271091	1.63941
1455266_at	kinesin family member 5C	Kif5c	kinesin family member 5C	30.2482	37.0709	35.1884	48.634	54.9191	64.48		0.00853255	0.0316639	0.00985205	0.387251	1.63923
1428593_at	RIKEN cDNA 1700029F09 gene	1700029F09Rik	RIKEN cDNA 1700029F09 gene	98.3018	81.9245	95.2382	151.67	148.451	150.917		0.000933103	0.00822568	0.00255938	0.164254	1.63737
1433738_at	RIKEN cDNA 5730445M16 gene	Papd5	PAP associated domain containing 5	333.387	317.706	332.197	541.726	583.151	485.033		0.000920138	0.00818275	0.00254602	0.162824	1.63727
1436475_at	Nuclear receptor subfamily 2, group F, member 2	Nr2f2	nuclear receptor subfamily 2, group F, member 2	36.1079	27.6579	34.4766	51.6986	51.3688	57.7386		0.00533985	0.0232178	0.0072241	0.331407	1.63683
1428339_at	RIKEN cDNA 5730530J16 gene	Nudt21	nudix (nucleoside diphosphate linked moiety X)-type motif 21	187.85	148.999	174.748	312.669	260.839	263.559		0.00543339	0.0234322	0.0072908	0.334158	1.63618
1450410_a_at	RIKEN cDNA 4930570C03 gene	Slc48a1	solute carrier family 48 (heme transporter), member 1	216.747	208.722	242.587	371.372	374.941	346.592		0.000662307	0.00689792	0.00214625	0.139085	1.63595
1434284_at	RIKEN cDNA G630013P12 gene	Bdp1	B double prime 1, subunit of RNA polymerase III transcription initiation factor IIIB	253.456	214.519	238.059	369.58	403.378	381.477		0.000851892	0.00786518	0.00244721	0.156791	1.6351
1440027_at	10 days neonate cerebellum cDNA, RIKEN full-length enriched library, clone:B930082K12 product:unknown EST, full insert sequence	Mon2	MON2 homolog (yeast)	57.4195	48.427	63.2771	101.204	89.9526	85.377		0.00597658	0.0251373	0.00782132	0.342449	1.6351
1439460_a_at	zinc finger protein 289	Arfgap2	ADP-ribosylation factor GTPase activating protein 2	345.793	274.913	366.807	515.627	544.962	554.059		0.00531184	0.0231316	0.00719728	0.330862	1.63506
1415917_at	methylenetetrahydrofolate dehydrogenase (NADP+ dependent), methenyltetrahydrofolate cyclohydrolase, formyltetrahydrofolate synthase	Mthfd1	methylenetetrahydrofolate dehydrogenase (NADP+ dependent), methenyltetrahydrofolate cyclohydrolase, formyltetrahydrofolate synthase	79.7599	65.9494	75.6733	130.682	104.7	126.514		0.00539512	0.0233335	0.0072601	0.333217	1.63471
1460551_at	RAN, member RAS oncogene family	Ran	RAN, member RAS oncogene family	372.035	295.797	307.151	540.493	497.611	555.615		0.00319915	0.0166405	0.0051776	0.277642	1.63461
1428255_at	Luc7 homolog (S. cerevisiae)-like	Luc7l	Luc7 homolog (S. cerevisiae)-like	120.701	121	122.985	174.105	219.191	202.67		0.0020008	0.0126206	0.00392683	0.229116	1.63419
1428840_s_at	RIKEN cDNA 1500002B03 gene	Wdr53	WD repeat domain 53	57.3146	70.0088	50.5014	94.8016	100.723	95.0362		0.00676445	0.0271764	0.00845578	0.35821	1.63397
1429686_at		Polr3f	polymerase (RNA) III (DNA directed) polypeptide F	38.9421	42.0179	32.9407	65.09	67.2851	53.5505		0.00837877	0.0312721	0.00973015	0.385166	1.63235
1435754_at	DNA segment, Chr 6, Brigham & Women's Genetics 1452 expressed	Zyg11b	zyg-ll homolog B (C. elegans)	451.063	372.349	386.597	664.148	660.303	649.349		0.0011281	0.00919946	0.00286236	0.17741	1.63123
1434335_at	expressed sequence AI317237	Dip2b	DIP2 disco-interacting protein 2 homolog B (Drosophila)	115.46	124.611	125.807	189.171	196.836	210.594		0.000296186	0.0045423	0.00141331	0.0944111	1.6306
1460679_at	exosome component 4	Exosc4	exosome component 4	156.987	142.135	158.338	252.838	250.404	242.334		0.000187613	0.00369439	0.00114949	0.0736363	1.62981
1419809_s_at	component of oligomeric golgi complex 4	Cog4	component of oligomeric golgi complex 4	149.931	111.336	156.045	227.584	234.046	218.487		0.00999293	0.035121	0.0109277	0.408532	1.62976
1416312_at	arginyl-tRNA synthetase	Rars	arginyl-tRNA synthetase	604.001	508.832	519.991	851.078	914.744	894.454		0.00106764	0.00892722	0.00277765	0.173129	1.62925
1423880_at	DNA segment, Chr 10, Wayne State University 52, expressed	D10Wsu52e	DNA segment, Chr 10, Wayne State University 52, expressed	299.108	209.117	252.115	416.365	410.026	412.237		0.00852527	0.0316614	0.00985126	0.386935	1.62904
1423652_at	HESB like domain containing 2	Isca1	iron-sulfur cluster assembly 1 homolog (S. cerevisiae)	69.5126	65.3959	59.0637	89.2126	113.36	113.302		0.00647255	0.0264054	0.00821588	0.352916	1.62845
1437723_s_at	Der1-like domain family, member 1	Derl1	Der1-like domain family, member 1	1725.65	2128.72	1776.42	3054.93	3195.67	2918.04		0.00225647	0.0134567	0.00418699	0.242404	1.6283
1431665_a_at	translocase of inner mitochondrial membrane 8 homolog b (yeast)	Timm8b	translocase of inner mitochondrial membrane 8 homolog b (yeast)	234.827	241.751	184.01	378.139	359.012	338.083		0.00592348	0.0250006	0.00777881	0.341276	1.62769
1424166_at	mutS homolog 3 (E. coli)	LOC100046843 : Msh3	similar to mutS homolog 3 : mutS homolog 3 (E. coli)	40.0407	38.4314	48.0166	58.2972	74.3826	73.1081		0.00957531	0.0340878	0.0106062	0.403455	1.62693
1438443_at	zinc finger and BTB domain containing 20	Zbtb20	zinc finger and BTB domain containing 20	324.967	380.392	340.871	510.984	579.403	611.426		0.0023496	0.0138219	0.0043006	0.245713	1.62662
1422869_at	c-mer proto-oncogene tyrosine kinase	Mertk	c-mer proto-oncogene tyrosine kinase	47.7492	43.7223	38.5884	79.132	69.9876	62.41		0.00625291	0.0258396	0.00803984	0.348468	1.6264
1435161_at		Sepsecs	Sep (O-phosphoserine) tRNA:Sec (selenocysteine) tRNA synthase	110.939	104.299	80.3863	151.221	172.612	156.94		0.00966414	0.0343034	0.0106733	0.404611	1.6263
1438853_x_at	DEAD (Asp-Glu-Ala-Asp) box polypeptide 54	Ddx54	DEAD (Asp-Glu-Ala-Asp) box polypeptide 54	527.477	420.594	452.072	777.35	746.674	752.51		0.00194994	0.0124445	0.00387202	0.226586	1.62593
1415799_at	WW domain binding protein 11	Wbp11	WW domain binding protein 11	246.528	218.863	311.981	430.724	421.938	411.266		0.00909178	0.0329992	0.0102675	0.395854	1.6259
1417041_at	RNA polymerase 1-1	Polr1c	polymerase (RNA) I polypeptide C	170.959	141.382	143.558	231.177	254.061	255.706		0.00211459	0.0130203	0.00405119	0.234809	1.62524
1450351_a_at	restin (Reed-Steinberg cell-expressed intermediate filament-associated protein)	Clip1	CAP-GLY domain containing linker protein 1	51.7918	46.5458	52.9138	77.663	87.7442	80.3741		0.000832995	0.00776452	0.00241589	0.155364	1.62499
1455626_at	homeo box A9	Hoxa9	homeobox A9	455.119	416.608	381.043	705.849	658.206	671.391		0.000915654	0.00815084	0.00253609	0.162666	1.62475
1432264_x_at	cytochrome c oxidase subunit VIIa polypeptide 2-like	Cox7a2l	cytochrome c oxidase subunit VIIa polypeptide 2-like	1100.68	1176.97	916.203	1658.55	1857.42	1671.8		0.00419523	0.0198059	0.00616251	0.305595	1.6243
1423946_at	PDZ and LIM domain 2	Pdlim2	PDZ and LIM domain 2	583.056	533.379	488.663	899.643	811.078	896.397		0.00136087	0.0102403	0.00318621	0.192305	1.62427
1435232_x_at		Mrpl15	mitochondrial ribosomal protein L15	335.266	317.429	326.087	488.676	566.192	533.877		0.000450561	0.00560502	0.00174397	0.116442	1.62319
1456054_a_at	pumilio 1 (Drosophila)	Pum1	pumilio 1 (Drosophila)	393.403	392.552	390.007	702.319	588.448	617.618		0.00080588	0.00762902	0.00237373	0.152982	1.62283
1448005_at	SAM and SH3 domain containing 1	Sash1	SAM and SH3 domain containing 1	1487.64	1422.45	1565.26	2321	2520.13	2420.64		0.00018551	0.00368086	0.00114528	0.0730788	1.62262
1428589_at	RIKEN cDNA 2810443J12 gene	Mrpl41	mitochondrial ribosomal protein L41	343.811	332.005	292.224	564.103	500.731	505.883		0.0014788	0.0107355	0.0033403	0.199273	1.62258
1416393_at	gene rich cluster, C2f gene	Emg1	EMG1 nucleolar protein homolog (S. cerevisiae)	622.59	550.215	486.213	901.634	902.207	887.796		0.00240001	0.0140367	0.00436744	0.247126	1.62243
1417594_at	G kinase anchoring protein 1	Gkap1	G kinase anchoring protein 1	88.9848	68.2299	82.3723	130.571	133.454	124.664		0.00384715	0.0187514	0.00583438	0.296099	1.62233
1423040_at	basic leucine zipper and W2 domains 1	Bzw1	basic leucine zipper and W2 domains 1	316.584	276.822	299.307	469.687	489.653	488.87		0.000298491	0.00456058	0.001419	0.094809	1.62226
1416373_at	nitrogen fixation gene 1 (S. cerevisiae)	Nfs1	nitrogen fixation gene 1 (S. cerevisiae)	323.336	279.534	275.801	438.694	473.44	513.197		0.00206977	0.0128833	0.00400855	0.232276	1.62215
1425076_at	RIKEN cDNA 2700075B01 gene	Dnajc18	DnaJ (Hsp40) homolog, subfamily C, member 18	191.892	192.975	157.063	303.77	295.977	278.86		0.00253019	0.0144452	0.00449454	0.253131	1.62126
1428643_at	mannoside acetylglucosaminyltransferase 5	Mgat5	mannoside acetylglucosaminyltransferase 5	66.5262	50.3278	57.361	87.5512	99.0764	95.7743		0.00530292	0.0231161	0.00719244	0.330626	1.621
1428724_at	RIKEN cDNA 2500001H09 gene	Pcf11	cleavage and polyadenylation factor subunit homolog (S. cerevisiae)	10.7608	12.7554	15.3119	21.034	21.6245	20.2507		0.00894341	0.0326954	0.010173	0.393049	1.6202
1453095_at	RAB10, member RAS oncogene family	Rab10	RAB10, member RAS oncogene family	1602.71	2022.51	1611.95	2687.89	3022.26	2769.36		0.00447096	0.0205732	0.00640125	0.31337	1.6191
1452322_a_at	WD repeat domain 9	Brwd1	bromodomain and WD repeat domain containing 1	47.501	40.9773	51.6357	71.1643	76.0906	79.5649		0.00293735	0.0157843	0.00491121	0.268745	1.61882
1452605_at	threonine synthase-like 1 (bacterial)	Thnsl1	threonine synthase-like 1 (bacterial)	19.7655	19.1669	16.0266	30.7072	27.8615	30.3821		0.00257087	0.0145816	0.00453699	0.254708	1.61849
1422751_at	transducin-like enhancer of split 1, homolog of Drosophila E(spl)	Tle1	transducin-like enhancer of split 1, homolog of Drosophila E(spl)	66.0096	60.9123	84.5107	115.046	120.44	106.472		0.00954562	0.034043	0.0105923	0.40267	1.61733
1452880_at	thyroid hormone receptor interactor 3	Znhit3	zinc finger, HIT type 3	97.8599	80.7614	73.6034	125.148	144.505	138.234		0.00665954	0.0269088	0.00837252	0.356263	1.61716
1421071_at	von Hippel-Lindau syndrome homolog	Vhl	von Hippel-Lindau syndrome	12.8306	16.5174	13.3592	21.2771	22.1094	25.6453		0.00754702	0.0291051	0.0090559	0.373016	1.6164
1432263_a_at	cytochrome c oxidase subunit VIIa polypeptide 2-like	Cox7a2l	cytochrome c oxidase subunit VIIa polypeptide 2-like	816.436	950.986	750.168	1406.71	1403.22	1258.89		0.00351778	0.0176861	0.00550294	0.287152	1.61616
1426697_a_at		Lrpap1	low density lipoprotein receptor-related protein associated protein 1	159.213	172.035	164.259	259.301	265.287	276.062		7.80608e-05	0.00262535	0.000816863	0.0431283	1.61582
1456386_at	RIKEN cDNA B330012G18 gene			79.9509	71.0412	87.1732	112.482	124.828	147.458		0.00843949	0.03144	0.00978238	0.385777	1.61555
1451975_at	RIKEN cDNA 2810453I06 gene	2810453I06Rik	RIKEN cDNA 2810453I06 gene	60.9641	67.7937	77.2603	113.606	112.441	106.621		0.00246511	0.014248	0.00443319	0.250049	1.61475
1423533_a_at	ras homolog gene family, member T1	Rhot1	ras homolog gene family, member T1	274.049	296.615	248.177	403.52	450.8	467.736		0.00213318	0.0130772	0.0040689	0.235838	1.61454
1426397_at	transforming growth factor, beta receptor II	Tgfbr2	transforming growth factor, beta receptor II	524.399	649.737	539.922	871.578	951.472	944.081		0.00267256	0.0149116	0.00463967	0.258891	1.61437
1426940_at	SID1 transmembrane family, member 2	Sidt2	SID1 transmembrane family, member 2	293.376	352.569	405.462	568.077	539.43	589.311		0.00743904	0.0288477	0.00897579	0.37099	1.61385
1450980_at	GTP binding protein 3	Gtpbp3	GTP binding protein 3	60.3628	54.7685	47.8095	88.7512	94.8933	79.171		0.00502437	0.0222646	0.0069275	0.325327	1.61295
1418963_at	RIKEN cDNA 2310047O13 gene	Fam188a	family with sequence similarity 188, member A	314.318	259.23	306.564	466.004	464.38	489.071		0.00155489	0.0109919	0.00342006	0.204584	1.61281
1418024_at	NMDA receptor-regulated gene 1	Naa15	N(alpha)-acetyltransferase 15, NatA auxiliary subunit	579.495	465.672	479.088	821.236	845.866	791.008		0.00249621	0.0143405	0.00446198	0.251471	1.61266
1420849_at	Crn, crooked neck-like 1 (Drosophila)	Crnkl1	Crn, crooked neck-like 1 (Drosophila)	32.8271	32.0918	32.8342	54.7008	48.5556	54.3817		0.000271498	0.00434468	0.00135182	0.0905926	1.61261
1448422_at	transmembrane emp24 protein transport domain containing 4	Tmed4	transmembrane emp24 protein transport domain containing 4	398.88	475.413	384.987	663.597	668.329	698.519		0.00200034	0.0126206	0.00392683	0.229036	1.61239
1433567_at	guanine monphosphate synthetase	Gmps	guanine monophosphate synthetase	349.569	389.08	322.174	532.605	583.187	594.326		0.00172606	0.0116837	0.00363531	0.213682	1.61207
1432344_a_at	amyloid beta (A4) precursor-like protein 2	Aplp2	amyloid beta (A4) precursor-like protein 2	57.4809	50.0704	47.9265	88.9183	87.4014	74.2215		0.00387894	0.0188407	0.00586217	0.297122	1.61143
1455604_at	Frizzled homolog 5 (Drosophila)	Fzd5	frizzled homolog 5 (Drosophila)	227.415	191.493	204.438	338.985	314.305	350.608		0.00131256	0.0100051	0.00311302	0.189853	1.6105
1429351_at	RIKEN cDNA 4930429H24 gene	Klhl24	kelch-like 24 (Drosophila)	201.994	145.603	185.214	292.313	300.174	265.314		0.00990247	0.0348622	0.0108472	0.407855	1.60995
1455406_at	0 day neonate head cDNA, RIKEN full-length enriched library, clone:4833431M13 product:unknown EST, full insert sequence	Cask	calcium/calmodulin-dependent serine protein kinase (MAGUK family)	48.4959	49.4981	43.9559	65.692	72.7023	90.0513		0.00939755	0.0337255	0.0104935	0.400264	1.60934
1437102_at	YTH domain family 1	Ythdf1	YTH domain family 1	160.326	121.149	127.934	241.197	217.609	199.782		0.00914601	0.0331431	0.0103123	0.396468	1.60863
1448114_a_at	HpaII tiny fragments locus 9c	Trmt2a	TRM2 tRNA methyltransferase 2 homolog A (S. cerevisiae)	111.775	117.444	121.427	187.996	195.526	180.338		0.000143958	0.00341947	0.00106395	0.0610501	1.60806
1418226_at	origin recognition complex, subunit 2-like (S. cerevisiae)	Orc2l	origin recognition complex, subunit 2-like (S. cerevisiae)	43.9484	53.9248	50.7786	76.169	79.5835	83.1773		0.0019148	0.0123236	0.00383443	0.224527	1.60731
1423818_a_at	ADP-ribosylation factor-like 6 interacting protein 1	Arl6ip1	ADP-ribosylation factor-like 6 interacting protein 1	288.776	337.621	283.121	489.555	477.363	494.961		0.00108783	0.00903794	0.00281211	0.174237	1.60731
1429054_at	mitochondrial ribosomal protein L47	Mrpl47	mitochondrial ribosomal protein L47	285.864	226.565	250.643	431.773	399.627	395.073		0.00278511	0.0153235	0.00476784	0.26259	1.60728
1452044_at	actin related protein 2/3 complex, subunit 5-like	Arpc5l	actin related protein 2/3 complex, subunit 5-like	506.972	492.592	528.018	875.005	828.142	751.727		0.000632156	0.00671719	0.00209002	0.136146	1.60703
1439156_at	gene model 962, (NCBI)	Gm962	predicted gene 962	13.1841	14.5703	17.9366	25.9786	22.4784	24.9306		0.00873675	0.0322053	0.0100205	0.389871	1.60617
1434890_at		LOC100046998 : Opa1	similar to optic atrophy 1 (autosomal dominant) : optic atrophy 1 homolog (human)	335.07	278.83	332.308	542.056	490.348	487.129		0.00233675	0.0137775	0.00428678	0.24516	1.60592
1450561_a_at	surfeit gene 1	Surf1	surfeit gene 1	458.814	470.798	385.07	713.063	757.423	638.997		0.00413032	0.0196269	0.00610678	0.30363	1.60456
1453162_at	RIKEN cDNA 2700082D03 gene	Utp11l	UTP11-like, U3 small nucleolar ribonucleoprotein, (yeast)	150.173	110.342	123.07	192.326	204.69	218.442		0.0079076	0.0301002	0.0093655	0.377799	1.60449
1451216_at	zinc finger protein 330	Zfp330	zinc finger protein 330	366.614	335.195	354.142	542.478	592.388	558.97		0.000210103	0.00386925	0.0012039	0.0787324	1.60409
1424783_a_at	UDP glycosyltransferase 1 family, polypeptide A6	Ugt1a1 : Ugt1a10 : Ugt1a2 : Ugt1a5 : Ugt1a6a : Ugt1a6b : Ugt1a7c : Ugt1a9	UDP glucuronosyltransferase 1 family, polypeptide A1 : UDP glycosyltransferase 1 family, polypeptide A10 : UDP glucuronosyltransferase 1 family, polypeptide A2 : UDP glucuronosyltransferase 1 family, polypeptide A5 : UDP glucuronosyltransferase 1 family, polypeptide A6A : UDP glucuronosyltransferase 1 family, polypeptide A6B : UDP glucuronosyltransferase 1 family, polypeptide A7C : UDP glucuronos…	218.465	227.626	230.495	348.805	375.327	360.925		5.96541e-05	0.0023516	0.000731688	0.0367538	1.60372
1438003_at	polymerase (DNA directed) sigma	Papd7	PAP associated domain containing 7	19.1104	16.0767	20.0643	31.7185	27.8104	29.0721		0.00359071	0.0178994	0.00556931	0.289592	1.6036
1428134_at	RIKEN cDNA 2310005O14 gene	Coq9	coenzyme Q9 homolog (yeast)	326.216	383.775	355.67	573.882	547.592	586.605		0.000756355	0.00737112	0.00229348	0.148616	1.60284
1427088_at	cyclin T2	Ccnt2	cyclin T2	33.4633	37.6229	30.74	50.8488	56.8821	55.4792		0.00219148	0.0132472	0.00412178	0.239162	1.60283
1428163_at	SAR1a gene homolog 2 (S. cerevisiae)	Sar1b	SAR1 gene homolog B (S. cerevisiae)	1210.77	891.699	1131.91	1852.99	1709.88	1621.16		0.0089209	0.0326525	0.0101597	0.39258	1.60279
1428951_at	nucleolar protein 8	Nol8	nucleolar protein 8	191.883	216.77	206.659	310.546	333.376	341.544		0.000491411	0.00590002	0.00183576	0.120492	1.60157
1429433_at	RIKEN cDNA 1810043M20 gene	Bat2l2	HLA-B associated transcript 2-like 2	1021.83	1009.08	1157.87	1734.81	1695.14	1675.1		0.000469089	0.00575193	0.00178968	0.118029	1.60094
1434362_at	Expressed sequence AW550831			36.0051	38.1106	46.4528	58.9421	64.8117	69.1388		0.00624606	0.0258347	0.00803833	0.348152	1.59986
1422548_at	dehydrodolichyl diphosphate synthase	Dhdds	dehydrodolichyl diphosphate synthase	29.1923	31.7892	35.357	49.0986	53.6755	51.3205		0.00151055	0.0108237	0.00336773	0.201811	1.59951
1453169_a_at	general transcription factor II H, polypeptide 1	Gtf2h1	general transcription factor II H, polypeptide 1	165.747	157.236	147.461	223.04	262.191	267.248		0.00216449	0.0131741	0.00409906	0.237339	1.59951
1460179_at	DnaJ (Hsp40) homolog, subfamily A, member 1	Dnaja1	DnaJ (Hsp40) homolog, subfamily A, member 1	458.218	501.307	424.463	756.547	706.694	749.721		0.00086021	0.0079128	0.00246203	0.157426	1.59897
1452130_at	RIKEN cDNA 2310042M24 gene	Tmx2	thioredoxin-related transmembrane protein 2	254.126	207.136	197.956	353.47	312.336	388.104		0.00899392	0.0328144	0.01021	0.393744	1.59873
1457357_at	Tousled-like kinase 2 (Arabidopsis)	Tlk2	tousled-like kinase 2 (Arabidopsis)	7.98755	9.16122	8.78956	14.4328	13.3104	13.7187		0.000559915	0.00635141	0.00197621	0.127722	1.59848
1429052_at	protein tyrosine phosphatase, receptor type, D	Ptprd	protein tyrosine phosphatase, receptor type, D	188.608	186.538	204.273	297.932	287.299	340.655		0.0013962	0.0103728	0.00322743	0.194682	1.59796
1429724_at	similar to U4/U6 small nuclear ribonucleoprotein Prp4 (U4/U6 snRNP 60 kDa protein) (WD splicing factor Prp4) (hPrp4)	Prpf4	PRP4 pre-mRNA processing factor 4 homolog (yeast)	69.4388	62.2992	59.5825	99.3005	99.9694	106.436		0.00074252	0.00730506	0.00227293	0.147027	1.59787
1424323_at	cDNA sequence AF155546	Noc2l	nucleolar complex associated 2 homolog (S. cerevisiae)	68.2178	63.8947	74.1546	118.719	109.351	101.514		0.0016907	0.0115283	0.00358698	0.212022	1.59785
1436570_at	Transcribed locus			60.273	58.8101	57.3143	85.635	87.2186	108.902		0.00417248	0.0197395	0.00614184	0.304967	1.59728
1460096_at	Lysosomal membrane glycoprotein 1			7.37826	10.952	7.74234	12.6724	15.1072	13.8635		0.00297941	0.0159302	0.00495659	0.270162	1.5972
1450504_a_at	1-acylglycerol-3-phosphate O-acyltransferase 3	Agpat3	1-acylglycerol-3-phosphate O-acyltransferase 3	186.415	159.472	227.54	300.178	308.311	307.162		0.0097555	0.0345132	0.0107386	0.405926	1.5968
1433628_at	gene model 1, (NCBI)	Coq10a	coenzyme Q10 homolog A (yeast)	62.0643	54.6176	56.6547	90.7729	78.9269	106.813		0.00843583	0.03144	0.00978237	0.385699	1.59524
1448694_at	Jun oncogene	Jun	Jun oncogene	178.509	167.907	179.803	322.772	246.586	269.787		0.00494326	0.0220124	0.00684903	0.323768	1.59467
1448610_a_at	superoxide dismutase 2, mitochondrial	Sod2	superoxide dismutase 2, mitochondrial	637.882	648.557	513.227	1044.04	891.843	933.547		0.00611009	0.0255022	0.00793485	0.345022	1.59442
1423185_a_at	ubiquitin-associated protein 1	Ubap1	ubiquitin-associated protein 1	194.728	194.542	212.857	316.926	329.512	313.344		0.00015364	0.00346992	0.00107965	0.063918	1.59399
1454834_at	RIKEN cDNA E030026I10 gene	Nfib	nuclear factor I/B	166.472	155.989	199.299	262.363	269.516	299.781		0.00497027	0.0221164	0.0068814	0.323995	1.59395
1449505_at	karyopherin (importin) alpha 1	Kpna1	karyopherin (importin) alpha 1	168.705	169.296	141.541	244.849	263.401	256.013		0.00171928	0.0116464	0.00362372	0.213525	1.59373
1451532_s_at	six transmembrane epithelial antigen of the prostate	Steap1	six transmembrane epithelial antigen of the prostate 1	175.675	173.873	189.9	282.231	291.403	284.902		9.31555e-05	0.00282497	0.000878972	0.047749	1.5915
1436318_at	TAR DNA binding protein	Tardbp	TAR DNA binding protein	26.0903	21.719	30.2712	42.1084	38.8312	43.3054		0.00959477	0.0341229	0.0106172	0.403685	1.59124
1455698_at	Translocation protein 1	Sec62	SEC62 homolog (S. cerevisiae)	265.311	210.509	230.538	401.256	382.162	340.031		0.00500705	0.0222129	0.00691141	0.324936	1.59048
1421579_at	homeo box A9	Hoxa9	homeobox A9	123.659	117.413	132.314	189.313	214.379	190.089		0.000975866	0.00842408	0.00262111	0.167666	1.59026
1435546_a_at	RIKEN cDNA 1810013L24 gene	1810013L24Rik	RIKEN cDNA 1810013L24 gene	210.723	191.459	196.948	303.45	345.761	303.325		0.000885263	0.00801576	0.00249406	0.159888	1.58987
1417800_at	poly (ADP-ribose) polymerase family, member 2	Parp2	poly (ADP-ribose) polymerase family, member 2	227.527	194.371	176.975	301.042	310.586	340.204		0.00467639	0.0211358	0.00657628	0.319021	1.58937
1452342_at	RIKEN cDNA 2310007D03 gene	Apbb2	amyloid beta (A4) precursor protein-binding, family B, member 2	341.851	314.036	334.098	549.186	486.206	537.617		0.000519965	0.00610339	0.00189903	0.123431	1.58892
1436183_at	RIKEN cDNA 9830115L13 gene	Zc3hav1	zinc finger CCCH type, antiviral 1	614.111	605.169	564.605	964.145	908.467	961.833		0.000138891	0.00334718	0.00104146	0.0601747	1.58892
1420487_at	nucleolar protein 7	Nol7	nucleolar protein 7	25.6636	20.7774	26.518	43.3729	36.3758	36.1215		0.00873976	0.0322098	0.0100219	0.38995	1.58815
1434075_at	cDNA sequence BC030336	BC030336	cDNA sequence BC030336	239.97	214.619	206.816	349.874	356.331	344.164		0.000532339	0.00618908	0.0019257	0.124623	1.58809
1434826_at	expressed sequence AI256775	Rfesd	Rieske (Fe-S) domain containing	127.545	98.5879	108.269	195.505	178.874	156.676		0.00939023	0.0337125	0.0104895	0.400108	1.58807
1435008_at	solute carrier family 9 (sodium/hydrogen exchanger), isoform 6	Slc9a6	solute carrier family 9 (sodium/hydrogen exchanger), member 6	179.71	176.903	224.801	286.918	314.694	321.332		0.00531284	0.0231316	0.00719728	0.331021	1.58741
1449115_at	metal response element binding transcription factor 2	Mtf2	metal response element binding transcription factor 2	23.4812	18.0037	17.6055	31.8806	31.9728	29.9384		0.00774054	0.0296316	0.00921972	0.375721	1.58726
1456042_s_at	T-complex expressed gene 4	Cramp1l	Crm, cramped-like (Drosophila)	190.436	170.765	157.996	244.737	269.235	310.058		0.00625994	0.0258628	0.00804705	0.348544	1.58712
1423791_at	IK cytokine	Ik	IK cytokine	416.025	417.637	352.488	658.21	601.329	622.621		0.00168141	0.0114969	0.0035772	0.211548	1.58678
1448525_a_at	BCL2/adenovirus E1B 19kDa-interacting protein 3-like	Bnip3l	BCL2/adenovirus E1B interacting protein 3-like	149.36	107.773	116.245	196.614	197.505	197.981		0.00880494	0.0323775	0.0100741	0.390718	1.58579
1423549_at	solute carrier family 1 (glutamate/neutral amino acid transporter), member 4	Slc1a4	solute carrier family 1 (glutamate/neutral amino acid transporter), member 4	176.326	162.993	177.209	255.288	269.683	293.737		0.00071857	0.00720352	0.00224133	0.144485	1.58502
1416668_at	RIKEN cDNA 4921531G14 gene	Ttc35	tetratricopeptide repeat domain 35	1622.16	2025.13	1661.42	2661.58	2769.71	2974.32		0.00391992	0.018989	0.00590834	0.297901	1.58336
1418700_at	lipoic acid synthetase	Lias	lipoic acid synthetase	249.396	244.541	217.783	394.931	372.81	358.982		0.000807979	0.00764492	0.00237867	0.153061	1.5831
1416249_at	cDNA sequence BC004012	Nadk	NAD kinase	83.2992	75.3474	66.6093	114.287	113.877	128.367		0.00365127	0.0180801	0.00562552	0.29148	1.58278
1448407_at	RIKEN cDNA 4632428N05 gene	4632428N05Rik	RIKEN cDNA 4632428N05 gene	24.5523	25.4945	25.1409	40.4413	42.067	36.4547		0.000488785	0.00590002	0.00183576	0.119935	1.58221
1438527_at	ribosomal protein L3	Gm12816 : Gm5879 : Rpl3	predicted gene 12816 : predicted gene 5879 : ribosomal protein L3	71.938	70.1499	74.4222	99.0999	128.111	115.128		0.00405864	0.019413	0.00604024	0.301668	1.58117
1426382_at	protein phosphatase 1B, magnesium dependent, beta isoform	Ppm1b	protein phosphatase 1B, magnesium dependent, beta isoform	285.758	338.663	350.018	502.022	530.786	507.787		0.00208791	0.0129304	0.00402323	0.233464	1.58101
1455975_x_at	zinc finger protein 313	Rnf114	ring finger protein 114	248.024	193.103	227.468	371.871	354.952	330.033		0.00471255	0.0212239	0.00660371	0.320202	1.58071
1434859_at	uridine monophosphate synthetase	Umps	uridine monophosphate synthetase	59.5098	55.9388	53.4993	87.6774	91.0308	88.3499		0.00015398	0.00346992	0.00107965	0.0641571	1.58071
1453171_s_at	protein phosphatase 1A, magnesium dependent, alpha isoform	Ppm1a	protein phosphatase 1A, magnesium dependent, alpha isoform	167.847	170.627	178.772	258.544	279.565	279.395		0.000140848	0.00336759	0.00104781	0.0606526	1.58049
1424915_s_at		2310044G17Rik	RIKEN cDNA 2310044G17 gene	120.575	106.233	119.305	169.506	182.741	194.606		0.00130005	0.00995978	0.00309893	0.188902	1.57999
1434834_at	suppressor of cytokine signaling 7	Socs7	suppressor of cytokine signaling 7	126.968	146.353	147.913	239.828	209.064	215.961		0.00207445	0.0128926	0.00401146	0.232593	1.57835
1455205_a_at	ubiquitin specific protease 19	Usp19	ubiquitin specific peptidase 19	138.899	183.966	160.241	267.673	255.494	239.221		0.00616521	0.0256107	0.00796862	0.346593	1.5781
1455139_at	Expressed sequence AI851716	Smarcal1	SWI/SNF related matrix associated, actin dependent regulator of chromatin, subfamily a-like 1	72.4919	69.7014	78.1473	109.124	123.255	115.321		0.000720349	0.0072134	0.00224441	0.144643	1.57801
1435257_at	kelch-like 17 (Drosophila)	Klhl17	kelch-like 17 (Drosophila)	61.0529	47.2528	62.0775	95.696	90.473	82.6351		0.00927141	0.0334642	0.0104122	0.398007	1.57764
1450663_at	thrombospondin 2	Thbs2	thrombospondin 2	693.986	665.041	617.783	976.249	1091.13	1051.28		0.000639679	0.00676484	0.00210484	0.136941	1.57762
1455880_s_at	beclin 1 (coiled-coil, myosin-like BCL2-interacting protein)	Becn1	beclin 1, autophagy related	777.762	584.418	747.634	1147.57	1128.31	1051.78		0.00771201	0.0295784	0.00920316	0.375015	1.57723
1436192_at	ADP-ribosylation factor guanine nucleotide-exchange factor 2 (brefeldin A-inhibited)	Arfgef2	ADP-ribosylation factor guanine nucleotide-exchange factor 2 (brefeldin A-inhibited)	65.3134	55.0894	73.792	107.76	99.1363	99.3828		0.0065773	0.026694	0.00830567	0.354704	1.57718
1425503_at	glucosaminyl (N-acetyl) transferase 2, I-branching enzyme	Gcnt2	glucosaminyl (N-acetyl) transferase 2, I-branching enzyme	577.735	422.483	538.492	818.669	771.659	836.249		0.0090288	0.0328649	0.0102257	0.394686	1.57702
1434603_at	thyroid hormone receptor associated protein 2	Med13l	mediator complex subunit 13-like	477.08	450.059	529.088	788.753	771.071	736.331		0.000885787	0.00801576	0.00249406	0.159967	1.57678
1430203_at	ubiquitin specific protease 16	Usp16	ubiquitin specific peptidase 16	21.9049	19.4575	20.7906	27.9456	36.3841	33.6531		0.00620899	0.0257194	0.00800244	0.34761	1.57648
1419037_at	casein kinase II, alpha 1 polypeptide	Csnk2a1	casein kinase 2, alpha 1 polypeptide	462.256	494.157	376.866	660.284	704.152	736.961		0.00624934	0.0258366	0.0080389	0.34831	1.57611
1423200_at	nuclear receptor co-repressor 1	Ncor1	nuclear receptor co-repressor 1	395.617	480.394	379.628	628.285	673.984	676.605		0.00385567	0.0187778	0.00584261	0.296334	1.57599
1434942_at	RIKEN cDNA 2610101J03 gene	Esf1	ESF1, nucleolar pre-rRNA processing protein, homolog (S. cerevisiae)	318.033	283.5	312.836	526.434	476.25	438		0.00211845	0.0130234	0.00405217	0.235046	1.57561
1428709_a_at	mitochondrial ribosomal protein L24	Mrpl24	mitochondrial ribosomal protein L24	745.412	645.006	574.147	1130.92	1010.13	953.656		0.00722702	0.0283445	0.00881922	0.366857	1.57526
1459048_s_at	zinc finger protein 142	Zfp142	zinc finger protein 142	41.683	47.2448	40.9106	72.5744	73.6442	58.2669		0.00693643	0.0275985	0.00858713	0.361723	1.57492
1416260_a_at	sorting nexin 1	Snx1	sorting nexin 1	303.074	296.453	329.849	479.544	488.996	495.112		0.000176642	0.00361846	0.00112586	0.0707691	1.57488
1422571_at	thrombospondin 2	Thbs2	thrombospondin 2	587.388	676.192	554.4	918.815	960.442	983.514		0.00183048	0.0120628	0.00375329	0.219459	1.5747
1435174_at	rosbin, round spermatid basic protein 1	LOC100045795 : Rsbn1	similar to mKIAA3002 protein : rosbin, round spermatid basic protein 1	145.886	136.112	138.323	208.658	215.026	238.157		0.000556752	0.00633527	0.00197118	0.127324	1.57461
1439965_at	Transcribed locus	Slc43a2	solute carrier family 43, member 2	328.875	324.636	372.938	544.322	541.388	530.352		0.000531819	0.00618699	0.00192505	0.124543	1.57442
1416513_at	laminin, beta 2	Lamb2	laminin, beta 2	286.866	217.882	257.234	377.285	442.771	379.299		0.00878161	0.0323182	0.0100556	0.390489	1.57399
1460577_at	Expressed sequence AA591059			324.048	323.71	369.964	516.133	544.186	540.538		0.00065807	0.0068886	0.00214335	0.138369	1.57298
1429412_at		Eny2	enhancer of yellow 2 homolog (Drosophila)	30.2179	30.2414	34.6556	55.1605	51.5894	42.856		0.00699486	0.0277703	0.00864058	0.362494	1.5729
1429528_at	RAE1 RNA export 1 homolog (S. pombe)	Rae1	RAE1 RNA export 1 homolog (S. pombe)	227	205.111	194.402	307.541	349.288	328.507		0.00148693	0.0107616	0.00334842	0.199907	1.57273
1448274_at	complement component 1, q subcomponent binding protein	C1qbp	complement component 1, q subcomponent binding protein	677.116	882.747	642.997	1186.4	1142.8	1134.81		0.00955639	0.0340604	0.0105977	0.402985	1.57251
1428219_at	RING1 and YY1 binding protein	Rybp	RING1 and YY1 binding protein	429.286	349.342	401.214	577.86	630.626	645.659		0.00281009	0.0154259	0.0047997	0.263137	1.57152
1416972_at	sperm specific antigen 1	Nhp2l1	NHP2 non-histone chromosome protein 2-like 1 (S. cerevisiae)	684.004	815.502	621.508	1122.48	1078.52	1130.68		0.0048057	0.0215494	0.00670498	0.321516	1.57079
1427702_at	zinc finger protein 1	Zfp1	zinc finger protein 1	32.1861	30.1832	36.6912	50.523	54.0447	50.9793		0.00521092	0.022874	0.0071171	0.328354	1.57022
1450874_at	matrin 3	Matr3	matrin 3	743.431	715.424	757.944	1113.72	1220.7	1145.51		0.000147671	0.00344443	0.00107171	0.0621654	1.5698
1416075_at	salvador homolog 1 (Drosophila)	LOC100048168 : Sav1	similar to WW45 protein : salvador homolog 1 (Drosophila)	135.623	99.8395	118.987	186.426	186.038	183.912		0.00668465	0.0269743	0.0083929	0.35673	1.56969
1423474_at	topoisomerase (DNA) I	Top1	topoisomerase (DNA) I	600.714	698.335	722.277	1006.62	1035.29	1129.3		0.00242624	0.0141175	0.00439259	0.248391	1.56888
1436980_x_at		Cnot2	CCR4-NOT transcription complex, subunit 2	414.696	346.349	366.345	611.752	586.408	570.117		0.00136389	0.0102503	0.00318932	0.192543	1.56847
1455958_s_at	RIKEN cDNA 9130017A15 gene	Pptc7	PTC7 protein phosphatase homolog (S. cerevisiae)	235.089	199.854	217.662	333.249	349.295	341.046		0.00075613	0.00737112	0.00229348	0.148537	1.56847
1418437_a_at	transcription factor-like 4	Mlx	MAX-like protein X	77.2807	76.4111	67.776	122.52	113.339	111.347		0.000922915	0.00819081	0.00254852	0.163062	1.56775
1460736_at	expressed sequence AF013969	Bod1l	biorientation of chromosomes in cell division 1-like	74.1909	79.6575	68.0019	107.18	126.484	114.143		0.00250054	0.0143524	0.00446568	0.251788	1.56775
1416998_at	RRS1 ribosome biogenesis regulator homolog (S. cerevisiae)	Rrs1	RRS1 ribosome biogenesis regulator homolog (S. cerevisiae)	290.038	293.287	253.432	377.269	474.049	460.031		0.0064611	0.0263942	0.0082124	0.352443	1.56718
1417941_at	haloacid dehalogenase-like hydrolase domain containing 4	Nanp	N-acetylneuraminic acid phosphatase	226.144	183.089	211.279	318.041	325.133	328.8		0.00199077	0.0126166	0.00392559	0.227844	1.56641
1424430_at	RIKEN cDNA 4933412H03 gene	Mterfd2	MTERF domain containing 2	78.5108	67.4223	72.1135	109.568	112.743	119.218		0.000879456	0.00799685	0.00248818	0.159252	1.56631
1418128_at	adenylate cyclase 6	Adcy6	adenylate cyclase 6	425.094	461.669	409.716	728.34	649.512	651		0.000980507	0.00843913	0.00262579	0.168222	1.56489
1454774_at		Zfp445	zinc finger protein 445	369.949	364.124	354.493	585.101	555.261	562.755		2.38029e-05	0.00179421	0.00055826	0.0192174	1.56455
1450647_at	Hermansky-Pudlak syndrome 3 homolog (human)	Hps3	Hermansky-Pudlak syndrome 3 homolog (human)	93.7186	96.2576	103.992	159.196	152.94	147.76		0.000293184	0.00452075	0.00140661	0.0940136	1.56444
1435248_a_at	RIKEN cDNA E430027O22 gene	Btaf1	BTAF1 RNA polymerase II, B-TFIID transcription factor-associated, (Mot1 homolog, S. cerevisiae)	238.574	192.71	266.007	367.675	345.737	376.846		0.00973147	0.0344731	0.0107261	0.405379	1.56357
1433860_at	RIKEN cDNA 6030458C11 gene	6030458C11Rik	RIKEN cDNA 6030458C11 gene	112.597	110.125	109.103	176.629	178.287	163.549		0.0001031	0.00293742	0.000913963	0.0508561	1.56247
1426630_at	exosome component 2	Exosc2	exosome component 2	84.2793	80.4391	94.156	117.989	154.705	131.747		0.00844035	0.03144	0.00978238	0.385856	1.56231
1460265_at		Pa2g4	Proliferation-associated 2G4	9.77975	10.8372	12.0525	20.1217	23.3602	7.54924		0.00544945	0.0234792	0.00730542	0.33447	1.56204
1419179_at	thioredoxin-like 4	Txnl4a	thioredoxin-like 4A	52.2117	52.2614	56.0357	86.1334	81.4308	83.1383		9.81818e-05	0.0028742	0.000894292	0.049502	1.56192
1424081_at	ring finger protein 134	Pcgf6	polycomb group ring finger 6	108.402	107.952	127.398	167.898	164.791	204.224		0.00714231	0.0281713	0.00876535	0.364821	1.56192
1428094_at	lysosomal membrane glycoprotein 2	Lamp2	lysosomal-associated membrane protein 2	2080.05	2218.29	2299.03	3194.7	3390.4	3713.18		0.00107923	0.00898871	0.00279679	0.173762	1.56097
1424385_at	RIKEN cDNA 5830417I10 gene	Gon4l	gon-4-like (C.elegans)	50.2495	45.4209	58.0758	80.9307	73.0358	86.0081		0.0064186	0.0262687	0.00817336	0.351744	1.56085
1424298_at	zinc finger protein 282	Zfp282	zinc finger protein 282	14.4288	13.3039	16.7083	26.1186	21.9624	21.2822		0.00844275	0.03144	0.00978238	0.386015	1.56079
1455538_at	RIKEN cDNA 6330403M23 gene	6330403M23Rik	RIKEN cDNA 6330403M23 gene	126.05	133.262	137.29	198.374	211.801	208.673		0.000153516	0.00346992	0.00107965	0.0638382	1.56037
1424686_at	RIKEN cDNA 2700008B19 gene	Heatr6	HEAT repeat containing 6	134.003	135.741	131.727	200.654	221.434	203.898		0.000152431	0.00346992	0.00107965	0.0634398	1.55924
1434307_at	RIKEN cDNA 9630015D15 gene	Tmem64	transmembrane protein 64	249.601	210.01	207.361	343.338	345.252	351.161		0.00174519	0.0117563	0.00365791	0.21471	1.55891
1422327_s_at	glucose-6-phosphate dehydrogenase 2	G6pd2 : G6pdx	glucose-6-phosphate dehydrogenase 2 : glucose-6-phosphate dehydrogenase X-linked	48.3315	48.7964	45.2566	67.3165	72.7004	81.9047		0.00203511	0.0127378	0.00396331	0.231015	1.55861
1434397_at	zinc finger, DHHC domain containing 17	Zdhhc17	zinc finger, DHHC domain containing 17	149.425	163.178	120.265	213.586	222.154	238.703		0.00947973	0.0338992	0.0105475	0.401663	1.55808
1415710_at	cDNA sequence BC038311	Cox18	COX18 cytochrome c oxidase assembly homolog (S. cerevisiae)	197.877	196.315	186.993	285.807	317.674	302.029		0.000231838	0.00400713	0.0012468	0.0838288	1.55804
1415771_at	nucleolin	Ncl	nucleolin	1278.62	1482.84	1228	1970.73	2129.82	2113.08		0.00203096	0.0127242	0.00395907	0.230777	1.55752
1426991_at	RIKEN cDNA 1810048J11 gene	1810048J11Rik	RIKEN cDNA 1810048J11 gene	47.4969	52.7585	61.29	74.1024	91.1707	86.3062		0.00997954	0.0350807	0.0109152	0.408458	1.55733
1416170_at	TNF receptor-associated protein 1	Trap1	TNF receptor-associated protein 1	238.934	196.548	227.024	345.126	350.848	335.639		0.00173482	0.0117168	0.00364561	0.214156	1.55714
1435025_at	RIKEN cDNA 4930415J21 gene	Ogfod1	2-oxoglutarate and iron-dependent oxygenase domain containing 1	104.692	108.569	92.8994	163.511	153.375	159.835		0.000929775	0.00821492	0.00255603	0.163857	1.55709
1437519_x_at	hydroxyacyl glutathione hydrolase	Hagh : LOC100044022	hydroxyacyl glutathione hydrolase : similar to Hydroxyacyl glutathione hydrolase	138.036	129.343	134.97	223.424	200.222	202.827		0.000363538	0.00502126	0.00156234	0.104833	1.55704
1438719_at	expressed sequence AI585793	Map3k2	mitogen-activated protein kinase kinase kinase 2	164.244	150.122	180.008	253.023	279.135	237.396		0.00326959	0.0168432	0.00524067	0.280323	1.55662
1434351_at	cDNA sequence BC039282	Nup214	nucleoporin 214	102.395	112.144	132.974	179.409	170.902	190.554		0.00568484	0.0242295	0.00753887	0.338033	1.55639
1451108_at	RIKEN cDNA 1700022N24 gene	Rnf185	ring finger protein 185	112.817	115.471	116.004	197.391	169.896	167.998		0.00113702	0.0092474	0.00287728	0.177965	1.55474
1416140_a_at	DEAH (Asp-Glu-Ala-His) box polypeptide 30	Dhx30	DEAH (Asp-Glu-Ala-His) box polypeptide 30	208.901	171.258	196.245	289.286	287.086	319.765		0.00288131	0.0155843	0.00484895	0.267094	1.5547
1436871_at	splicing factor, arginine/serine-rich 7	Sfrs7	splicing factor, arginine/serine-rich 7	16.1524	15.814	16.2871	27.2473	21.3959	26.3724		0.00463748	0.0210316	0.00654388	0.318002	1.55461
1422471_at	peroxisomal biogenesis factor 13	Pex13	peroxisomal biogenesis factor 13	384.325	410.321	366.631	575.855	576.608	652.302		0.00112009	0.0091593	0.00284986	0.177015	1.55412
1439087_a_at	RIKEN cDNA 1500004A08 gene	Pik3ip1	phosphoinositide-3-kinase interacting protein 1	63.8806	54.8371	63.2133	89.3684	98.4462	94.9164		0.00145841	0.0106612	0.00331717	0.197925	1.55406
1423394_at	prenylcysteine oxidase 1	Pcyox1	prenylcysteine oxidase 1	191.963	260.841	205.977	332.146	355.313	336.237		0.00912208	0.0330762	0.0102915	0.39624	1.55392
[truncated: 2,258 more rows]
